# Supplementary material for: The histone methyltransferase NSD3 oncogene triggers ribosomal DNA transcription, interfering with FOSL2 in cancer
Source: Cell Death Dis. 2026 May 4;17(1):592. doi: 10.1038/s41419-026-08768-0 (PMC13287619; doi:10.1038/s41419-026-08768-0)
Supplement: Supplementary file 2 — Supplementary material [file 41419_2026_8768_MOESM2_ESM.xlsx]

## Sheet: Reactome_2022
Term	Overlap	P.value	Adjusted.P.value	Odds.Ratio	Combined.Score	Genes
Signal Transduction R-HSA-162582	291/2465	9.15516e-07	0.00134947	1.39922	19.4545	ITSN2;CCNK;NUP107;NPFFR1;MAML1;TRRAP;WIPF2;SMC3;RXFP1;RXFP3;TIAL1;RPS6KA3;HTR6;OPHN1;GNAT2;PSMD5;PROK2;PIP4K2B;TRIM27;PIP4K2C;GOLGA7;MEF2A;UTS2R;PRKCH;OMG;TAS2R14;SRRM1;BTC;WDR81;LLGL1;MTMR1;ADCYAP1R1;TPH1;CTBP2;PDE1C;PIK3R4;VPS26A;LPAR4;MTMR4;CRHR2;PPP3R1;RACGAP1;NPBWR1;PIP5K1A;PIP5K1C;PLCG1;RALGDS;ATP6V1C1;PCDHA6;ATP6V0A1;STAT5B;GPR17;XCR1;GPR15;TAS2R31;BRAF;PHC3;VANGL1;CYLD;SNW1;PDE3A;GABRB3;G…
Chromatin Modifying Enzymes R-HSA-3247509	43/238	1.03331e-05	0.00761548	2.22905	25.5899	KDM5A;PHF2;SETD2;SETD3;KDM3B;TRRAP;PHF20;EHMT2;SETD7;DOT1L;EHMT1;ASH2L;ARID4B;MTA1;SAP130;EP400;SUDS3;ATXN7L3;NCOA1;SUZ12;KDM6B;ATF7IP;KDM4A;BRD1;PBRM1;DR1;SETDB1;KDM2B;SETD1B;SETD1A;ACTL6A;MSL2;ARID5B;ASH1L;ARID1B;GATAD2B;TADA2A;GDNF;YEATS2;CARM1;HAT1;BRWD1;OGT
Processing Of Capped Intron-Containing Pre-mRNA R-HSA-72203	42/242	3.51122e-05	0.0172518	2.121	21.755	NUP107;DDX46;POLDIP3;HNRNPU;CASC3;USP39;NUP160;CCAR1;GLE1;NXF1;SNRPD2;POM121C;PCBP1;POLR2C;DHX38;DHX16;SNRNP35;NUP214;SRRM2;AQR;CPSF7;PRPF38A;CPSF6;NCBP1;NUP133;CPSF3;CPSF2;CDC5L;NUP153;TFIP11;THOC2;WBP11;CRNKL1;SRRM1;WDR33;CHERP;NUP93;PRPF4;SNRNP40;HNRNPK;SNW1;HNRNPA2B1
Signaling By NTRK1 (TRKA) R-HSA-187037	24/114	7.94803e-05	0.0292885	2.68268	25.3245	MEF2A;MAP2K1;ADCYAP1R1;TPH1;SHC3;DUSP3;YWHAB;SRF;NAB2;CLTC;TCF12;BRAF;PPP2R5D;MAPK14;AP2A2;RPS6KA3;CREB1;GDNF;PLCG1;SOS1;RALGDS;CRK;MEF2D;AP2M1
Gene Expression (Transcription) R-HSA-74160	172/1449	0.000148999	0.0439249	1.37964	12.1568	ZNF573;MDC1;CCNK;NUP107;CRCP;ZNF691;MAML1;EHMT2;EHMT1;ARID4B;CASC3;NR3C1;YY1;IPO8;LSM11;PSMD5;ZNF727;CDC27;SAP130;ZNF689;PIP4K2B;PIP4K2C;MEN1;NUP214;DAXX;ZFP1;TSC2;HNF1A;THOC2;SRRM1;NUP93;ZNF92;DNA2;KCTD15;ZNF157;ZNF552;ZNF430;PSMD10;ZNF551;ZNF324B;PSMD12;CBFB;CTR9;CUL1;RTF1;FOXO3;ZNF25;NUP160;POM121C;TP53BP2;DHX38;RPRD1B;ZKSCAN4;SUDS3;ZNF786;ZNF543;FANCI;ZNF660;CPSF7;SMAD4;CPSF6;POU2F1;SMURF1;IN…
PKMTs Methylate Histone Lysines R-HSA-3214841	13/47	0.00020872	0.0512755	3.83494	32.4993	ATF7IP;SUZ12;SETD2;SETD3;SETDB1;EHMT2;SETD1B;DOT1L;SETD7;SETD1A;EHMT1;ASH2L;ASH1L
Transport Of Mature mRNA Derived From An Intronless Transcript R-HSA-159231	12/42	0.000260562	0.054867	4.01061	33.0982	NUP214;NUP93;NXF1;NUP107;POM121C;NCBP1;NUP133;CPSF3;CPSF2;NUP153;NUP160;WDR33
Transport Of Mature mRNAs Derived From Intronless Transcripts R-HSA-159234	12/43	0.000331757	0.0570674	3.88102	31.0913	NUP214;NUP93;NXF1;NUP107;POM121C;NCBP1;NUP133;CPSF3;CPSF2;NUP153;NUP160;WDR33
PI Metabolism R-HSA-1483255	18/82	0.000348444	0.0570674	2.82404	22.4851	MTMR1;VAC14;MTMR3;PLEKHA2;CLSTN1;GDE1;PTEN;PIK3R4;TPTE;MTMR4;PLEKHA8;PI4KA;PIP5K1A;PIP4K2B;PIP4K2C;PIP5K1C;RAB5A;PI4K2A
Transport Of Mature Transcript To Cytoplasm R-HSA-72202	18/83	0.000407621	0.0600833	2.78044	21.7018	NUP214;NUP107;NCBP1;NUP133;POLDIP3;CPSF3;CPSF2;NUP153;CASC3;THOC2;NUP160;SRRM1;WDR33;GLE1;NUP93;NXF1;POM121C;DHX38
RHOU GTPase Cycle R-HSA-9013420	11/39	0.000527852	0.0707322	3.93725	29.7132	ITSN2;VANGL1;GIT2;CLTC;NCK2;WDR6;WWP2;PKN2;SRGAP2;ARHGEF7;PAK4
Metabolism Of RNA R-HSA-8953854	86/666	0.000588557	0.0722945	1.50309	11.1797	HBS1L;NUP107;RPL3;DDX46;DDX47;YWHAB;WDR3;FCF1;HNRNPU;NAT10;PPP2R2A;CASC3;THUMPD1;TSEN2;USP39;WDR43;EDC3;CCAR1;GLE1;EDC4;LSM11;SNRPD2;PSMD5;DHX16;SNRNP35;NUP214;SRRM2;AQR;NCBP1;NUP133;DIS3;WDR75;TFIP11;THOC2;WBP11;CRNKL1;PATL1;WDR33;FTSJ3;SRRM1;NUP93;PRPF4;XRN1;GEMIN4;PSMD10;PSMD12;POLDIP3;HEATR1;ISG20L2;PARN;THADA;NUP160;NXF1;EXOSC10;POM121C;PDCD11;POLR2C;PCBP1;NLRP4;DHX38;NOP14;CPSF7;PRPF38A;CPS…
RHOBTB1 GTPase Cycle R-HSA-9013422	8/23	0.000656448	0.0744311	5.3401	39.1358	RNF20;CPSF7;ROCK1;CUL3;COPS2;STK38;RBBP6;SRRM1
Signaling By NTRKs R-HSA-166520	24/132	0.000793534	0.0822291	2.23335	15.9439	MEF2A;MAP2K1;ADCYAP1R1;TPH1;SHC3;DUSP3;YWHAB;SRF;NAB2;CLTC;TCF12;BRAF;PPP2R5D;MAPK14;AP2A2;RPS6KA3;CREB1;GDNF;PLCG1;SOS1;RALGDS;CRK;MEF2D;AP2M1
Intracellular Signaling By Second Messengers R-HSA-9006925	45/306	0.000916088	0.0822291	1.7384	12.1608	PHLPP2;PSMD10;HDAC5;PSMD12;GSK3A;CDKN1B;PDE1C;TNKS;CLSTN1;PTEN;XIAP;FOXO3;CAMKK2;HDAC7;RPTOR;MTA1;TNKS2;PSMD5;PIP5K1A;PIP4K2B;PIP4K2C;TRIM27;PIP5K1C;PLCG1;CAMK2G;SUZ12;PDPK1;TSC2;PPP2R5A;WWP2;PPP2R5D;PHC3;GATAD2B;ESR2;BTC;CREB1;GDNF;CAMK4;FGF18;SOS1;FRK;MYD88;TNRC6A;FGF10;TNRC6B
mRNA Splicing R-HSA-72172	31/189	0.000940988	0.0822291	1.97408	13.7565	DDX46;HNRNPU;CASC3;USP39;CCAR1;SNRPD2;PCBP1;POLR2C;DHX38;DHX16;SNRNP35;SRRM2;AQR;CPSF7;CPSF6;PRPF38A;NCBP1;CPSF3;CPSF2;CDC5L;TFIP11;WBP11;CRNKL1;SRRM1;CHERP;WDR33;PRPF4;SNRNP40;HNRNPK;SNW1;HNRNPA2B1
mRNA Splicing - Major Pathway R-HSA-72163	30/181	0.000948368	0.0822291	1.99862	13.9119	DDX46;HNRNPU;CASC3;USP39;CCAR1;SNRPD2;PCBP1;POLR2C;DHX38;DHX16;SRRM2;AQR;CPSF7;CPSF6;PRPF38A;NCBP1;CPSF3;CPSF2;CDC5L;TFIP11;WBP11;CRNKL1;SRRM1;CHERP;WDR33;PRPF4;SNRNP40;HNRNPK;SNW1;HNRNPA2B1
PIP3 Activates AKT Signaling R-HSA-1257604	40/268	0.00128927	0.100392	1.76718	11.7583	PHLPP2;PSMD10;HDAC5;PSMD12;GSK3A;CDKN1B;TNKS;CLSTN1;PTEN;XIAP;FOXO3;HDAC7;RPTOR;MTA1;TNKS2;PSMD5;PIP5K1A;PIP4K2B;PIP4K2C;TRIM27;PIP5K1C;SUZ12;PDPK1;TSC2;PPP2R5A;WWP2;PPP2R5D;PHC3;GATAD2B;ESR2;BTC;CREB1;GDNF;FGF18;SOS1;FRK;MYD88;TNRC6A;FGF10;TNRC6B
Deadenylation-dependent mRNA Decay R-HSA-429914	13/56	0.00129406	0.100392	3.03078	20.1546	HBS1L;DIS3;PARN;PATL1;EDC3;EDC4;CNOT6;CNOT7;XRN1;NLRP4;CNOT2;CNOT3;EIF4G1
Synthesis Of PIPs At Plasma Membrane R-HSA-1660499	12/51	0.00173473	0.12785	3.08355	19.6018	MTMR1;MTMR3;PLEKHA2;CLSTN1;PTEN;PIP5K1A;PIP4K2B;PIP4K2C;PIP5K1C;RAB5A;PI4K2A;PLEKHA8
Diseases Of Signal Transduction By Growth Factor Receptors And Second Messengers R-HSA-5663202	57/424	0.00189152	0.12803	1.5673	9.82756	GSK3A;CDKN1B;MAML1;YWHAB;CLTC;CLSTN1;PTEN;DUSP16;MECP2;SPRED3;SHH;ZMYM2;PSMD5;MAP2K1;NCBP1;PDPK1;TSC2;PPP2R5A;AP3B1;PPP2R5D;TGFBR1;ETV6;EML4;BTC;CNKSR2;CREB1;AKAP9;SOS1;PSMD10;HDAC5;PSMD12;CTBP2;TNKS;CUL1;ZC3HAV1;PSEN1;FOXO3;TRAK1;HDAC7;ERLEC1;TNKS2;POLR2C;SHOC2;PLCG1;CAMK2G;STAT5B;SMAD4;CPSF6;SYVN1;BRAF;ERLIN2;ESR2;MIB1;SNW1;FGF18;NF1;FGF10
RNA Polymerase II Transcription R-HSA-73857	150/1312	0.0019109	0.12803	1.31373	8.22419	ZNF573;MDC1;CCNK;ZNF691;MAML1;EHMT2;EHMT1;CASC3;NR3C1;YY1;LSM11;PSMD5;ZNF727;CDC27;ZNF689;PIP4K2B;PIP4K2C;MEN1;DAXX;ZFP1;TSC2;HNF1A;THOC2;SRRM1;ZNF92;DNA2;KCTD15;ZNF157;ZNF552;ZNF430;PSMD10;ZNF551;ZNF324B;PSMD12;CBFB;CTR9;CUL1;RTF1;FOXO3;ZNF25;TP53BP2;DHX38;RPRD1B;ZKSCAN4;ZNF786;ZNF543;FANCI;ZNF660;CPSF7;SMAD4;CPSF6;POU2F1;SMURF1;INTS3;SETD1B;CPSF3;SETD1A;CPSF2;NFATC2;PHC3;ESR2;CNOT6;SNW1;CNOT7;G…
RHOQ GTPase Cycle R-HSA-9013406	13/59	0.00214406	0.137406	2.83265	17.4068	GIT2;SNAP23;ARHGAP17;WWP2;WASL;VANGL1;OPHN1;GOPC;PKN2;ARHGEF7;SRGAP2;RHOQ;PAK4
Transport Of Mature mRNA Derived From An Intron-Containing Transcript R-HSA-159236	15/74	0.0024475	0.144627	2.54927	15.328	NUP214;NUP107;NCBP1;NUP133;POLDIP3;NUP153;CASC3;THOC2;NUP160;SRRM1;GLE1;NUP93;NXF1;POM121C;DHX38
Unfolded Protein Response (UPR) R-HSA-381119	17/89	0.00254935	0.144627	2.36844	14.1441	GSK3A;CUL7;DIS3;GOSR2;NFYC;GFPT1;PARN;SYVN1;HSP90B1;DNAJC3;ERN1;TATDN2;CREB3L3;CREB3L2;PREB;HDGF;ATF6
Amine Ligand-Binding Receptors R-HSA-375280	10/40	0.00255109	0.144627	3.33848	19.9349	CHRM3;HTR6;HRH2;HTR1F;CHRM4;CHRM5;HRH4;HTR1B;HTR2A;ADRA1A
Recycling Pathway Of L1 R-HSA-437239	8/28	0.00275713	0.150519	4.00397	23.5977	RPS6KA3;RPS6KA6;DPYSL2;CLTC;RDX;NUMB;AP2A2;AP2M1
Activation Of RAC1 R-HSA-428540	5/12	0.00286092	0.150607	7.14325	41.8352	NCK2;PKN2;ARHGEF7;SOS1;PAK4
Glycolysis R-HSA-70171	14/69	0.00333172	0.160097	2.55151	14.5545	NUP214;NUP107;NUP133;ADPGK;PPP2R5D;NUP153;HOOK3;NUP160;NUP93;GNPDA1;POM121C;GAPDHS;PGK1;PFKM
RHOBTB GTPase Cycle R-HSA-9706574	9/35	0.00336704	0.160097	3.46574	19.7329	RNF20;CPSF7;ROCK1;CUL3;COPS2;STK38;RBBP6;PHIP;SRRM1
Transport Of SLBP Independent Mature mRNA R-HSA-159227	9/35	0.00336704	0.160097	3.46574	19.7329	NUP214;NUP93;NXF1;NUP107;POM121C;NCBP1;NUP133;NUP153;NUP160
CREB1 Phosphorylation Thru Activation Of CaMKII/CaMKK/CaMKIV Cascasde R-HSA-442729	4/8	0.00355915	0.163943	9.9967	56.3637	CREB1;CAMK4;CAMK2G;CAMKK2
Transport Of SLBP Dependant Mature mRNA R-HSA-159230	9/36	0.00413269	0.184593	3.33719	18.3173	NUP214;NUP93;NXF1;NUP107;POM121C;NCBP1;NUP133;NUP153;NUP160
Membrane Trafficking R-HSA-199991	74/599	0.00431472	0.187056	1.42347	7.75184	ITSN2;DENND1B;DENND5B;YWHAB;CLTC;SNAP23;PRKAG1;MIA3;KIF11;WASL;AP2A2;RABGEF1;KIF5A;KIF1B;SNAP29;AP2M1;TBC1D10B;NSF;VPS37C;TSC2;AP3B1;EPS15L1;GAPVD1;ARFGAP3;BET1L;EPN2;BTC;VAMP7;RALGAPB;RABEP1;MADD;RAB35;EXOC4;PREB;EXOC5;CHMP7;RHOQ;EXOC1;DYNC1I2;DCTN5;NBAS;SEC23A;RABGAP1;DCTN4;GOSR2;GOSR1;LRP2;RAB21;SPTA1;SNX2;RACGAP1;KIF3B;VPS53;VPS52;STX6;PACSIN2;SNX9;PIP5K1C;EPS15;UBQLN2;REPS1;DYNC1H1;SEC24B;TR…
RHOV GTPase Cycle R-HSA-9013424	9/37	0.00502769	0.211738	3.21783	17.0313	VANGL1;GIT2;CLTC;NCK2;WDR6;PKN2;WASL;ARHGEF7;PAK4
Regulation Of MECP2 Expression And Activity R-HSA-9022692	8/31	0.00547438	0.220746	3.48114	18.1286	MECP2;CREB1;SIN3A;CAMK4;CAMK2G;LBR;TNRC6A;TNRC6B
Transcriptional Regulation By TP53 R-HSA-3700989	47/354	0.00566659	0.220746	1.54138	7.97382	MDC1;CCNK;PRKAA1;CDKN1B;PHF20;YWHAB;EHMT2;PRKAG1;PTEN;EHMT1;RPTOR;POLR2C;TP53BP2;CASP2;PIP4K2B;PIP4K2C;TOPBP1;COX8A;FANCI;DAXX;BRD1;PDPK1;TSC2;ARID3A;MAPK14;GATAD2B;RBL2;CNOT6;RAD50;CNOT7;GNPDA1;GDNF;ERCC3;POLR1A;CNOT2;CARM1;CNOT3;TCEA1;TAF6;DNA2;CDK12;TAF5;CDK13;TAF3;TAF2;TNRC6A;TNRC6B
Deadenylation Of mRNA R-HSA-429947	7/25	0.00569088	0.220746	3.89103	20.1123	CNOT6;CNOT7;NLRP4;CNOT2;CNOT3;PARN;EIF4G1
Calcineurin Activates NFAT R-HSA-2025928	4/9	0.00594668	0.224754	7.99692	40.9836	PPP3CA;PPP3CB;PPP3R1;NFATC2
Transcriptional Activation Of Mitochondrial Biogenesis R-HSA-2151201	11/52	0.00634693	0.233884	2.68693	13.5953	NCOA1;ALAS1;CREB1;GDNF;CHD9;NCOA6;CAMK4;CARM1;PPRC1;MEF2D;SIRT3
Muscarinic Acetylcholine Receptors R-HSA-390648	3/5	0.00655658	0.235717	14.9885	75.3513	CHRM3;CHRM4;CHRM5
rRNA Modification In Nucleus And Cytosol R-HSA-6790901	12/60	0.00713314	0.240723	2.50414	12.378	NOP14;PDCD11;DDX47;WDR3;HEATR1;FCF1;NAT10;WDR75;MPHOSPH10;THUMPD1;NOL11;WDR43
Processing Of Intronless Pre-mRNAs R-HSA-77595	6/20	0.00717041	0.240723	4.28666	21.1666	CPSF7;CPSF6;NCBP1;CPSF3;CPSF2;WDR33
HDMs Demethylate Histones R-HSA-3214842	7/26	0.00718577	0.240723	3.68604	18.193	KDM5A;KDM6B;PHF2;KDM4A;KDM3B;KDM2B;ARID5B
Nuclear Events (Kinase And Transcription Factor Activation) R-HSA-198725	12/61	0.00816189	0.262284	2.4529	11.7942	MEF2A;RPS6KA3;TPH1;DUSP3;CREB1;GDNF;SRF;NAB2;TCF12;PPP2R5D;MAPK14;MEF2D
Signaling To ERKs R-HSA-187687	8/33	0.00818527	0.262284	3.20229	15.3884	MAP2K1;SHC3;YWHAB;BRAF;MAPK14;SOS1;RALGDS;CRK
CaMK IV-mediated Phosphorylation Of CREB R-HSA-111932	4/10	0.0092023	0.284909	6.66373	31.2416	CREB1;CAMK4;CAMK2G;CAMKK2
VxPx Cargo-Targeting To Cilium R-HSA-5620916	6/21	0.0092779	0.284909	4.00066	18.7236	EXOC4;ASAP1;PRKD2;EXOC5;PKD1;EXOC1
Nuclear Import Of Rev Protein R-HSA-180746	8/34	0.00986769	0.290316	3.07896	14.2201	NUP214;NUP93;NUP107;POM121C;NUP133;RCC1;NUP153;NUP160
IRE1alpha Activates Chaperones R-HSA-381070	10/48	0.0101055	0.290316	2.63448	12.1046	DNAJC3;ERN1;CUL7;GSK3A;TATDN2;GOSR2;GFPT1;SYVN1;HDGF;PREB
MTOR Signaling R-HSA-165159	9/41	0.0101832	0.290316	2.81498	12.9124	RPTOR;PPM1A;PRKAA1;EEF2K;CAB39L;YWHAB;PRKAG1;TSC2;EIF4G1
Signaling By Rho GTPases, Miro GTPases And RHOBTB3 R-HSA-9716542	78/660	0.0102418	0.290316	1.35219	6.19478	ITSN2;AHCTF1;NUP107;CDKN1B;PLXND1;YWHAB;WIPF2;CLTC;SNAP23;FAF2;WASL;OPHN1;KIF5A;NCK2;WDR6;MUC13;LBR;MEN1;ARHGEF11;PPP1R12A;NUP133;PDPK1;SWAP70;PPP2R5A;PPP2R5D;KCTD3;FAM91A1;TEX2;ARFGAP3;SRRM1;WDR81;PHIP;PKP4;ARHGEF2;SOS1;ARHGEF7;DOCK1;LLGL1;RHOQ;MTMR1;DYNC1I2;ROCK1;CUL3;SRF;PIK3R4;ARHGAP17;TRAK1;UACA;NUP160;TOR1AIP1;RACGAP1;STK38;SLITRK5;RBBP6;SRGAP2;CLASP1;PAK4;REPS1;RNF20;DYNC1H1;GIT2;CPSF7;NDE…
Signaling By WNT R-HSA-195721	39/294	0.0111159	0.294645	1.53739	6.9173	PSMD10;PSMD12;CTBP2;TRRAP;TNKS;CUL3;CHD8;CLTC;CUL1;WNT8B;XIAP;VPS26A;ASH2L;AP2A2;CXXC4;CDC73;PPP3CA;PPP3R1;PPP3CB;GNAT2;TNKS2;PSMD5;SOST;TMED5;AP2M1;PRKG1;MEN1;TLE3;USP8;RYK;SMURF1;WNT9B;PPP2R5A;PPP2R5D;PYGO1;PYGO2;GNB1;TNRC6A;TNRC6B
Nephrin Family Interactions R-HSA-373753	6/22	0.0117926	0.294645	3.75041	16.6529	KIRREL2;NCK2;CASK;ACTN4;WASL;CD2AP
Response Of Mtb To Phagocytosis R-HSA-9637690	6/22	0.0117926	0.294645	3.75041	16.6529	NANOS2;GSK3A;PGK1;TRIM27;DUSP16;RAB5A
NEP/NS2 Interacts With Cellular Export Machinery R-HSA-168333	8/35	0.0117938	0.294645	2.96476	13.1641	NUP214;NUP93;PBRM1;NUP107;POM121C;NUP133;NUP153;NUP160
Rev-mediated Nuclear Export Of HIV RNA R-HSA-165054	8/35	0.0117938	0.294645	2.96476	13.1641	NUP214;NUP93;NUP107;POM121C;NUP133;RCC1;NUP153;NUP160
Transport Of Ribonucleoproteins Into Host Nucleus R-HSA-168271	8/35	0.0117938	0.294645	2.96476	13.1641	NUP214;NUP93;PBRM1;NUP107;POM121C;NUP133;NUP153;NUP160
Vpr-mediated Nuclear Import Of PICs R-HSA-180910	8/35	0.0117938	0.294645	2.96476	13.1641	NUP214;NUP93;NUP107;POM121C;NUP133;BANF1;NUP153;NUP160
Vesicle-mediated Transport R-HSA-5653656	75/637	0.0126471	0.309315	1.34567	5.88103	ITSN2;DENND1B;DENND5B;YWHAB;CLTC;SNAP23;PRKAG1;MIA3;KIF11;WASL;AP2A2;RABGEF1;KIF5A;KIF1B;SNAP29;AP2M1;TBC1D10B;NSF;VPS37C;TSC2;AP3B1;EPS15L1;GAPVD1;ARFGAP3;BET1L;EPN2;BTC;VAMP7;RALGAPB;RABEP1;MADD;RAB35;EXOC4;PREB;EXOC5;CHMP7;RHOQ;EXOC1;DYNC1I2;DCTN5;NBAS;SEC23A;RABGAP1;DCTN4;GOSR2;GOSR1;LRP2;HSP90B1;RAB21;SPTA1;SNX2;RACGAP1;KIF3B;VPS53;VPS52;STX6;PACSIN2;SNX9;PIP5K1C;EPS15;UBQLN2;REPS1;DYNC1H1;S…
FCERI Mediated Ca+2 Mobilization R-HSA-2871809	7/29	0.0134072	0.309315	3.18287	13.7244	PPP3CA;PPP3CB;PPP3R1;SYK;NFATC2;PLCG1;SOS1
Processing Of Capped Intronless Pre-mRNA R-HSA-75067	7/29	0.0134072	0.309315	3.18287	13.7244	CPSF7;LSM11;CPSF6;NCBP1;CPSF3;CPSF2;WDR33
CLEC7A (Dectin-1) Induces NFAT Activation R-HSA-5607763	4/11	0.0134302	0.309315	5.71146	24.6178	PPP3CA;PPP3CB;PPP3R1;NFATC2
Serotonin Receptors R-HSA-390666	4/11	0.0134302	0.309315	5.71146	24.6178	HTR6;HTR1F;HTR1B;HTR2A
Export Of Viral Ribonucleoproteins From Nucleus R-HSA-168274	8/36	0.0139827	0.311536	2.85872	12.2065	NUP214;NUP93;PBRM1;NUP107;POM121C;NUP133;NUP153;NUP160
Nuclear Pore Complex (NPC) Disassembly R-HSA-3301854	8/36	0.0139827	0.311536	2.85872	12.2065	NUP214;NUP93;NEK9;NUP107;POM121C;NUP133;NUP153;NUP160
Mitochondrial Biogenesis R-HSA-1592230	15/89	0.0141607	0.311536	2.03084	8.64586	NCOA1;ALAS1;APOOL;CHD9;NCOA6;PRKAG1;DNAJC11;PPRC1;MAPK14;SIRT3;CREB1;GDNF;CAMK4;CARM1;MEF2D
mRNA 3-End Processing R-HSA-72187	11/58	0.0144867	0.31402	2.34314	9.92209	CPSF7;CPSF6;NCBP1;POLDIP3;CPSF3;CPSF2;DHX38;CASC3;THOC2;SRRM1;WDR33
Synthesis Of PIPs At Golgi Membrane R-HSA-1660514	5/17	0.015215	0.325027	4.16575	17.4356	VAC14;PIK3R4;PI4KA;TPTE;PI4K2A
Activation Of NMDA Receptors And Postsynaptic Events R-HSA-442755	13/74	0.0155142	0.326684	2.13433	8.89162	PRKAA1;PDPK1;PRKAG1;CASK;PPM1F;CAMKK2;RPS6KA3;RPS6KA6;CREB1;CAMK4;ARHGEF7;CAMK2G;LLGL1
Signaling By Rho GTPases R-HSA-194315	75/644	0.016047	0.33055	1.32859	5.49004	ITSN2;AHCTF1;NUP107;CDKN1B;PLXND1;YWHAB;WIPF2;CLTC;SNAP23;FAF2;WASL;OPHN1;KIF5A;NCK2;WDR6;MUC13;LBR;MEN1;ARHGEF11;PPP1R12A;NUP133;PDPK1;SWAP70;PPP2R5A;PPP2R5D;KCTD3;FAM91A1;TEX2;ARFGAP3;SRRM1;WDR81;PHIP;PKP4;ARHGEF2;SOS1;ARHGEF7;DOCK1;LLGL1;RHOQ;MTMR1;DYNC1I2;ROCK1;CUL3;SRF;PIK3R4;ARHGAP17;UACA;NUP160;TOR1AIP1;RACGAP1;STK38;SLITRK5;RBBP6;SRGAP2;CLASP1;PAK4;REPS1;RNF20;DYNC1H1;GIT2;CPSF7;NDE1;LIMK…
MAPK Targets/ Nuclear Events Mediated By MAP Kinases R-HSA-450282	7/30	0.0161462	0.33055	3.04432	12.5611	MEF2A;RPS6KA3;DUSP3;CREB1;GDNF;PPP2R5D;MAPK14
Interactions Of Rev With Host Cellular Proteins R-HSA-177243	8/37	0.0164531	0.332216	2.75999	11.336	NUP214;NUP93;NUP107;POM121C;NUP133;RCC1;NUP153;NUP160
RNA Polymerase II Transcription Termination R-HSA-73856	12/67	0.0169702	0.335428	2.18459	8.90503	CPSF7;LSM11;CPSF6;NCBP1;POLDIP3;CPSF3;CPSF2;DHX38;CASC3;THOC2;SRRM1;WDR33
ISG15 Antiviral Mechanism R-HSA-1169408	13/75	0.01725	0.335428	2.09979	8.52501	NUP214;NUP107;NUP133;NUP153;NUP160;NUP93;POM121C;TRIM25;ARIH1;PLCG1;KPNA3;EIF4G3;EIF4G1
Antiviral Mechanism By IFN-stimulated Genes R-HSA-1169410	14/83	0.0172948	0.335428	2.03224	8.24551	NUP214;NUP107;NUP133;NUP153;NUP160;NUP93;POM121C;TRIM25;ARIH1;PLCG1;ABCE1;KPNA3;EIF4G3;EIF4G1
Metabolism Of Non-Coding RNA R-HSA-194441	10/52	0.0175555	0.336063	2.38305	9.63323	NUP214;NUP93;NUP107;SNRPD2;NCBP1;NUP133;POM121C;GEMIN4;NUP153;NUP160
Class I MHC Mediated Antigen Processing And Presentation R-HSA-983169	47/378	0.0178028	0.336428	1.4277	5.75134	PSMD10;TRIM71;BECN1;CUL7;PSMD12;SEC23A;UBE2D4;MGRN1;CUL3;SNAP23;PIK3R4;CUL1;UBE3A;UBE3B;FBXO21;RNF4;UBE2J1;FBXL20;SEC61A1;RNF114;HERC1;BTBD1;UBE2Q1;PSMD5;HECTD3;CDC27;ARIH2;RBBP6;UBE2H;SEC24B;FBXW11;SMURF1;WWP1;UBE4A;FBXL15;MEX3C;FBXO11;FBXW2;TIRAP;PJA1;ITCH;CANX;RLIM;UBE2O;UBA1;FBXL5;MYD88
P2Y Receptors R-HSA-417957	4/12	0.0187149	0.349186	4.99725	19.8812	P2RY12;GPR17;P2RY4;LPAR4
Interactions Of Vpr With Host Cellular Proteins R-HSA-176033	8/38	0.019223	0.350243	2.66784	10.5424	NUP214;NUP93;NUP107;POM121C;NUP133;BANF1;NUP153;NUP160
ARMS-mediated Activation R-HSA-170984	3/7	0.0199595	0.350243	7.4934	29.3295	YWHAB;BRAF;CRK
CREB Phosphorylation R-HSA-199920	3/7	0.0199595	0.350243	7.4934	29.3295	RPS6KA3;CREB1;GDNF
MECP2 Regulates Transcription Of Neuronal Ligands R-HSA-9022702	3/7	0.0199595	0.350243	7.4934	29.3295	MECP2;CREB1;SIN3A
RSK Activation R-HSA-444257	3/7	0.0199595	0.350243	7.4934	29.3295	RPS6KA3;RPS6KA6;PDPK1
Post NMDA Receptor Activation Events R-HSA-438064	11/61	0.0207259	0.359411	2.20219	8.5365	RPS6KA3;RPS6KA6;PRKAA1;CREB1;PDPK1;CAMK4;PRKAG1;ARHGEF7;CAMK2G;LLGL1;CAMKK2
Interleukin-17 Signaling R-HSA-448424	12/69	0.0211008	0.360289	2.10771	8.13247	MEF2A;RPS6KA3;MAP2K1;DUSP3;CREB1;GDNF;FBXW11;CUL1;PPP2R5D;TAB2;MAPK14;IL17C
XBP1(S) Activates Chaperone Genes R-HSA-381038	9/46	0.0212653	0.360289	2.43391	9.37219	DNAJC3;CUL7;GSK3A;TATDN2;GOSR2;GFPT1;SYVN1;HDGF;PREB
Late Phase Of HIV Life Cycle R-HSA-162599	20/136	0.0219345	0.364779	1.72816	6.60103	NUP214;CCNK;NUP107;NCBP1;NUP133;VTA1;VPS37C;NUP153;NUP160;NUP93;POM121C;ERCC3;POLR2C;RCC1;TCEA1;TAF6;TAF5;CHMP7;TAF3;TAF2
SUMOylation Of Ubiquitinylation Proteins R-HSA-3232142	8/39	0.0223098	0.364779	2.58164	9.81728	NUP214;NUP93;NUP107;POM121C;NUP133;NUP153;TRIM27;NUP160
RHOJ GTPase Cycle R-HSA-9013409	10/54	0.0225207	0.364779	2.27448	8.62784	VANGL1;GIT2;OPHN1;WIPF2;SNAP23;WWP2;PKN2;WASL;ARHGEF7;PAK4
Defective TPR May Confer Susceptibility Towards Thyroid Papillary Carcinoma (TPC) R-HSA-5619107	7/32	0.0227677	0.364779	2.80046	10.5925	NUP214;NUP93;NUP107;POM121C;NUP133;NUP153;NUP160
RAF Activation R-HSA-5673000	7/32	0.0227677	0.364779	2.80046	10.5925	MAP2K1;YWHAB;PPP2R5A;SHOC2;BRAF;PPP2R5D;CAMK2G
MAP Kinase Activation R-HSA-450294	11/62	0.0231896	0.36603	2.15889	8.12616	MEF2A;RPS6KA3;MAP2K1;DUSP3;CREB1;GDNF;FBXW11;CUL1;PPP2R5D;TAB2;MAPK14
Oncogenic MAPK Signaling R-HSA-6802957	13/78	0.0233425	0.36603	2.00254	7.52451	MAP2K1;YWHAB;AP3B1;BRAF;ZC3HAV1;TRAK1;DUSP16;SPRED3;CNKSR2;AKAP9;NF1;SHOC2;CAMK2G
SUMOylation Of RNA Binding Proteins R-HSA-4570464	9/47	0.0242431	0.372233	2.36973	8.81449	NUP214;NUP93;NUP107;HNRNPK;POM121C;NUP133;NUP153;PHC3;NUP160
Viral Messenger RNA Synthesis R-HSA-168325	9/47	0.0242431	0.372233	2.36973	8.81449	NUP214;NUP93;PBRM1;NUP107;POM121C;NUP133;POLR2C;NUP153;NUP160
Regulation Of Cholesterol Biosynthesis By SREBP (SREBF) R-HSA-1655829	10/55	0.0253521	0.381726	2.22382	8.17229	NCOA1;SEC23A;SEC24B;CHD9;NCOA6;NFYC;CARM1;CYP51A1;SCAP;HMGCR
GPCR Downstream Signaling R-HSA-388396	71/619	0.0253793	0.381726	1.3045	4.7925	GPR27;GLP1R;CHRM3;NPFFR1;CHRM4;CHRM5;MLNR;GPR20;HTR2A;RXFP1;ADRA1A;RXFP3;RPS6KA3;PPP3CA;HTR6;PPP3CB;GRM5;CYSLTR2;CCKAR;GNAT2;PROK2;CCR8;TAS2R3;TAS2R5;TAS2R4;ARHGEF11;UTS2R;PRKCH;PDPK1;TAS2R14;PPP2R5D;AVPR1A;SSTR1;SSTR3;SSTR5;MTNR1A;CREB1;ARHGEF2;SOS1;ARHGEF7;NPSR1;ADCYAP1R1;SUCNR1;ROCK1;PDE1C;LPAR4;CRHR2;CAMKK2;GNA14;PPP3R1;CALCR;P2RY4;HRH2;NPBWR1;HRH4;RGS22;CAMK2G;PCDHA6;P2RY12;GPR17;GPR15;XCR1;…
Constitutive Signaling By AKT1 E17K In Cancer R-HSA-5674400	6/26	0.0266184	0.387625	2.99967	10.8773	GSK3A;CDKN1B;CREB1;PDPK1;TSC2;FOXO3
Infection With Mycobacterium Tuberculosis R-HSA-9635486	6/26	0.0266184	0.387625	2.99967	10.8773	NANOS2;GSK3A;PGK1;TRIM27;DUSP16;RAB5A
TNFR1-induced NFkappaB Signaling Pathway R-HSA-5357956	6/26	0.0266184	0.387625	2.99967	10.8773	RNF31;CYLD;USP4;XIAP;RIPK1;TAB2
SARS-CoV Infections R-HSA-9679506	45/369	0.0270105	0.387625	1.39545	5.03972	BECN1;GSK3A;SEC23A;NUP107;ROCK1;YWHAB;CUL3;PIK3R4;ARID4B;NR3C1;AP2A2;NUP160;GANAB;MTA1;SNRPD2;POM121C;FNTA;TRIM25;GPC5;RIPK1;SUDS3;GOLGA7;VPS39;AP2M1;NUP214;SRPK2;SEC24B;PARP4;SYK;NUP133;PDPK1;NUP153;TYK2;GATAD2B;SRPK1;NUP93;ZDHHC9;CANX;VPS41;GEMIN4;MASP2;TAB2;SOS1;CHMP7;IFNAR1
PTEN Regulation R-HSA-6807070	20/139	0.0270864	0.387625	1.68431	6.07821	PSMD10;SUZ12;HDAC5;PSMD12;TNKS;PTEN;XIAP;WWP2;PHC3;GATAD2B;HDAC7;RPTOR;MTA1;GDNF;TNKS2;PSMD5;TRIM27;FRK;TNRC6A;TNRC6B
Rab Regulation Of Trafficking R-HSA-9007101	18/122	0.0278042	0.39407	1.73403	6.21229	DENND1B;RABGAP1;DENND5B;TRAPPC10;HPS1;HPS4;TSC2;GAPVD1;RAB21;RABGEF1;RABEP1;MADD;RAB35;RAB3GAP2;RAB5A;RAB3GAP1;RAB9B;TBC1D10B
RNA Polymerase II Pre-transcription Events R-HSA-674695	13/80	0.028207	0.395973	1.94255	6.93138	CCNK;NCBP1;CTR9;RTF1;CDC73;IWS1;ERCC3;POLR2C;TCEA1;TAF6;TAF5;TAF3;TAF2
Potential Therapeutics For SARS R-HSA-9679191	15/97	0.0291059	0.402944	1.8319	6.47909	SYK;ROCK1;CUL3;ARID4B;TYK2;NR3C1;AP2A2;GATAD2B;MTA1;FNTA;RIPK1;SUDS3;SOS1;AP2M1;IFNAR1
HIV Life Cycle R-HSA-162587	21/149	0.0293715	0.402944	1.64427	5.80054	NUP214;CCNK;NUP107;NCBP1;NUP133;VTA1;VPS37C;NUP153;NUP160;NUP93;POM121C;ERCC3;POLR2C;RCC1;TCEA1;BANF1;TAF6;TAF5;CHMP7;TAF3;TAF2
Gain-of-function MRAS Complexes Activate RAF Signaling R-HSA-9726842	3/8	0.0297998	0.402944	5.99439	21.0598	YWHAB;BRAF;SHOC2
Glucose Metabolism R-HSA-70326	14/89	0.0300704	0.402944	1.86904	6.54952	NUP214;NUP107;NUP133;ADPGK;PPP2R5D;NUP153;HOOK3;NUP160;NUP93;GNPDA1;POM121C;GAPDHS;PGK1;PFKM
RAB GEFs Exchange GTP For GDP On RABs R-HSA-8876198	14/89	0.0300704	0.402944	1.86904	6.54952	DENND1B;DENND5B;TRAPPC10;HPS1;HPS4;GAPVD1;RAB21;RABGEF1;MADD;RAB35;RAB3GAP2;RAB5A;RAB3GAP1;RAB9B
CREB1 Phosphorylation Thru NMDA Receptor-Mediated Activation Of RAS Signaling R-HSA-442742	6/27	0.0316658	0.414338	2.85667	9.86271	RPS6KA3;RPS6KA6;CREB1;PDPK1;CAMK2G;LLGL1
Postmitotic Nuclear Pore Complex (NPC) Reformation R-HSA-9615933	6/27	0.0316658	0.414338	2.85667	9.86271	NUP93;AHCTF1;NUP107;NUP133;RCC1;NUP160
Signaling By ERBB4 R-HSA-1236394	10/57	0.031764	0.414338	2.12895	7.34365	GABRB3;BTC;GABRB2;ITCH;COPS2;WWP1;TAB2;PSEN1;SOS1;LLGL1
Generic Transcription Pathway R-HSA-212436	127/1190	0.0321403	0.415385	1.20636	4.14704	ZNF573;MDC1;CCNK;ZNF691;MAML1;EHMT2;EHMT1;NR3C1;YY1;PSMD5;ZNF727;CDC27;ZNF689;PIP4K2B;PIP4K2C;MEN1;DAXX;ZFP1;TSC2;HNF1A;ZNF92;DNA2;KCTD15;ZNF157;ZNF552;ZNF430;PSMD10;ZNF551;ZNF324B;PSMD12;CBFB;CUL1;FOXO3;ZNF25;TP53BP2;ZKSCAN4;ZNF786;ZNF543;FANCI;ZNF660;SMAD4;SMURF1;SETD1B;SETD1A;NFATC2;PHC3;ESR2;CNOT6;SNW1;CNOT7;GDNF;CNOT2;ZNF417;CNOT3;ZNF655;CDK12;CDK13;ZNF770;CDKN1B;YWHAB;PHF20;ZNF490;PRKAG1;PT…
Antigen Processing: Ubiquitination And Proteasome Degradation R-HSA-983168	38/307	0.032431	0.415385	1.4181	4.86217	PSMD10;TRIM71;CUL7;PSMD12;UBE2D4;MGRN1;CUL3;CUL1;UBE3A;UBE3B;FBXO21;RNF4;UBE2J1;FBXL20;RNF114;HERC1;BTBD1;UBE2Q1;PSMD5;HECTD3;CDC27;ARIH2;RBBP6;UBE2H;FBXW11;SMURF1;WWP1;UBE4A;FBXL15;MEX3C;FBXO11;FBXW2;PJA1;ITCH;RLIM;UBE2O;UBA1;FBXL5
Prolonged ERK Activation Events R-HSA-169893	4/14	0.0326897	0.415385	3.99736	13.6737	MAP2K1;YWHAB;BRAF;CRK
NS1 Mediated Effects On Host Pathways R-HSA-168276	8/42	0.0336307	0.42369	2.35346	7.98368	NUP214;NUP93;NUP107;POM121C;NUP133;NUP153;KPNA3;NUP160
L1CAM Interactions R-HSA-373760	15/99	0.0342006	0.427218	1.78809	6.0357	MAP2K1;RDX;CLTC;RANBP9;AP2A2;SPTA1;RPS6KA3;RPS6KA6;DPYSL2;KCNQ3;NUMB;SCN7A;SCN4A;AP2M1;LLGL1
RNA Polymerase II Transcribes snRNA Genes R-HSA-6807505	12/74	0.0346242	0.428875	1.93719	6.51518	CCNK;POU2F1;NCBP1;POLR2C;INTS3;INTS5;ZC3H8;RPRD1B;TAF6;RPRD2;TAF5;INTS8
Regulation Of TNFR1 Signaling R-HSA-5357905	7/35	0.0358717	0.436983	2.5	8.31952	RNF31;CYLD;USP4;MADD;XIAP;RIPK1;CFLAR
SUMOylation Of SUMOylation Proteins R-HSA-4085377	7/35	0.0358717	0.436983	2.5	8.31952	NUP214;NUP93;NUP107;POM121C;NUP133;NUP153;NUP160
RHO GTPases Activate PAKs R-HSA-5627123	5/21	0.0369281	0.446164	3.12362	10.3042	PPP1R12A;LIMK1;PKN2;NF2;ARHGEF7
Nuclear Envelope (NE) Reassembly R-HSA-2995410	12/75	0.0379336	0.453353	1.90634	6.23739	NUP93;TUBA3E;AHCTF1;TUBA3D;NUP107;NUP133;RCC1;PPP2R2A;BANF1;LBR;CHMP7;NUP160
Voltage Gated Potassium Channels R-HSA-1296072	8/43	0.0381383	0.453353	2.28609	7.46761	KCNG2;KCNG3;KCNV2;KCNH4;KCNB1;KCNS2;KCNQ3;KCNQ4
Regulation Of Lipid Metabolism By PPARalpha R-HSA-400206	17/118	0.0388781	0.454011	1.68569	5.47397	NCOA1;ALAS1;MUSK;CHD9;NCOA6;NFYC;MIA3;HMGCR;MED29;MED13L;MED12;MED14;MED13;SIN3B;SIN3A;ACOX1;CARM1
Adaptive Immune System R-HSA-1280218	81/733	0.0390598	0.454011	1.25061	4.0553	TRIM71;UBE2D4;YWHAB;CLTC;CLSTN1;SNAP23;PTEN;UBE3A;KIF11;UBE3B;FBXO21;AP2A2;PPP3CA;SEC61A1;PPP3CB;RNF114;HERC1;UBE2Q1;PSMD5;CDC27;KIF5A;ARIH2;AP2M1;PRKG1;SYK;FBXW11;PDPK1;UBE4A;PPP2R5A;PPP2R5D;FBXO11;FBXW2;TIRAP;PJA1;NCR1;CANX;CD300E;SOS1;ARHGEF7;PSMD10;BECN1;DYNC1I2;DCTN5;CUL7;SEC23A;PSMD12;MGRN1;CUL3;DCTN4;CUL1;PIK3R4;LILRA1;RNF4;UBE2J1;FBXL20;PPP3R1;BTBD1;RACGAP1;KIF3B;HECTD3;RBBP6;PLCG1;DYNC1H…
Translocation Of SLC2A4 (GLUT4) To Plasma Membrane R-HSA-1445148	9/51	0.0391177	0.454011	2.14357	6.94769	RALGAPB;KIF3B;YWHAB;SNAP23;PRKAG1;EXOC4;EXOC5;RHOQ;EXOC1
Signaling By Receptor Tyrosine Kinases R-HSA-9006934	57/496	0.0402172	0.461731	1.30495	4.19341	GABRB3;GABRB2;YWHAB;CLTC;NAB2;IRS4;AP2A2;TIAL1;RPS6KA3;SIN3A;NCK2;AP2M1;MEF2A;USP8;MAP2K1;ATP6V0B;DUSP3;NCBP1;PDPK1;TCF12;PPP2R5D;EPS15L1;BTC;CREB1;SOS1;ARHGEF7;CRK;DOCK1;LLGL1;TPH1;ADCYAP1R1;SHC3;ROCK1;SRF;PIK3R4;PSEN1;STK4;POLR2C;PLCG1;MEF2D;RALGDS;EPS15;ATP6V1C1;ATP6V0A1;STAT5B;WWP1;RANBP9;BRAF;MAPK14;ITCH;FER;GDNF;COPS2;FGF18;PKN2;TAB2;FGF10
RHOH GTPase Cycle R-HSA-9013407	7/36	0.0411553	0.461731	2.41366	7.70055	VANGL1;ROCK1;PKN2;FAM91A1;UACA;PAK4;WDR11
mRNA Decay By 5 To 3 Exoribonuclease R-HSA-430039	4/15	0.0414473	0.461731	3.63376	11.5675	EDC4;XRN1;PATL1;EDC3
SUMOylation Of DNA Damage Response And Repair Proteins R-HSA-3108214	12/76	0.0414595	0.461731	1.87645	5.97281	NUP214;NUP93;MDC1;NUP107;NUP133;POM121C;POLR1A;NUP153;SMC3;PHC3;NUP160;HDAC7
ATF6 (ATF6-alpha) Activates Chaperone Genes R-HSA-381183	3/9	0.0417264	0.461731	4.99505	15.8674	NFYC;ATF6;HSP90B1
Organelle Biogenesis And Maintenance R-HSA-1852241	34/275	0.0417277	0.461731	1.41529	4.49578	DYNC1I2;ALAS1;CHD9;PRKAG1;ASAP1;PKD1;PCM1;KIF3B;BBS9;CEP250;CEP76;MEF2D;CLASP1;NCOA1;DYNC1H1;APOOL;NCOA6;NDE1;DNAJC11;RPGRIP1L;PPRC1;TUBG1;MAPK14;SSTR3;SIRT3;CREB1;GDNF;CAMK4;CARM1;AKAP9;EXOC4;PRKD2;EXOC5;EXOC1
Neurotransmitter Receptors And Postsynaptic Signal Transmission R-HSA-112314	24/182	0.0419756	0.461731	1.52237	4.82692	NSF;GABRB3;GABRA2;GABRB2;CHRNB4;PRKAA1;KCNJ6;PDPK1;CHRNA6;PRKAG1;CASK;AP2A2;PPM1F;CAMKK2;RPS6KA3;GABRR2;RPS6KA6;CREB1;CAMK4;GNB1;ARHGEF7;CAMK2G;AP2M1;LLGL1
TNF Signaling R-HSA-75893	8/44	0.0430329	0.468337	2.22247	6.99142	RNF31;CYLD;USP4;MADD;XIAP;RIPK1;TAB2;CFLAR
Energy Dependent Regulation Of mTOR By LKB1-AMPK R-HSA-380972	6/29	0.0435292	0.468337	2.60798	8.17424	RPTOR;PPM1A;PRKAA1;CAB39L;PRKAG1;TSC2
Myogenesis R-HSA-525793	6/29	0.0435292	0.468337	2.60798	8.17424	MEF2A;TCF12;BNIP2;MAPK14;MEF2D;NTN3
ERK/MAPK Targets R-HSA-198753	5/22	0.0443209	0.473399	2.93972	9.16104	MEF2A;RPS6KA3;DUSP3;PPP2R5D;MAPK14
SUMOylation R-HSA-2990846	23/174	0.0446829	0.473831	1.52631	4.74403	NUP214;NCOA1;SUZ12;MDC1;DAXX;NUP107;NUP133;MBD1;NUP153;NR3C1;SMC3;PHC3;NUP160;HDAC7;NUP93;HNRNPK;SENP5;MTA1;POM121C;SIN3A;POLR1A;TRIM27;TP53BP1
Infectious Disease R-HSA-5663205	103/961	0.0452466	0.475967	1.20954	3.7443	CCNK;NUP107;RPL3;WIPF2;ARID4B;NR3C1;RXFP1;HTR6;CYSLTR2;FNTA;SNRPD2;PSMD5;RCC1;TRIM25;BANF1;TRIM27;KPNA3;GOLGA7;AP2M1;VPS39;NUP214;NANOS2;DAXX;MAP2K1;ENTPD5;NUP93;GEMIN4;MASP2;IFNAR1;PSMD10;ADCYAP1R1;PSMD12;CUL3;PIK3R4;NUP160;CRHR2;CALCR;POM121C;HRH2;PGK1;RIPK1;PLCG1;SUDS3;SRPK2;GPR15;VTA1;CBX1;NUP153;SRPK1;HNRNPK;GNB1;TAB2;RAB5A;GPR27;GLP1R;GSK3A;YWHAB;CLTC;GPR20;WASL;AP2A2;DUSP16;PBRM1;PARP4;SYK…
RHO GTPase Cycle R-HSA-9012999	51/441	0.04553	0.475967	1.31345	4.05776	ITSN2;PLXND1;WIPF2;CLTC;SNAP23;FAF2;WASL;OPHN1;NCK2;WDR6;MUC13;LBR;ARHGEF11;SWAP70;KCTD3;FAM91A1;TEX2;ARFGAP3;SRRM1;WDR81;PHIP;PKP4;ARHGEF2;SOS1;ARHGEF7;DOCK1;RHOQ;MTMR1;ROCK1;CUL3;ARHGAP17;UACA;TOR1AIP1;RACGAP1;STK38;SLITRK5;RBBP6;SRGAP2;PAK4;REPS1;RNF20;GIT2;CPSF7;WWP2;WDR11;VANGL1;LETM1;VAPB;COPS2;GOPC;PKN2
HCMV Infection R-HSA-9609646	17/121	0.0476516	0.489932	1.63679	4.98212	NUP214;SUZ12;DYNC1I2;DYNC1H1;DAXX;NUP107;NUP133;CBX1;VPS37C;NUP153;USH2A;NUP160;NUP93;HNRNPK;CREB1;POM121C;CHMP7
Signaling By FGFR In Disease R-HSA-1226099	10/61	0.0478367	0.489932	1.96154	5.96301	STAT5B;ZMYM2;CPSF6;NCBP1;POLR2C;FGF18;PLCG1;ERLIN2;SOS1;FGF10
Regulation Of TP53 Activity R-HSA-5633007	21/157	0.0478631	0.489932	1.54686	4.70155	DAXX;BRD1;PRKAA1;PHF20;PDPK1;EHMT2;PRKAG1;EHMT1;MAPK14;GATAD2B;RAD50;POLR1A;TP53BP2;PIP4K2B;TAF6;PIP4K2C;DNA2;TOPBP1;TAF5;TAF3;TAF2
Nuclear Envelope Breakdown R-HSA-2980766	9/53	0.0484795	0.492819	2.04591	6.19217	NUP214;NUP93;NEK9;NUP107;NUP133;POM121C;BANF1;NUP153;NUP160
Deubiquitination R-HSA-5688426	34/279	0.0495212	0.499961	1.39187	4.18306	PSMD10;BECN1;PSMD12;USP15;TRRAP;TNKS;USP32;USP33;USP11;PTEN;FOXK2;USP19;YY1;TNKS2;PSMD5;TRIM25;RIPK1;SUDS3;USP24;USP8;USP47;MBD5;SMAD4;USP48;MBD6;USP49;USP4;USP44;ACTL6A;TGFBR1;ASXL1;CYLD;STAMBP;OGT
Nucleotide-like (Purinergic) Receptors R-HSA-418038	4/16	0.0513985	0.511901	3.33077	9.8862	P2RY12;GPR17;P2RY4;LPAR4
Synthesis Of PIPs At Early Endosome Membrane R-HSA-1660516	4/16	0.0513985	0.511901	3.33077	9.8862	VAC14;PIK3R4;MTMR4;PI4K2A
HCMV Early Events R-HSA-9609690	14/96	0.0523935	0.518309	1.70883	5.03929	NUP214;SUZ12;DYNC1I2;DYNC1H1;DAXX;NUP107;NUP133;CBX1;NUP153;USH2A;NUP160;NUP93;CREB1;POM121C
SUMO E3 Ligases SUMOylate Target Proteins R-HSA-3108232	22/168	0.0530772	0.519054	1.50953	4.43199	NUP214;NCOA1;SUZ12;MDC1;DAXX;NUP107;NUP133;MBD1;NUP153;NR3C1;SMC3;PHC3;NUP160;HDAC7;NUP93;HNRNPK;MTA1;POM121C;SIN3A;POLR1A;TRIM27;TP53BP1
Association Of TriC/CCT With Target Proteins During Biosynthesis R-HSA-390471	7/38	0.0531731	0.519054	2.25769	6.62452	AP3M1;USP11;GAPDHS;LONP2;FBXL5;FBXW2;CCT6B
Acetylcholine Regulates Insulin Secretion R-HSA-399997	3/10	0.0556653	0.536279	4.28124	12.3659	CHRM3;GNA14;GNAQ
Activation Of AMPK Downstream Of NMDARs R-HSA-9619483	3/10	0.0556653	0.536279	4.28124	12.3659	PRKAA1;PRKAG1;CAMKK2
HATs Acetylate Histones R-HSA-3214847	15/106	0.0571112	0.546514	1.6499	4.72327	NCOA1;DR1;BRD1;TRRAP;PHF20;ACTL6A;MSL2;TADA2A;GDNF;YEATS2;SAP130;HAT1;EP400;ATXN7L3;OGT
Clathrin-mediated Endocytosis R-HSA-8856828	19/142	0.0574692	0.546514	1.54686	4.41861	ITSN2;CLTC;WASL;EPS15L1;LRP2;GAPVD1;AP2A2;EPN2;BTC;VAMP7;COPS2;PACSIN2;SNX9;PIP5K1C;RAB5A;EPS15;AP2M1;REPS1;UBQLN2
NGF-stimulated Transcription R-HSA-9031628	7/39	0.0599245	0.566209	2.18702	6.15574	TPH1;CREB1;GDNF;SRF;NAB2;TCF12;MEF2D
Estrogen-dependent Nuclear Events Downstream Of ESR-membrane Signaling R-HSA-9634638	5/24	0.0615735	0.574426	2.62999	7.33115	BTC;CDKN1B;CREB1;SRF;FOXO3
Signaling By Erythropoietin R-HSA-9006335	5/24	0.0615735	0.574426	2.62999	7.33115	STAT5B;CLSTN1;PLCG1;EPX;SOS1
FOXO-mediated Transcription Of Cell Cycle Genes R-HSA-9617828	4/17	0.0625319	0.576075	3.07438	8.52243	RBL2;SMAD4;CDKN1B;FOXO3
Formation Of Senescence-Associated Heterochromatin Foci (SAHF) R-HSA-2559584	4/17	0.0625319	0.576075	3.07438	8.52243	HIRA;UBN1;EP400;CABIN1
Chaperonin-mediated Protein Folding R-HSA-390466	13/90	0.0639006	0.585028	1.68934	4.6464	VBP1;USP11;FBXW2;CCT6B;AP3M1;GNA14;TUBA3E;TUBA3D;GNAQ;GNB1;GAPDHS;LONP2;FBXL5
Gene Silencing By RNA R-HSA-211000	15/108	0.0652278	0.593493	1.61424	4.40667	NUP214;PIWIL2;TSNAX;NUP107;NUP133;NUP153;NUP160;NUP93;IPO8;POM121C;POLR2C;XPO5;TDRD12;TNRC6A;TNRC6B
Ub-specific Processing Proteases R-HSA-5689880	25/201	0.068286	0.604138	1.42298	3.81936	PSMD10;BECN1;PSMD12;USP15;TRRAP;TNKS;USP32;USP33;USP11;PTEN;USP19;TNKS2;PSMD5;RIPK1;SUDS3;USP24;USP8;USP47;SMAD4;USP48;USP49;USP4;USP44;TGFBR1;CYLD
Leukotriene Receptors R-HSA-391906	2/5	0.0688569	0.604138	6.65751	17.8137	GPR17;CYSLTR2
MECP2 Regulates Transcription Factors R-HSA-9022707	2/5	0.0688569	0.604138	6.65751	17.8137	MECP2;CREB1
Maturation Of Spike Protein R-HSA-9683686	2/5	0.0688569	0.604138	6.65751	17.8137	GANAB;CANX
RHOT1 GTPase Cycle R-HSA-9013425	2/5	0.0688569	0.604138	6.65751	17.8137	TRAK1;MYO19
RUNX3 Regulates BCL2L11 (BIM) Transcription R-HSA-8952158	2/5	0.0688569	0.604138	6.65751	17.8137	SMAD4;FOXO3
SUMOylation Of Chromatin Organization Proteins R-HSA-4551638	9/57	0.0713581	0.608078	1.875	4.95008	NUP214;NUP93;SUZ12;NUP107;NUP133;POM121C;NUP153;PHC3;NUP160
ATF6 (ATF6-alpha) Activates Chaperones R-HSA-381033	3/11	0.0715035	0.608078	3.74588	9.88166	NFYC;ATF6;HSP90B1
Regulation Of PTEN mRNA Translation R-HSA-8943723	3/11	0.0715035	0.608078	3.74588	9.88166	PTEN;TNRC6A;TNRC6B
Synthesis Of PIPs At Late Endosome Membrane R-HSA-1660517	3/11	0.0715035	0.608078	3.74588	9.88166	VAC14;PIK3R4;MTMR4
WNT5A-dependent Internalization Of FZD2, FZD5 And ROR2 R-HSA-5140745	3/11	0.0715035	0.608078	3.74588	9.88166	CLTC;AP2A2;AP2M1
RHO GTPase Effectors R-HSA-195258	32/269	0.0717813	0.608078	1.3533	3.56478	DYNC1I2;AHCTF1;NUP107;CDKN1B;ROCK1;YWHAB;WIPF2;SRF;PIK3R4;WASL;NUP160;KIF5A;SRGAP2;CLASP1;MEN1;DYNC1H1;PPP1R12A;NUP133;PDPK1;NDE1;LIMK1;PPP2R5A;PPP2R5D;MAPK14;CENPI;PRC1;GOPC;PKN2;NF2;ARHGEF7;LLGL1;RHOQ
MAPK Family Signaling Cascades R-HSA-5683057	37/318	0.0731287	0.615953	1.32019	3.45301	PSMD10;PSMD12;SHC3;YWHAB;CUL3;FOXO3;DUSP16;SPTA1;SPRED3;FNTA;PSMD5;SHOC2;GOLGA7;RALGDS;CAMK2G;MAPK4;MAP2K1;RANBP9;PPP2R5A;BRAF;PPP2R5D;TYK2;BTC;CNKSR2;ZDHHC9;GDNF;PTPRA;FGF18;RASA2;NF1;PKN2;ARHGEF7;SOS1;LLGL1;TNRC6A;FGF10;TNRC6B
TP53 Regulates Transcription Of Cell Cycle Genes R-HSA-6791312	8/49	0.0735983	0.616385	1.9509	5.09015	RBL2;CNOT6;CDKN1B;CNOT7;CARM1;CNOT2;CNOT3;ARID3A
RORA Activates Gene Expression R-HSA-1368082	4/18	0.0748211	0.619586	2.85463	7.40107	NCOA1;CHD9;NCOA6;CARM1
Signaling By FLT3 Fusion Proteins R-HSA-9703465	4/18	0.0748211	0.619586	2.85463	7.40107	STAT5B;ZMYM2;SOS1;ETV6
Signaling By GPCR R-HSA-372790	74/689	0.0764704	0.629706	1.20897	3.10807	GPR27;GLP1R;CHRM3;NPFFR1;CHRM4;CHRM5;MLNR;GPR20;HTR2A;RXFP1;ADRA1A;RXFP3;RPS6KA3;PPP3CA;HTR6;SHH;PPP3CB;GRM5;CYSLTR2;CCKAR;GNAT2;PROK2;CCR8;TAS2R3;TAS2R5;TAS2R4;ARHGEF11;UTS2R;PRKCH;PDPK1;WNT9B;TAS2R14;PPP2R5D;AVPR1A;SSTR1;SSTR3;SSTR5;MTNR1A;CREB1;ARHGEF2;SOS1;ARHGEF7;NPSR1;ADCYAP1R1;SUCNR1;ROCK1;PDE1C;WNT8B;LPAR4;CRHR2;CAMKK2;GNA14;PPP3R1;CALCR;P2RY4;HRH2;NPBWR1;HRH4;RGS22;CAMK2G;PCDHA6;P2RY12;G…
Formation Of RNA Pol II Elongation Complex R-HSA-112382	9/58	0.0779694	0.638482	1.83663	4.68606	CCNK;NCBP1;ERCC3;POLR2C;CTR9;TCEA1;RTF1;CDC73;IWS1
Regulation Of PTEN Stability And Activity R-HSA-8948751	10/67	0.0808699	0.652888	1.75448	4.41237	PSMD10;PSMD12;TNKS2;PSMD5;TNKS;PTEN;XIAP;WWP2;TRIM27;FRK
Cargo Trafficking To Periciliary Membrane R-HSA-5620920	8/50	0.0809632	0.652888	1.90434	4.78706	EXOC4;BBS9;PRKD2;ASAP1;EXOC5;PKD1;SSTR3;EXOC1
Cellular Responses To Stress R-HSA-2262752	77/722	0.0810574	0.652888	1.19948	3.0138	GSK3A;NUP107;RPL3;CDKN1B;CHD9;EHMT2;EHMT1;MIA3;EPX;NR3C1;CABIN1;RPTOR;RPS6KA3;TATDN2;CREB3L3;SIN3B;PSMD5;SIN3A;CREB3L2;CDC27;HIF1AN;NUP214;COX8A;NCOA1;KDM6B;ATP6V0B;NUP133;DIS3;NCOA6;TINF2;NUP93;DNAJC3;ERN1;CREB1;POLR1A;PREB;ATF6;PSMD10;DYNC1I2;DCTN5;CUL7;PSMD12;GSTP1;CUL3;DCTN4;GOSR2;CUL1;PARN;NUP160;HSP90B1;PRDX3;HIRA;BAG5;POM121C;UBN1;EP400;SH3BP4;MEF2D;CAMK2G;ATP6V1C1;EGLN1;SUZ12;DYNC1H1;NFYC…
Calnexin/calreticulin Cycle R-HSA-901042	5/26	0.0821037	0.654964	2.37925	5.94758	EDEM3;GANAB;CANX;SYVN1;RNF185
SARS-CoV-2 Activates/Modulates Innate And Adaptive Immune Responses R-HSA-9705671	16/121	0.0830222	0.654964	1.52491	3.79495	NUP214;BECN1;SEC23A;SEC24B;NUP107;NUP133;PIK3R4;NUP153;TYK2;NUP160;NUP93;POM121C;TRIM25;MASP2;TAB2;IFNAR1
Activation Of Gene Expression By SREBF (SREBP) R-HSA-2426168	7/42	0.0831962	0.654964	1.99923	4.97119	NCOA1;CHD9;NCOA6;NFYC;CARM1;CYP51A1;HMGCR
Deactivation Of Beta-Catenin Transactivating Complex R-HSA-3769402	7/42	0.0831962	0.654964	1.99923	4.97119	PYGO1;TLE3;PYGO2;CHD8;XIAP;ASH2L;MEN1
G Alpha (I) Signaling Events R-HSA-418594	36/312	0.0835368	0.654964	1.30742	3.24562	SUCNR1;PDE1C;CHRM4;RXFP3;CAMKK2;PPP3CA;GNA14;PPP3R1;PPP3CB;GNAT2;P2RY4;NPBWR1;HRH4;CCR8;RGS22;TAS2R3;CAMK2G;TAS2R5;PCDHA6;TAS2R4;P2RY12;GPR17;TAS2R31;HTR1F;TAS2R14;HTR1B;PPP2R5D;SSTR1;SSTR3;SSTR5;MTNR1A;CNOT6;CREB1;CAMK4;GNAQ;GNB1
COPI-independent Golgi-to-ER Retrograde Traffic R-HSA-6811436	6/34	0.0840011	0.65512	2.14168	5.30477	DCTN5;DYNC1I2;DYNC1H1;DCTN4;RAB3GAP2;RAB3GAP1
Nuclear Events Stimulated By ALK Signaling In Cancer R-HSA-9725371	4/19	0.0882265	0.669212	2.66417	6.46821	EML4;MECP2;CLTC;CUL1
RHO GTPases Activate CIT R-HSA-5625900	4/19	0.0882265	0.669212	2.66417	6.46821	CDKN1B;PPP1R12A;PRC1;LLGL1
Signaling To RAS R-HSA-167044	4/19	0.0882265	0.669212	2.66417	6.46821	SHC3;MAPK14;SOS1;RALGDS
Negative Regulation Of PI3K/AKT Network R-HSA-199418	15/113	0.088786	0.669212	1.53146	3.70847	PHLPP2;CLSTN1;PTEN;PPP2R5A;PPP2R5D;ESR2;BTC;FGF18;PIP5K1A;PIP4K2B;PIP4K2C;PIP5K1C;SOS1;MYD88;FGF10
Disorders Of Developmental Biology R-HSA-9675151	3/12	0.0890997	0.669212	3.32949	8.05069	MECP2;SIN3A;CAMK4
Frs2-mediated Activation R-HSA-170968	3/12	0.0890997	0.669212	3.32949	8.05069	MAP2K1;YWHAB;BRAF
Translation Of Replicase And Assembly Of Replication Transcription Complex R-HSA-9679504	3/12	0.0890997	0.669212	3.32949	8.05069	BECN1;PIK3R4;CHMP7
MHC Class II Antigen Presentation R-HSA-2132295	14/104	0.0894402	0.669212	1.55624	3.75706	DCTN5;DYNC1I2;DYNC1H1;SEC23A;SEC24B;DCTN4;CLTC;KIF11;AP2A2;KIF3B;RACGAP1;KIF5A;CANX;AP2M1
Transcriptional Regulation By MECP2 R-HSA-8986944	9/60	0.0922734	0.675619	1.76441	4.2046	MECP2;CREB1;SIN3A;CAMK4;PTEN;LBR;CAMK2G;TNRC6A;TNRC6B
BMAL1:CLOCK,NPAS2 Activates Circadian Gene Expression R-HSA-1368108	5/27	0.0935668	0.675619	2.27098	5.38012	NCOA1;F7;CHD9;NCOA6;CARM1
Insulin Processing R-HSA-264876	5/27	0.0935668	0.675619	2.27098	5.38012	KIF5A;EXOC4;MYRIP;EXOC5;EXOC1
Signaling By BMP R-HSA-201451	5/27	0.0935668	0.675619	2.27098	5.38012	SKI;GREM2;SMAD4;SMURF1;SMAD9
Macroautophagy R-HSA-1632852	15/114	0.0940695	0.675619	1.51591	3.58318	BECN1;DYNC1I2;DYNC1H1;PRKAA1;MTMR3;PIK3R4;PRKAG1;TSC2;AMBRA1;RPTOR;RB1CC1;PEX5;ATG4C;PGAM5;CHMP7
Circadian Clock R-HSA-400253	10/69	0.0943799	0.675619	1.69482	4.0005	NCOA1;F7;CREB1;GDNF;CHD9;NCOA6;CARM1;CUL1;NR3C1;MEF2D
MyD88 Cascade Initiated On Plasma Membrane R-HSA-975871	13/96	0.0956126	0.675619	1.5667	3.67775	MEF2A;MAP2K1;DUSP3;FBXW11;CUL1;PPP2R5D;MAPK14;RPS6KA3;CREB1;GDNF;NKIRAS2;TAB2;MYD88
Protein Folding R-HSA-391251	13/96	0.0956126	0.675619	1.5667	3.67775	VBP1;USP11;FBXW2;CCT6B;AP3M1;GNA14;TUBA3E;TUBA3D;GNAQ;GNB1;GAPDHS;LONP2;FBXL5
RAC2 GTPase Cycle R-HSA-9013404	12/87	0.0958164	0.675619	1.60027	3.75314	VANGL1;GIT2;OPHN1;RACGAP1;VAPB;SWAP70;SLITRK5;ARHGAP17;PKN2;LBR;DOCK1;PAK4
Regulation Of PLK1 Activity At G2/M Transition R-HSA-2565942	12/87	0.0958164	0.675619	1.60027	3.75314	DYNC1I2;DYNC1H1;PCM1;PPP1R12A;FBXW11;NDE1;AKAP9;CUL1;CEP250;TUBG1;CEP76;CLASP1
Entry Of Influenza Virion Into Host Cell Via Endocytosis R-HSA-168275	2/6	0.0971718	0.675619	4.99286	11.6397	PBRM1;CLTC
Negative Feedback Regulation Of MAPK Pathway R-HSA-5674499	2/6	0.0971718	0.675619	4.99286	11.6397	MAP2K1;BRAF
RAS Signaling Downstream Of NF1 Loss-Of-Function Variants R-HSA-6802953	2/6	0.0971718	0.675619	4.99286	11.6397	SPRED3;NF1
Suppression Of Apoptosis R-HSA-9635465	2/6	0.0971718	0.675619	4.99286	11.6397	GSK3A;TRIM27
Virus Assembly And Release R-HSA-168268	2/6	0.0971718	0.675619	4.99286	11.6397	PBRM1;CANX
HIV Infection R-HSA-162906	27/229	0.0994425	0.686098	1.33857	3.08965	PSMD10;CCNK;PSMD12;NUP107;AP2A2;NUP160;POM121C;PSMD5;POLR2C;RCC1;BANF1;AP2M1;NUP214;NCBP1;NUP133;VTA1;VPS37C;NUP153;NUP93;ERCC3;TCEA1;PKN2;TAF6;TAF5;CHMP7;TAF3;TAF2
Regulation Of PTEN Gene Transcription R-HSA-8943724	9/61	0.0999643	0.686098	1.73039	3.98498	RPTOR;SUZ12;HDAC5;MTA1;GDNF;PTEN;PHC3;GATAD2B;HDAC7
Intra-Golgi And Retrograde Golgi-to-ER Traffic R-HSA-6811442	22/181	0.100075	0.686098	1.38511	3.18829	NSF;DCTN5;DYNC1I2;DYNC1H1;NBAS;DCTN4;GOSR2;GOSR1;KIF11;ARFGAP3;BET1L;KIF3B;RACGAP1;VPS53;KIF5A;VPS52;STX6;RAB3GAP2;KIF1B;SNAP29;RAB3GAP1;RAB9B
Toll Like Receptor 9 (TLR9) Cascade R-HSA-168138	14/106	0.100762	0.687505	1.52224	3.49355	MEF2A;MAP2K1;DUSP3;FBXW11;CUL1;PIK3R4;PPP2R5D;MAPK14;RPS6KA3;CREB1;GDNF;NKIRAS2;TAB2;MYD88
TGF-beta Receptor Signaling Activates SMADs R-HSA-2173789	7/44	0.101213	0.687505	1.89095	4.33127	USP15;SMAD4;SMURF1;LTBP4;ITGA8;MTMR4;TGFBR1
EML4 And NUDC In Mitotic Spindle Formation R-HSA-9648025	13/97	0.101693	0.687597	1.54796	3.53832	NEK9;DYNC1I2;DYNC1H1;AHCTF1;NUP107;NUP133;NDE1;PPP2R5A;PPP2R5D;NUP160;EML4;CENPI;CLASP1
Opioid Signaling R-HSA-111885	12/88	0.102243	0.688069	1.57912	3.60103	PPP3CA;GNA14;PPP3CB;PPP3R1;CREB1;PDE1C;CAMK4;GNAQ;GNB1;PPP2R5D;CAMK2G;CAMKK2
Receptor-type Tyrosine-Protein Phosphatases R-HSA-388844	4/20	0.102697	0.688069	2.49752	5.6843	IL1RAPL2;PPFIA1;SLITRK5;PTPRF
Signaling By FGFR1 In Disease R-HSA-5655302	6/36	0.10452	0.696198	1.99868	4.51378	STAT5B;ZMYM2;CPSF6;PLCG1;ERLIN2;SOS1
PPARA Activates Gene Expression R-HSA-1989781	15/116	0.105214	0.696198	1.48572	3.3455	NCOA1;ALAS1;MUSK;CHD9;NCOA6;NFYC;MIA3;HMGCR;MED29;MED13L;MED12;MED14;MED13;ACOX1;CARM1
Antigen Presentation: Folding, Assembly, Peptide Loading Of Class I MHC R-HSA-983170	5/28	0.105799	0.696198	2.17212	4.87903	BECN1;SEC23A;SEC24B;CANX;PIK3R4
Downstream Signal Transduction R-HSA-186763	5/28	0.105799	0.696198	2.17212	4.87903	STAT5B;NCK2;PLCG1;SOS1;CRK
Signaling By BRAF And RAF1 Fusions R-HSA-6802952	9/62	0.108011	0.700108	1.69764	3.77814	CNKSR2;MAP2K1;YWHAB;AKAP9;AP3B1;BRAF;ZC3HAV1;TRAK1;CAMK2G
TP53 Regulates Transcription Of DNA Repair Genes R-HSA-6796648	9/62	0.108011	0.700108	1.69764	3.77814	FANCI;MDC1;CCNK;ERCC3;GDNF;POLR2C;TCEA1;CDK12;CDK13
TNFR1-induced Proapoptotic Signaling R-HSA-5357786	3/13	0.108294	0.700108	2.99637	6.66066	CYLD;USP4;RIPK1
Alpha-Linolenic (Omega3) And Linoleic (Omega6) Acid Metabolism R-HSA-2046104	3/13	0.108294	0.700108	2.99637	6.66066	MUSK;ELOVL5;ACOX1
Cellular Responses To Stimuli R-HSA-8953897	77/736	0.110123	0.704954	1.17306	2.58795	GSK3A;NUP107;RPL3;CDKN1B;CHD9;EHMT2;EHMT1;MIA3;EPX;NR3C1;CABIN1;RPTOR;RPS6KA3;TATDN2;CREB3L3;SIN3B;PSMD5;SIN3A;CREB3L2;CDC27;HIF1AN;NUP214;COX8A;NCOA1;KDM6B;ATP6V0B;NUP133;DIS3;NCOA6;TINF2;NUP93;DNAJC3;ERN1;CREB1;POLR1A;PREB;ATF6;PSMD10;DYNC1I2;DCTN5;CUL7;PSMD12;GSTP1;CUL3;DCTN4;GOSR2;CUL1;PARN;NUP160;HSP90B1;PRDX3;HIRA;BAG5;POM121C;UBN1;EP400;SH3BP4;MEF2D;CAMK2G;ATP6V1C1;EGLN1;SUZ12;DYNC1H1;NFYC…
Heme Signaling R-HSA-9707616	7/45	0.110956	0.704954	1.84109	4.04786	NCOA1;CREB1;GDNF;CHD9;NCOA6;CARM1;MEF2D
SUMOylation Of DNA Replication Proteins R-HSA-4615885	7/45	0.110956	0.704954	1.84109	4.04786	NUP214;NUP93;NUP107;POM121C;NUP133;NUP153;NUP160
TBC/RABGAPs R-HSA-8854214	7/45	0.110956	0.704954	1.84109	4.04786	RABGEF1;RABGAP1;RABEP1;RAB35;TSC2;RAB5A;TBC1D10B
Negative Regulation Of NMDA Receptor-Mediated Neuronal Transmission R-HSA-9617324	4/21	0.118172	0.733658	2.35048	5.01972	CAMK4;CAMK2G;PPM1F;LLGL1
TP53 Regulates Transcription Of Additional Cell Cycle Genes With Uncertain Roles In P53 Pathway R-HSA-6804115	4/21	0.118172	0.733658	2.35048	5.01972	CNOT6;CNOT7;CNOT2;CNOT3
ZBP1(DAI) Mediated Induction Of Type I IFNs R-HSA-1606322	4/21	0.118172	0.733658	2.35048	5.01972	NKIRAS2;NLRP4;RIPK1;MYD88
FOXO-mediated Transcription Of Oxidative Stress, Metabolic And Neuronal Genes R-HSA-9615017	5/29	0.118772	0.733658	2.0815	4.43473	SMAD4;SIN3A;FOXO3;NR3C1;SIRT3
SARS-CoV-2 Infection R-HSA-9694516	32/283	0.118875	0.733658	1.27682	2.71923	BECN1;GSK3A;SEC23A;NUP107;YWHAB;PIK3R4;NUP160;GANAB;SNRPD2;POM121C;TRIM25;GPC5;GOLGA7;VPS39;NUP214;SRPK2;SEC24B;PARP4;NUP133;PDPK1;NUP153;TYK2;SRPK1;NUP93;ZDHHC9;CANX;VPS41;GEMIN4;MASP2;TAB2;CHMP7;IFNAR1
Autophagy R-HSA-9612973	16/128	0.120739	0.733658	1.42905	3.02119	BECN1;DYNC1I2;DYNC1H1;PRKAA1;MTMR3;PIK3R4;PRKAG1;VPS37C;TSC2;AMBRA1;RPTOR;RB1CC1;PEX5;ATG4C;PGAM5;CHMP7
Signaling By TGF-beta Receptor Complex R-HSA-170834	12/91	0.123019	0.733658	1.5189	3.18273	SKI;PPM1A;CCNK;USP15;SMAD4;SNW1;SMURF1;ITGA8;LTBP4;MTMR4;TGFBR1;MEN1
Signaling By TGFB Family Members R-HSA-9006936	15/119	0.123369	0.733658	1.44263	3.01881	CCNK;SMAD4;USP15;SMURF1;LTBP4;SMAD9;MTMR4;ACVR1B;TGFBR1;SKI;GREM2;PPM1A;SNW1;ITGA8;MEN1
Semaphorin Interactions R-HSA-373755	9/64	0.125156	0.733658	1.63573	3.39937	ARHGEF11;SEMA4A;PLXND1;ROCK1;DPYSL2;LIMK1;PKN2;PIP5K1C;ARHGEF7
Activation Of RAC1 Downstream Of NMDARs R-HSA-9619229	2/7	0.128057	0.733658	3.99407	8.20893	ARHGEF7;CAMKK2
DEx/H-box Helicases Activate Type I IFN And Inflammatory Cytokines Production R-HSA-3134963	2/7	0.128057	0.733658	3.99407	8.20893	DHX36;MYD88
Defective HLCS Causes Multiple Carboxylase Deficiency R-HSA-3371599	2/7	0.128057	0.733658	3.99407	8.20893	MCCC2;PCCB
Erythropoietin Activates Phospholipase C Gamma (PLCG) R-HSA-9027277	2/7	0.128057	0.733658	3.99407	8.20893	PLCG1;EPX
Erythropoietin Activates STAT5 R-HSA-9027283	2/7	0.128057	0.733658	3.99407	8.20893	STAT5B;EPX
Loss Of Function Of SMAD2/3 In Cancer R-HSA-3304349	2/7	0.128057	0.733658	3.99407	8.20893	SMAD4;TGFBR1
Nef Mediated CD8 Down-regulation R-HSA-182218	2/7	0.128057	0.733658	3.99407	8.20893	AP2A2;AP2M1
Post-transcriptional Silencing By Small RNAs R-HSA-426496	2/7	0.128057	0.733658	3.99407	8.20893	TNRC6A;TNRC6B
RHOT2 GTPase Cycle R-HSA-9013419	2/7	0.128057	0.733658	3.99407	8.20893	TRAK1;MYO19
TYSND1 Cleaves Peroxisomal Proteins R-HSA-9033500	2/7	0.128057	0.733658	3.99407	8.20893	ACOX1;AGPS
Wax And Plasmalogen Biosynthesis R-HSA-8848584	2/7	0.128057	0.733658	3.99407	8.20893	GNPAT;AGPS
TRAF6 Mediated Induction Of NFkB And MAP Kinases Upon TLR7/8 Or 9 Activation R-HSA-975138	13/101	0.128282	0.733658	1.47727	3.03361	MEF2A;MAP2K1;DUSP3;FBXW11;CUL1;PPP2R5D;MAPK14;RPS6KA3;CREB1;GDNF;NKIRAS2;TAB2;MYD88
AKT Phosphorylates Targets In Cytosol R-HSA-198323	3/14	0.128913	0.733658	2.72382	5.58008	GSK3A;CDKN1B;TSC2
DCC Mediated Attractive Signaling R-HSA-418885	3/14	0.128913	0.733658	2.72382	5.58008	DCC;WASL;DOCK1
Heme Biosynthesis R-HSA-189451	3/14	0.128913	0.733658	2.72382	5.58008	ALAS2;ALAS1;COX15
Pentose Phosphate Pathway R-HSA-71336	3/14	0.128913	0.733658	2.72382	5.58008	PRPS2;PRPS1L1;DERA
Retrograde Neurotrophin Signaling R-HSA-177504	3/14	0.128913	0.733658	2.72382	5.58008	CLTC;AP2A2;AP2M1
Role Of LAT2/NTAL/LAB On Calcium Mobilization R-HSA-2730905	3/14	0.128913	0.733658	2.72382	5.58008	SYK;PDPK1;SOS1
Death Receptor Signaling R-HSA-73887	17/139	0.129801	0.735871	1.39391	2.84601	ARHGEF11;RNF31;PRDM4;USP4;OMG;XIAP;PSEN1;CFLAR;CYLD;MADD;CASP2;RIPK1;TAB2;ARHGEF2;ARHGEF7;SOS1;MYD88
PLC Beta Mediated Events R-HSA-112043	7/47	0.131858	0.744508	1.74884	3.5432	GNA14;CREB1;PDE1C;CAMK4;GNAQ;CAMK2G;CAMKK2
CDC42 GTPase Cycle R-HSA-9013148	18/149	0.132335	0.744508	1.37458	2.77998	ARHGEF11;GIT2;WIPF2;SNAP23;ARHGAP17;KCTD3;WASL;ARFGAP3;VANGL1;OPHN1;WDR81;RACGAP1;PKN2;SRGAP2;ARHGEF7;LBR;PAK4;REPS1
Signaling By NOTCH1 R-HSA-1980143	10/74	0.133603	0.746397	1.56198	3.14409	TLE3;HDAC5;ITCH;SNW1;MAML1;NUMB;CUL1;PSEN1;HDAC7;MIB1
GPCR Ligand Binding R-HSA-500792	49/458	0.133683	0.746397	1.20068	2.41611	GLP1R;CHRM3;NPFFR1;CHRM4;CHRM5;MLNR;HTR2A;RXFP1;ADRA1A;RXFP3;HTR6;SHH;GRM5;CYSLTR2;CCKAR;PROK2;CCR8;TAS2R3;TAS2R5;TAS2R4;UTS2R;WNT9B;TAS2R14;AVPR1A;SSTR1;SSTR3;SSTR5;MTNR1A;NPSR1;ADCYAP1R1;SUCNR1;WNT8B;LPAR4;CRHR2;CALCR;P2RY4;HRH2;NPBWR1;HRH4;PCDHA6;P2RY12;GPR17;XCR1;TAS2R31;HTR1F;HTR1B;GPR4;CNOT6;GNB1
FOXO-mediated Transcription R-HSA-9614085	9/65	0.134242	0.746692	1.60643	3.22589	RBL2;SMAD4;CDKN1B;YWHAB;SIN3A;NFYC;NR3C1;FOXO3;SIRT3
MAPK1/MAPK3 Signaling R-HSA-5684996	31/277	0.135104	0.747974	1.26171	2.52558	PSMD10;PSMD12;SHC3;YWHAB;CUL3;DUSP16;SPTA1;SPRED3;FNTA;PSMD5;SHOC2;GOLGA7;RALGDS;CAMK2G;MAP2K1;RANBP9;PPP2R5A;BRAF;PPP2R5D;TYK2;BTC;CNKSR2;ZDHHC9;GDNF;PTPRA;FGF18;RASA2;NF1;SOS1;LLGL1;FGF10
MyD88 Dependent Cascade Initiated On Endosome R-HSA-975155	13/102	0.135488	0.747974	1.46059	2.91954	MEF2A;MAP2K1;DUSP3;FBXW11;CUL1;PPP2R5D;MAPK14;RPS6KA3;CREB1;GDNF;NKIRAS2;TAB2;MYD88
RAC3 GTPase Cycle R-HSA-9013423	12/93	0.138096	0.759527	1.48124	2.93256	VANGL1;GIT2;OPHN1;RACGAP1;SWAP70;SNAP23;SLITRK5;ARHGAP17;PKN2;SRGAP2;LBR;PAK4
DAG And IP3 Signaling R-HSA-1489509	6/39	0.139652	0.759852	1.81668	3.57632	CREB1;PDE1C;CAMK4;PLCG1;CAMK2G;CAMKK2
Golgi-to-ER Retrograde Transport R-HSA-8856688	14/112	0.139702	0.759852	1.42857	2.81178	NSF;DCTN5;DYNC1I2;DYNC1H1;NBAS;DCTN4;KIF11;ARFGAP3;KIF3B;RACGAP1;KIF5A;RAB3GAP2;KIF1B;RAB3GAP1
MyD88:MAL(TIRAP) Cascade Initiated On Plasma Membrane R-HSA-166058	14/112	0.139702	0.759852	1.42857	2.81178	MEF2A;MAP2K1;DUSP3;FBXW11;CUL1;PPP2R5D;MAPK14;TIRAP;RPS6KA3;CREB1;GDNF;NKIRAS2;TAB2;MYD88
C-type Lectin Receptors (CLRs) R-HSA-5621481	17/141	0.142204	0.768802	1.37127	2.67465	PSMD10;PSMD12;SYK;FBXW11;PDPK1;CUL1;NFATC2;PPP3CA;CLEC4C;PPP3R1;PPP3CB;PSMD5;CLEC6A;MUC13;TAB2;PKN2;ARHGEF7
Toll Like Receptor 3 (TLR3) Cascade R-HSA-168164	13/103	0.142912	0.768802	1.44428	2.8099	MEF2A;MAP2K1;DUSP3;FBXW11;CUL1;PPP2R5D;MAPK14;RPS6KA3;CREB1;GDNF;NKIRAS2;RIPK1;TAB2
Toll Like Receptor 7/8 (TLR7/8) Cascade R-HSA-168181	13/103	0.142912	0.768802	1.44428	2.8099	MEF2A;MAP2K1;DUSP3;FBXW11;CUL1;PPP2R5D;MAPK14;RPS6KA3;CREB1;GDNF;NKIRAS2;TAB2;MYD88
tRNA Processing In Nucleus R-HSA-6784531	8/57	0.144042	0.772065	1.63166	3.16159	NUP214;NUP93;NUP107;NUP133;POM121C;NUP153;TSEN2;NUP160
Glutamate Binding, Activation Of AMPA Receptors And Synaptic Plasticity R-HSA-399721	5/31	0.1468	0.783996	1.92117	3.68613	NSF;AP2A2;CAMK2G;AP2M1;LLGL1
Cargo Recognition For Clathrin-Mediated Endocytosis R-HSA-8856825	13/104	0.15055	0.790257	1.42833	2.70449	ITSN2;CLTC;EPS15L1;LRP2;AP2A2;EPN2;BTC;VAMP7;COPS2;EPS15;AP2M1;REPS1;UBQLN2
WNT5A-dependent Internalization Of FZD4 R-HSA-5099900	3/15	0.150779	0.790257	2.4967	4.72361	CLTC;AP2A2;AP2M1
Transcriptional Regulation By Small RNAs R-HSA-5578749	10/76	0.151392	0.790257	1.51448	2.85916	NUP214;NUP93;IPO8;NUP107;NUP133;POM121C;POLR2C;NUP153;NUP160;TNRC6A
RHOBTB2 GTPase Cycle R-HSA-9013418	4/23	0.151857	0.790257	2.10283	3.96345	CUL3;STK38;PHIP;SRRM1
Class C/3 (Metabotropic Glutamate/Pheromone Receptors) R-HSA-420499	6/40	0.152441	0.790257	1.76315	3.31644	GRM5;TAS2R31;TAS2R14;TAS2R3;TAS2R5;TAS2R4
ER To Golgi Anterograde Transport R-HSA-199977	16/133	0.152966	0.790257	1.3676	2.56772	NSF;DCTN5;DYNC1I2;DYNC1H1;SEC23A;SEC24B;DCTN4;GOSR2;TRAPPC10;GOSR1;MIA3;ARFGAP3;BET1L;SPTA1;SEC23IP;PREB
RAF/MAP Kinase Cascade R-HSA-5673001	30/271	0.15321	0.790257	1.24599	2.33742	PSMD10;PSMD12;SHC3;YWHAB;CUL3;DUSP16;SPTA1;SPRED3;FNTA;PSMD5;SHOC2;GOLGA7;RALGDS;CAMK2G;MAP2K1;RANBP9;PPP2R5A;BRAF;PPP2R5D;BTC;CNKSR2;ZDHHC9;GDNF;PTPRA;FGF18;RASA2;NF1;SOS1;LLGL1;FGF10
UCH Proteinases R-HSA-5689603	12/95	0.154122	0.790257	1.44538	2.70288	YY1;PSMD10;ASXL1;PSMD12;USP15;MBD5;MBD6;PSMD5;ACTL6A;FOXK2;OGT;TGFBR1
Signaling By NOTCH3 R-HSA-9012852	7/49	0.154556	0.790257	1.66538	3.1096	SNW1;PLXND1;MAML1;TACC3;WWP2;PSEN1;MIB1
Late SARS-CoV-2 Infection Events R-HSA-9772573	8/58	0.154614	0.790257	1.59894	2.98495	SRPK2;GSK3A;GANAB;PARP4;ZDHHC9;CANX;GOLGA7;SRPK1
G Alpha (Q) Signaling Events R-HSA-416476	24/212	0.157236	0.790257	1.27731	2.36302	NPSR1;UTS2R;GPR17;CHRM3;NPFFR1;PRKCH;XCR1;CHRM5;MLNR;GPR4;LPAR4;AVPR1A;HTR2A;ADRA1A;RPS6KA3;GNA14;GRM5;CCKAR;CYSLTR2;CREB1;GNAQ;GNB1;PROK2;SOS1
PI3K/AKT Signaling In Cancer R-HSA-2219528	13/105	0.1584	0.790257	1.41273	2.60314	GSK3A;CDKN1B;PDPK1;CLSTN1;PTEN;TSC2;FOXO3;ESR2;BTC;CREB1;FGF18;SOS1;FGF10
CREB3 Factors Activate Genes R-HSA-8874211	2/8	0.160809	0.790257	3.32821	6.08242	CREB3L3;CREB3L2
Defects In Biotin (Btn) Metabolism R-HSA-3323169	2/8	0.160809	0.790257	3.32821	6.08242	MCCC2;PCCB
Fatty Acids Bound To GPR40 (FFAR1) Regulate Insulin Secretion R-HSA-434316	2/8	0.160809	0.790257	3.32821	6.08242	GNA14;GNAQ
Linoleic Acid (LA) Metabolism R-HSA-2046105	2/8	0.160809	0.790257	3.32821	6.08242	MUSK;ELOVL5
Miro GTPase Cycle R-HSA-9715370	2/8	0.160809	0.790257	3.32821	6.08242	TRAK1;MYO19
Nef Mediated CD4 Down-regulation R-HSA-167590	2/8	0.160809	0.790257	3.32821	6.08242	AP2A2;AP2M1
Netrin Mediated Repulsion Signals R-HSA-418886	2/8	0.160809	0.790257	3.32821	6.08242	DCC;UNC5C
Regulation Of Gene Expression In Early Pancreatic Precursor Cells R-HSA-210747	2/8	0.160809	0.790257	3.32821	6.08242	ONECUT1;FGF10
Relaxin Receptors R-HSA-444821	2/8	0.160809	0.790257	3.32821	6.08242	RXFP1;RXFP3
Release Of Hh-Np From Secreting Cell R-HSA-5362798	2/8	0.160809	0.790257	3.32821	6.08242	SHH;GPC5
Signaling By TGF-beta Receptor Complex In Cancer R-HSA-3304351	2/8	0.160809	0.790257	3.32821	6.08242	SMAD4;TGFBR1
Disease R-HSA-1643685	170/1736	0.160839	0.790257	1.09161	1.99476	CCNK;NUP107;RPL3;THSD7B;MAML1;WIPF2;CLSTN1;ARID4B;NR3C1;RXFP1;HTR6;CYSLTR2;FNTA;SNRPD2;PSMD5;CDC27;TRIM25;RCC1;BANF1;TRIM27;KPNA3;GOLGA7;VPS39;AP2M1;NUP214;MCCC2;NANOS2;MAP2K1;DAXX;ENTPD5;TSC2;BTC;NUP93;EML4;AKAP9;GEMIN4;MASP2;DNA2;IFNAR1;PSMD10;ADCYAP1R1;PSMD12;CTBP2;TNKS;CUL3;PIK3R4;CUL1;ZC3HAV1;PSEN1;FOXO3;NUP160;CRHR2;CALCR;POM121C;HRH2;PGK1;RIPK1;PLCG1;SUDS3;SRPK2;STAT5B;NUS1;SMAD4;CPSF6;GPR…
Cargo Concentration In ER R-HSA-5694530	5/32	0.161774	0.79221	1.84992	3.36972	SEC23A;SEC24B;GOSR2;MIA3;PREB
Negative Regulation Of MAPK Pathway R-HSA-5675221	6/41	0.165728	0.806215	1.71268	3.07839	MAP2K1;YWHAB;PPP2R5A;BRAF;PPP2R5D;DUSP16
Sensory Perception Of Sweet, Bitter, And Umami (Glutamate) Taste R-HSA-9717207	6/41	0.165728	0.806215	1.71268	3.07839	TAS2R31;GNB1;TAS2R14;TAS2R3;TAS2R5;TAS2R4
PI5P, PP2A And IER3 Regulate PI3K/AKT Signaling R-HSA-6811558	13/106	0.166457	0.8071	1.39746	2.50567	CLSTN1;PPP2R5A;PPP2R5D;ESR2;BTC;FGF18;PIP5K1A;PIP4K2B;PIP4K2C;PIP5K1C;SOS1;MYD88;FGF10
Neuronal System R-HSA-112316	41/386	0.169588	0.815805	1.18994	2.11141	GABRB3;GABRB2;KCNG2;KCNG3;PRKAA1;NRXN1;CHRNA6;PRKAG1;AP2A2;PPM1F;PTPRF;CAMKK2;RPS6KA3;GABRR2;RPS6KA6;KCNV2;GRM5;SIPA1L1;PPFIA1;SLITRK5;CAMK2G;AP2M1;GABRA2;NSF;KCNH4;KCNJ6;CHRNB4;KCNB1;PDPK1;CACNA2D1;CASK;CREB1;KCNS2;IL1RAPL2;CAMK4;GNB1;KCNQ3;KCNQ4;ARHGEF7;LLGL1;SHANK1
DARPP-32 Events R-HSA-180024	4/24	0.169913	0.815805	1.99758	3.54064	PPP3CA;PPP3CB;PPP3R1;PPP2R5D
mTORC1-mediated Signaling R-HSA-166208	4/24	0.169913	0.815805	1.99758	3.54064	RPTOR;EEF2K;YWHAB;EIF4G1
MAP3K8 (TPL2)-dependent MAPK1/3 Activation R-HSA-5684264	3/16	0.173713	0.817895	2.30452	4.03372	MAP2K1;FBXW11;CUL1
Regulation Of Gene Expression In Late Stage (Branching Morphogenesis) Pancreatic Bud Precursor Cells R-HSA-210744	3/16	0.173713	0.817895	2.30452	4.03372	SNW1;MAML1;ONECUT1
Sema3A PAK Dependent Axon Repulsion R-HSA-399954	3/16	0.173713	0.817895	2.30452	4.03372	LIMK1;PKN2;ARHGEF7
VLDLR Internalisation And Degradation R-HSA-8866427	3/16	0.173713	0.817895	2.30452	4.03372	CLTC;AP2A2;AP2M1
Loss Of Nlp From Mitotic Centrosomes R-HSA-380259	9/69	0.173826	0.817895	1.49901	2.62281	DYNC1I2;DYNC1H1;PCM1;NDE1;AKAP9;CEP250;TUBG1;CEP76;CLASP1
Transcription Of HIV Genome R-HSA-167172	9/69	0.173826	0.817895	1.49901	2.62281	CCNK;NCBP1;ERCC3;POLR2C;TCEA1;TAF6;TAF5;TAF3;TAF2
MyD88-independent TLR4 Cascade R-HSA-166166	13/107	0.174717	0.817895	1.38252	2.41193	MEF2A;MAP2K1;DUSP3;FBXW11;CUL1;PPP2R5D;MAPK14;RPS6KA3;CREB1;GDNF;NKIRAS2;RIPK1;TAB2
CaM Pathway R-HSA-111997	5/33	0.177331	0.817895	1.78375	3.08542	CREB1;PDE1C;CAMK4;CAMK2G;CAMKK2
NOD1/2 Signaling Pathway R-HSA-168638	5/33	0.177331	0.817895	1.78375	3.08542	CYLD;ITCH;CASP2;TAB2;MAPK14
Signal Amplification R-HSA-392518	5/33	0.177331	0.817895	1.78375	3.08542	P2RY12;GNA14;GNAQ;GNB1;MAPK14
Signaling By WNT In Cancer R-HSA-4791275	5/33	0.177331	0.817895	1.78375	3.08542	CTBP2;TNKS2;TNKS;PPP2R5A;PPP2R5D
Class A/1 (Rhodopsin-like Receptors) R-HSA-373076	35/327	0.179409	0.817895	1.1997	2.06119	NPSR1;CHRM3;NPFFR1;SUCNR1;CHRM4;CHRM5;MLNR;LPAR4;HTR2A;RXFP1;ADRA1A;RXFP3;HTR6;CCKAR;CYSLTR2;P2RY4;HRH2;NPBWR1;HRH4;PROK2;CCR8;PCDHA6;P2RY12;UTS2R;GPR17;XCR1;HTR1F;HTR1B;GPR4;AVPR1A;SSTR1;SSTR3;SSTR5;MTNR1A;CNOT6
Intra-Golgi Traffic R-HSA-6811438	6/42	0.179483	0.817895	1.66501	2.85995	NSF;GOSR2;GOSR1;STX6;SNAP29;BET1L
Signaling By FGFR2 In Disease R-HSA-5655253	6/42	0.179483	0.817895	1.66501	2.85995	NCBP1;POLR2C;FGF18;PLCG1;SOS1;FGF10
SARS-CoV-2-host Interactions R-HSA-9705683	22/196	0.179843	0.817895	1.26465	2.16972	NUP214;BECN1;SEC23A;SEC24B;NUP107;NUP133;YWHAB;PDPK1;PIK3R4;NUP153;TYK2;NUP160;NUP93;SNRPD2;POM121C;VPS41;GEMIN4;TRIM25;MASP2;TAB2;VPS39;IFNAR1
Nervous System Development R-HSA-9675108	56/545	0.187371	0.817895	1.14707	1.92096	RPL3;PLXND1;USP33;CLTC;CLSTN1;NAB2;CASC3;WASL;AP2A2;RPS6KA3;RPS6KA6;PPP3CB;PSMD5;DPYSL2;NCK2;AP2M1;ARHGEF11;MAP2K1;NCBP1;DCC;UNC5C;CREB1;NUMB;KCNQ3;ENTHD1;SCN4A;SOS1;ARHGEF7;DOCK1;LLGL1;PSMD10;PSMD12;SHC3;ROCK1;PSEN1;HMGCR;SPTA1;SCN7A;PIP5K1C;PLCG1;SRGAP2;CLASP1;PAK4;SEMA4A;RDX;CYP51A1;LIMK1;RANBP9;MAPK14;EFNA2;GDNF;PTPRA;PKN2;LHX4;LHX9;EIF4G1
Ca2+ Pathway R-HSA-4086398	8/61	0.188415	0.817895	1.50819	2.51733	PPP3CA;PPP3CB;PPP3R1;GNAT2;GNB1;PRKG1;TNRC6A;TNRC6B
ADP Signaling Thru P2Y Purinoceptor 1 R-HSA-418592	4/25	0.188671	0.817895	1.90235	3.17264	GNA14;GNAQ;GNB1;MAPK14
Interleukin-7 Signaling R-HSA-1266695	4/25	0.188671	0.817895	1.90235	3.17264	STAT5B;BRWD1;SOS1;CRLF2
NOTCH3 Activation And Transmission Of Signal To Nucleus R-HSA-9013507	4/25	0.188671	0.817895	1.90235	3.17264	TACC3;WWP2;PSEN1;MIB1
CLEC7A (Dectin-1) Signaling R-HSA-5607764	12/99	0.188872	0.817895	1.37862	2.29773	PSMD10;PPP3CA;PSMD12;PPP3R1;PPP3CB;SYK;PSMD5;FBXW11;PDPK1;CUL1;NFATC2;TAB2
COPI-mediated Anterograde Transport R-HSA-6807878	10/80	0.190283	0.817895	1.42763	2.36878	NSF;SPTA1;DCTN5;DYNC1I2;DYNC1H1;DCTN4;GOSR2;GOSR1;ARFGAP3;BET1L
G-protein Mediated Events R-HSA-112040	7/52	0.191661	0.817895	1.5541	2.56741	GNA14;CREB1;PDE1C;CAMK4;GNAQ;CAMK2G;CAMKK2
SARS-CoV-1 Infection R-HSA-9678108	7/52	0.191661	0.817895	1.5541	2.56741	BECN1;GSK3A;GANAB;PARP4;CANX;PIK3R4;CHMP7
Phospholipid Metabolism R-HSA-1483257	23/208	0.192326	0.817895	1.24345	2.04991	MTMR1;OSBPL8;VAC14;LPGAT1;MTMR3;PLEKHA2;CLSTN1;GDE1;PIK3R4;PTEN;TPTE;MTMR4;PLEKHA8;HADHB;GNPAT;LPCAT3;PI4KA;PIP5K1A;PIP4K2B;PIP4K2C;PIP5K1C;RAB5A;PI4K2A
TCF Dependent Signaling In Response To WNT R-HSA-201681	22/198	0.192478	0.817895	1.25014	2.05995	PSMD10;TLE3;USP8;PSMD12;TRRAP;RYK;TNKS;CUL3;CHD8;WNT8B;XIAP;PPP2R5A;ASH2L;PPP2R5D;CXXC4;CDC73;PYGO1;PYGO2;TNKS2;PSMD5;SOST;MEN1
Transcriptional Regulation By E2F6 R-HSA-8953750	5/34	0.193422	0.817895	1.72215	2.82928	SUZ12;PCGF6;EHMT2;EHMT1;PHC3
Regulation Of TP53 Activity Thru Phosphorylation R-HSA-6804756	11/90	0.194707	0.817895	1.39156	2.27695	PRKAA1;RAD50;POLR1A;PRKAG1;TAF6;TOPBP1;DNA2;TAF5;MAPK14;TAF3;TAF2
CD163 Mediating An Anti-Inflammatory Response R-HSA-9662834	2/9	0.194833	0.817895	2.85259	4.66574	RHBDF2;MAPK14
Downregulation Of ERBB4 Signaling R-HSA-1253288	2/9	0.194833	0.817895	2.85259	4.66574	ITCH;WWP1
EGFR Interacts With Phospholipase C-gamma R-HSA-212718	2/9	0.194833	0.817895	2.85259	4.66574	BTC;PLCG1
Formation Of Annular Gap Junctions R-HSA-196025	2/9	0.194833	0.817895	2.85259	4.66574	CLTC;AP2M1
Highly Calcium Permeable Nicotinic Acetylcholine Receptors R-HSA-629597	2/9	0.194833	0.817895	2.85259	4.66574	CHRNB4;CHRNA6
Interleukin-23 Signaling R-HSA-9020933	2/9	0.194833	0.817895	2.85259	4.66574	IL23R;TYK2
MET Activates RAS Signaling R-HSA-8851805	2/9	0.194833	0.817895	2.85259	4.66574	RANBP9;SOS1
MET Receptor Recycling R-HSA-8875656	2/9	0.194833	0.817895	2.85259	4.66574	SOS1;CRK
NR1H2 And NR1H3 Regulate Gene Expression To Control Bile Acid Homeostasis R-HSA-9623433	2/9	0.194833	0.817895	2.85259	4.66574	NCOA1;UGT1A3
PI5P Regulates TP53 Acetylation R-HSA-6811555	2/9	0.194833	0.817895	2.85259	4.66574	PIP4K2B;PIP4K2C
Regulation Of PTEN Localization R-HSA-8948747	2/9	0.194833	0.817895	2.85259	4.66574	PTEN;XIAP
Butyrate Response Factor 1 Binds And Destabilizes mRNA R-HSA-450385	3/17	0.197538	0.817895	2.13979	3.47037	XRN1;DIS3;YWHAB
Gastrin-CREB Signaling Pathway Via PKC And MAPK R-HSA-881907	3/17	0.197538	0.817895	2.13979	3.47037	RPS6KA3;CREB1;SOS1
KSRP (KHSRP) Binds And Destabilizes mRNA R-HSA-450604	3/17	0.197538	0.817895	2.13979	3.47037	DIS3;PARN;MAPK14
Platelet Sensitization By LDL R-HSA-432142	3/17	0.197538	0.817895	2.13979	3.47037	PPP2R5A;PPP2R5D;MAPK14
RIP-mediated NFkB Activation Via ZBP1 R-HSA-1810476	3/17	0.197538	0.817895	2.13979	3.47037	NKIRAS2;RIPK1;MYD88
Regulation Of RUNX1 Expression And Activity R-HSA-8934593	3/17	0.197538	0.817895	2.13979	3.47037	CBFB;TNRC6A;TNRC6B
Removal Of Flap Intermediate From C-strand R-HSA-174437	3/17	0.197538	0.817895	2.13979	3.47037	POLR1A;TINF2;DNA2
Signaling By Cytosolic FGFR1 Fusion Mutants R-HSA-1839117	3/17	0.197538	0.817895	2.13979	3.47037	STAT5B;CPSF6;ZMYM2
Trafficking Of GluR2-containing AMPA Receptors R-HSA-416993	3/17	0.197538	0.817895	2.13979	3.47037	NSF;AP2A2;AP2M1
Tristetraprolin (TTP, ZFP36) Binds And Destabilizes mRNA R-HSA-450513	3/17	0.197538	0.817895	2.13979	3.47037	XRN1;DIS3;YWHAB
RAB Geranylgeranylation R-HSA-8873719	8/62	0.200326	0.826113	1.48017	2.37984	RAB3B;RAB2A;RAB21;PTP4A2;RAB35;RAB19;RAB5A;RAB9B
TP53 Regulates Metabolic Genes R-HSA-5628897	10/81	0.200643	0.826113	1.40744	2.26067	RPTOR;COX8A;PRKAA1;GNPDA1;YWHAB;PRKAG1;PTEN;TSC2;TNRC6A;TNRC6B
Fc Epsilon Receptor (FCERI) Signaling R-HSA-2454202	15/130	0.204006	0.835257	1.30384	2.07259	PSMD10;PSMD12;SYK;FBXW11;PDPK1;CUL1;NFATC2;PPP3CA;PPP3R1;PPP3CB;PSMD5;TAB2;PKN2;PLCG1;SOS1
Host Interactions Of HIV Factors R-HSA-162909	15/130	0.204006	0.835257	1.30384	2.07259	NUP214;PSMD10;PSMD12;NUP107;NUP133;NUP153;AP2A2;NUP160;NUP93;POM121C;PSMD5;RCC1;BANF1;PKN2;AP2M1
EPH-Ephrin Signaling R-HSA-2682334	11/91	0.204564	0.835257	1.37409	2.18051	EFNA2;ROCK1;CLTC;LIMK1;NCK2;PKN2;WASL;PSEN1;ARHGEF7;AP2A2;AP2M1
AURKA Activation By TPX2 R-HSA-8854518	9/72	0.20662	0.840169	1.42739	2.25081	DYNC1I2;DYNC1H1;PCM1;NDE1;AKAP9;CEP250;TUBG1;CEP76;CLASP1
Axon Guidance R-HSA-422475	53/519	0.207866	0.840169	1.13875	1.78883	RPL3;PLXND1;USP33;CLTC;CLSTN1;CASC3;WASL;AP2A2;RPS6KA3;RPS6KA6;PPP3CB;PSMD5;DPYSL2;NCK2;AP2M1;ARHGEF11;MAP2K1;NCBP1;DCC;UNC5C;CREB1;NUMB;KCNQ3;ENTHD1;SCN4A;SOS1;ARHGEF7;DOCK1;LLGL1;PSMD10;PSMD12;SHC3;ROCK1;PSEN1;SPTA1;SCN7A;PIP5K1C;PLCG1;SRGAP2;CLASP1;PAK4;SEMA4A;RDX;LIMK1;RANBP9;MAPK14;EFNA2;GDNF;PTPRA;PKN2;LHX4;LHX9;EIF4G1
Downregulation Of TGF-beta Receptor Signaling R-HSA-2173788	4/26	0.208047	0.840169	1.81578	2.85076	USP15;SMURF1;MTMR4;TGFBR1
WNT Ligand Biogenesis And Trafficking R-HSA-3238698	4/26	0.208047	0.840169	1.81578	2.85076	WNT9B;WNT8B;VPS26A;TMED5
Ca-dependent Events R-HSA-111996	5/35	0.209999	0.841139	1.66465	2.59794	CREB1;PDE1C;CAMK4;CAMK2G;CAMKK2
N-glycan Trimming In ER And Calnexin/Calreticulin Cycle R-HSA-532668	5/35	0.209999	0.841139	1.66465	2.59794	EDEM3;GANAB;CANX;SYVN1;RNF185
RUNX1 Interacts With Co-Factors Whose Precise Effect On RUNX1 Targets Is Not Known R-HSA-8939243	5/35	0.209999	0.841139	1.66465	2.59794	PBRM1;CBFB;ACTL6A;ARID1B;PHC3
Peroxisomal Protein Import R-HSA-9033241	8/63	0.212532	0.848978	1.45318	2.25049	NANOS2;GNPAT;ACOX1;AGPS;PEX5;LONP2;MLYCD;PEX13
Beta-catenin Independent WNT Signaling R-HSA-3858494	16/142	0.221226	0.853115	1.26928	1.9148	PSMD10;PSMD12;SMURF1;RYK;CLTC;AP2A2;PPP3CA;PPP3R1;PPP3CB;GNAT2;PSMD5;GNB1;AP2M1;PRKG1;TNRC6A;TNRC6B
Ephrin Signaling R-HSA-3928664	3/18	0.222081	0.853115	1.99703	3.00496	NCK2;PKN2;ARHGEF7
LDL Clearance R-HSA-8964038	3/18	0.222081	0.853115	1.99703	3.00496	CLTC;AP2A2;AP2M1
MECP2 Regulates Neuronal Receptors And Channels R-HSA-9022699	3/18	0.222081	0.853115	1.99703	3.00496	MECP2;CREB1;SIN3A
Metabolism Of Amine-Derived Hormones R-HSA-209776	3/18	0.222081	0.853115	1.99703	3.00496	DIDO1;TPH1;TPO
Phospholipase C-mediated Cascade; FGFR2 R-HSA-5654221	3/18	0.222081	0.853115	1.99703	3.00496	FGF18;PLCG1;FGF10
Regulation Of Signaling By CBL R-HSA-912631	3/18	0.222081	0.853115	1.99703	3.00496	SYK;CLSTN1;CRK
Unattached Kinetochores Signal Amplification Via A MAD2 Inhibitory Signal R-HSA-141444	11/93	0.224898	0.853115	1.34043	2.00006	DYNC1I2;DYNC1H1;AHCTF1;NUP107;NUP133;CENPI;NDE1;PPP2R5A;PPP2R5D;NUP160;CLASP1
Platelet Aggregation (Plug Formation) R-HSA-76009	5/36	0.227012	0.853115	1.61086	2.38851	SYK;PDPK1;SOS1;GP5;CRK
ATF4 Activates Genes In Response To Endoplasmic Reticulum Stress R-HSA-380994	4/27	0.227957	0.853115	1.73674	2.56794	DIS3;NFYC;PARN;ATF6
FLT3 Signaling In Disease R-HSA-9682385	4/27	0.227957	0.853115	1.73674	2.56794	STAT5B;ZMYM2;SOS1;ETV6
Integrin Signaling R-HSA-354192	4/27	0.227957	0.853115	1.73674	2.56794	SYK;PDPK1;SOS1;CRK
Metabolism Of Steroids R-HSA-8957322	17/153	0.229364	0.853115	1.24945	1.83974	OSBPL9;NCOA1;SEC23A;SEC24B;SLC10A1;CHD9;NCOA6;NFYC;OSBPL2;CYP51A1;HMGCR;HSD17B12;LRP2;CARM1;OSBP;SCAP;LBR
AKT Phosphorylates Targets In Nucleus R-HSA-198693	2/10	0.229624	0.853115	2.49588	3.67221	CREB1;FOXO3
Activation Of PPARGC1A (PGC-1alpha) By Phosphorylation R-HSA-2151209	2/10	0.229624	0.853115	2.49588	3.67221	PRKAG1;MAPK14
Activation Of AP-1 Family Of Transcription Factors R-HSA-450341	2/10	0.229624	0.853115	2.49588	3.67221	GDNF;MAPK14
Competing Endogenous RNAs (ceRNAs) Regulate PTEN Translation R-HSA-8948700	2/10	0.229624	0.853115	2.49588	3.67221	TNRC6A;TNRC6B
Gap Junction Degradation R-HSA-190873	2/10	0.229624	0.853115	2.49588	3.67221	CLTC;AP2M1
Interleukin-21 Signaling R-HSA-9020958	2/10	0.229624	0.853115	2.49588	3.67221	IL21;STAT5B
MAPK3 (ERK1) Activation R-HSA-110056	2/10	0.229624	0.853115	2.49588	3.67221	MAP2K1;TYK2
RHOBTB3 ATPase Cycle R-HSA-9706019	2/10	0.229624	0.853115	2.49588	3.67221	CUL3;RAB9B
RUNX1 And FOXP3 Control Development Of Regulatory T Lymphocytes (Tregs) R-HSA-8877330	2/10	0.229624	0.853115	2.49588	3.67221	CBFB;NFATC2
Regulation Of FOXO Transcriptional Activity By Acetylation R-HSA-9617629	2/10	0.229624	0.853115	2.49588	3.67221	FOXO3;SIRT3
Role Of Second Messengers In Netrin-1 Signaling R-HSA-418890	2/10	0.229624	0.853115	2.49588	3.67221	DCC;PLCG1
SLBP Independent Processing Of Histone Pre-mRNAs R-HSA-111367	2/10	0.229624	0.853115	2.49588	3.67221	LSM11;NCBP1
Signaling By FGFR4 In Disease R-HSA-5655291	2/10	0.229624	0.853115	2.49588	3.67221	PLCG1;SOS1
Thyroxine Biosynthesis R-HSA-209968	2/10	0.229624	0.853115	2.49588	3.67221	DIDO1;TPO
RHOG GTPase Cycle R-HSA-9013408	9/74	0.229774	0.853115	1.38332	2.03439	LETM1;VANGL1;OPHN1;VAPB;PKN2;ARFGAP3;LBR;DOCK1;PAK4
Post-translational Protein Modification R-HSA-597592	134/1383	0.231887	0.858796	1.07597	1.57254	RAB3B;MDC1;NUP107;THSD7B;TRRAP;DCAF8;FBXO21;NR3C1;DCAF5;SMC3;DCAF6;YY1;PSMD5;TRIM25;TRIM27;MEN1;NUP214;RAB2A;NSF;USP8;DAXX;WSB2;FBXW11;USP4;FBXO11;FBXW2;NUP93;RAB35;SPARCL1;PREB;STAMBP;PSMD10;PSMD12;CUL7;TNKS;CUL3;CTR9;CUL1;RTF1;NUP160;HSP90B1;SPTA1;POM121C;BTBD1;ST8SIA6;RIPK1;TP53BP1;SUDS3;B3GALNT2;EDEM3;NUS1;UBE2H;SMAD4;CNTN5;GFPT1;NUP153;PHC3;CYLD;HNRNPK;COPS2;CNTN3;UBA1;FBXL5;OGT;RAB5A;RNF185…
Transcriptional Regulation Of White Adipocyte Differentiation R-HSA-381340	10/84	0.233089	0.861084	1.35016	1.96629	MED12;NCOA1;MED14;MED13;CHD9;NCOA6;ZNF638;CARM1;MED29;MED13L
HIV Transcription Initiation R-HSA-167161	6/46	0.23856	0.8769	1.49818	2.1471	ERCC3;POLR2C;TAF6;TAF5;TAF3;TAF2
RNA Polymerase I Transcription Initiation R-HSA-73762	6/46	0.23856	0.8769	1.49818	2.1471	RRN3;MTA1;ERCC3;POLR1A;EHMT2;GATAD2B
Transmission Across Chemical Synapses R-HSA-112315	26/246	0.240571	0.882093	1.18169	1.6836	GABRB3;GABRB2;PRKAA1;CHRNA6;PRKAG1;AP2A2;PPM1F;CAMKK2;RPS6KA3;GABRR2;RPS6KA6;PPFIA1;CAMK2G;AP2M1;GABRA2;NSF;CHRNB4;KCNJ6;PDPK1;CACNA2D1;CASK;CREB1;CAMK4;GNB1;ARHGEF7;LLGL1
FLT3 Signaling R-HSA-9607240	5/37	0.24441	0.890556	1.56044	2.19851	STAT5B;CDKN1B;SYK;FOXO3;SOS1
Anti-inflammatory Response Favoring Leishmania Infection R-HSA-9662851	18/165	0.244843	0.890556	1.22388	1.72217	GLP1R;GPR27;NPSR1;ADCYAP1R1;GPR15;SYK;RHBDF2;GPR20;MAPK14;RXFP1;CRHR2;HTR6;CYSLTR2;CALCR;CREB1;HRH2;GNB1;PLCG1
Signaling By Hedgehog R-HSA-5358351	15/135	0.247108	0.890556	1.24917	1.74625	PSMD10;PSMD12;SMURF1;CUL3;CUL1;SYVN1;RPGRIP1L;CDC73;ADCY10;ERLEC1;SHH;ITCH;PSMD5;NUMB;GPC5
Initiation Of Nuclear Envelope (NE) Reformation R-HSA-2995383	3/19	0.247179	0.890556	1.87211	2.61655	PPP2R2A;BANF1;LBR
Processive Synthesis On C-strand Of Telomere R-HSA-174414	3/19	0.247179	0.890556	1.87211	2.61655	POLR1A;TINF2;DNA2
RAS Processing R-HSA-9648002	3/19	0.247179	0.890556	1.87211	2.61655	FNTA;ZDHHC9;GOLGA7
RHO GTPases Activate ROCKs R-HSA-5627117	3/19	0.247179	0.890556	1.87211	2.61655	PPP1R12A;ROCK1;LIMK1
Metabolism Of Porphyrins R-HSA-189445	4/28	0.248317	0.890556	1.66428	2.31843	ALAS2;ALAS1;UGT1A1;COX15
Notch-HLH Transcription Pathway R-HSA-350054	4/28	0.248317	0.890556	1.66428	2.31843	HDAC5;SNW1;MAML1;HDAC7
RUNX1 Regulates Genes Involved In Megakaryocyte Differentiation And Platelet Function R-HSA-8936459	8/66	0.250733	0.89704	1.37779	1.90599	SIN3B;CBFB;SIN3A;SETD1B;SETD1A;ASH2L;TNRC6A;TNRC6B
Sensory Perception Of Taste R-HSA-9717189	6/47	0.254174	0.9006	1.46156	2.00195	TAS2R31;GNB1;TAS2R14;TAS2R3;TAS2R5;TAS2R4
Epigenetic Regulation Of Gene Expression R-HSA-212165	13/116	0.257204	0.9006	1.26109	1.71241	SUZ12;EHMT2;ARID4B;GATAD2B;MTA1;SIN3B;ERCC3;SIN3A;POLR1A;SAP130;TET3;SUDS3;JARID2
Resolution Of Sister Chromatid Cohesion R-HSA-2500257	12/106	0.257238	0.9006	1.27547	1.73177	DYNC1I2;DYNC1H1;AHCTF1;NUP107;NUP133;CENPI;NDE1;PPP2R5A;PPP2R5D;SMC3;NUP160;CLASP1
Cytoprotection By HMOX1 R-HSA-9707564	7/57	0.260202	0.9006	1.3983	1.88253	COX8A;NCOA1;SIN3B;CHD9;SIN3A;NCOA6;CARM1
HSP90 Chaperone Cycle For Steroid Hormone Receptors (SHR) In Presence Of Ligand R-HSA-3371497	5/38	0.262141	0.9006	1.51307	2.02581	DCTN5;DYNC1I2;DYNC1H1;DCTN4;NR3C1
Signaling By RAF1 Mutants R-HSA-9656223	5/38	0.262141	0.9006	1.51307	2.02581	CNKSR2;MAP2K1;YWHAB;BRAF;CAMK2G
Sensory Processing Of Sound By Inner Hair Cells Of Cochlea R-HSA-9662360	8/67	0.26393	0.9006	1.35436	1.80411	CTBP2;RDX;USH1C;CASK;KCNQ4;FSCN2;ATP2B1;TRIOBP
Beta-oxidation Of Very Long Chain Fatty Acids R-HSA-390247	2/11	0.264762	0.9006	2.21844	2.94813	ACOX1;MLYCD
Biotin Transport And Metabolism R-HSA-196780	2/11	0.264762	0.9006	2.21844	2.94813	MCCC2;PCCB
CASP8 Activity Is Inhibited R-HSA-5218900	2/11	0.264762	0.9006	2.21844	2.94813	RIPK1;CFLAR
DSCAM Interactions R-HSA-376172	2/11	0.264762	0.9006	2.21844	2.94813	DCC;MAPK14
Dimerization Of Procaspase-8 R-HSA-69416	2/11	0.264762	0.9006	2.21844	2.94813	RIPK1;CFLAR
Formation Of Apoptosome R-HSA-111458	2/11	0.264762	0.9006	2.21844	2.94813	XIAP;UACA
Free Fatty Acids Regulate Insulin Secretion R-HSA-400451	2/11	0.264762	0.9006	2.21844	2.94813	GNA14;GNAQ
Highly Calcium Permeable Postsynaptic Nicotinic Acetylcholine Receptors R-HSA-629594	2/11	0.264762	0.9006	2.21844	2.94813	CHRNB4;CHRNA6
Interleukin-27 Signaling R-HSA-9020956	2/11	0.264762	0.9006	2.21844	2.94813	CANX;TYK2
MET Activates RAP1 And RAC1 R-HSA-8875555	2/11	0.264762	0.9006	2.21844	2.94813	SOS1;CRK
Reduction Of Cytosolic Ca++ Levels R-HSA-418359	2/11	0.264762	0.9006	2.21844	2.94813	ATP2A2;ATP2B1
Regulation Of Gene Expression By Hypoxia-inducible Factor R-HSA-1234158	2/11	0.264762	0.9006	2.21844	2.94813	MIA3;EPX
SARS-CoV-2 Modulates Autophagy R-HSA-9754560	2/11	0.264762	0.9006	2.21844	2.94813	VPS41;VPS39
SLBP Dependent Processing Of Replication-Dependent Histone Pre-mRNAs R-HSA-77588	2/11	0.264762	0.9006	2.21844	2.94813	LSM11;NCBP1
ESR-mediated Signaling R-HSA-8939211	20/188	0.265675	0.9006	1.18982	1.57708	NCOA1;TLE3;POU2F1;CDKN1B;CBFB;PDPK1;SRF;SMC3;FOXO3;ESR2;YY1;BTC;CREB1;GDNF;POLR2C;CARM1;GNB1;ZNF217;TNRC6A;TNRC6B
Dectin-2 Family R-HSA-5621480	4/29	0.269044	0.9006	1.59762	2.09749	CLEC4C;SYK;CLEC6A;MUC13
Downstream Signaling Of Activated FGFR2 R-HSA-5654696	4/29	0.269044	0.9006	1.59762	2.09749	FGF18;PLCG1;SOS1;FGF10
FCERI Mediated MAPK Activation R-HSA-2871796	4/29	0.269044	0.9006	1.59762	2.09749	SYK;PKN2;PLCG1;SOS1
Interaction Between L1 And Ankyrins R-HSA-445095	4/29	0.269044	0.9006	1.59762	2.09749	SPTA1;KCNQ3;SCN7A;SCN4A
Regulation Of TP53 Activity Thru Acetylation R-HSA-6804758	4/29	0.269044	0.9006	1.59762	2.09749	BRD1;PIP4K2B;PIP4K2C;GATAD2B
Regulation Of Necroptotic Cell Death R-HSA-5675482	4/29	0.269044	0.9006	1.59762	2.09749	XIAP;RIPK1;CFLAR;OGT
DNA Damage Bypass R-HSA-73893	6/48	0.270058	0.9006	1.42668	1.8677	USP32;POLR1A;USP1;TRIM25;POLE;CUL4B
NOTCH1 Intracellular Domain Regulates Transcription R-HSA-2122947	6/48	0.270058	0.9006	1.42668	1.8677	HDAC5;TLE3;SNW1;MAML1;CUL1;HDAC7
Class I Peroxisomal Membrane Protein Import R-HSA-9603798	3/20	0.272676	0.905234	1.76189	2.28953	ATAD1;PEX19;PEX13
Sema4D Induced Cell Migration And Growth-Cone Collapse R-HSA-416572	3/20	0.272676	0.905234	1.76189	2.28953	ARHGEF11;ROCK1;LIMK1
rRNA Processing In Nucleus And Cytosol R-HSA-8868773	20/189	0.273549	0.906091	1.18271	1.53312	NOP14;RPL3;DDX47;DIS3;WDR3;HEATR1;FCF1;ISG20L2;WDR75;NAT10;THUMPD1;RRP1B;WDR43;FTSJ3;EXOSC10;PDCD11;LAS1L;MPHOSPH10;TSR1;NOL11
Constitutive Signaling By NOTCH1 HD+PEST Domain Mutants R-HSA-2894862	7/58	0.274694	0.907846	1.37081	1.77122	HDAC5;SNW1;MAML1;CUL1;PSEN1;HDAC7;MIB1
Protein-protein Interactions At Synapses R-HSA-6794362	10/88	0.279081	0.918226	1.28064	1.63442	GRM5;SIPA1L1;IL1RAPL2;NRXN1;PPFIA1;CASK;SLITRK5;PTPRF;LLGL1;SHANK1
Regulation Of mRNA Stability By Proteins That Bind AU-rich Elements R-HSA-450531	10/88	0.279081	0.918226	1.28064	1.63442	NUP214;PSMD10;PSMD12;XRN1;YWHAB;PSMD5;DIS3;PARN;MAPK14;EIF4G1
Transcriptional Regulation By VENTX R-HSA-8853884	5/39	0.280154	0.919702	1.46848	1.86852	EHMT2;CDC27;EHMT1;TNRC6A;TNRC6B
Netrin-1 Signaling R-HSA-373752	6/49	0.286174	0.920928	1.39343	1.74339	DCC;UNC5C;WASL;PLCG1;MAPK14;DOCK1
Signaling By EGFR R-HSA-177929	6/49	0.286174	0.920928	1.39343	1.74339	BTC;EPS15L1;PLCG1;ARHGEF7;SOS1;EPS15
Mitotic Anaphase R-HSA-68882	24/232	0.286324	0.920928	1.1532	1.44223	PSMD10;DYNC1I2;DYNC1H1;AHCTF1;PSMD12;NUP107;NUP133;NDE1;PPP2R5A;PPP2R2A;PPP2R5D;SMC3;NUP160;NUP93;TUBA3E;TUBA3D;PSMD5;CENPI;CDC27;RCC1;BANF1;LBR;CHMP7;CLASP1
RHO GTPases Activate Formins R-HSA-5663220	13/119	0.287421	0.920928	1.22519	1.52758	DYNC1I2;DYNC1H1;AHCTF1;NUP107;NUP133;SRF;NDE1;PPP2R5A;PPP2R5D;NUP160;CENPI;SRGAP2;CLASP1
Signaling By B Cell Receptor (BCR) R-HSA-983705	12/109	0.288912	0.920928	1.23581	1.53443	PSMD10;PPP3CA;PSMD12;PPP3R1;PPP3CB;SYK;PSMD5;FBXW11;CLSTN1;CUL1;NFATC2;SOS1
Iron Uptake And Transport R-HSA-917937	7/59	0.289388	0.920928	1.34437	1.66701	ATP6V0B;HFE;IREB2;CUL1;FBXL5;ATP6V1C1;ATP6V0A1
FGFR1 Mutant Receptor Activation R-HSA-1839124	4/30	0.290058	0.920928	1.53609	1.90118	STAT5B;ZMYM2;CPSF6;ERLIN2
Recognition Of DNA Damage By PCNA-containing Replication Complex R-HSA-110314	4/30	0.290058	0.920928	1.53609	1.90118	POLR1A;USP1;POLE;CUL4B
Translation Of Structural Proteins R-HSA-9683701	4/30	0.290058	0.920928	1.53609	1.90118	GSK3A;GANAB;PARP4;CANX
Cellular Response To Heat Stress R-HSA-3371556	11/99	0.290132	0.920928	1.24862	1.54507	NUP214;NUP93;RPTOR;NUP107;BAG5;POM121C;NUP133;POLR1A;NUP153;CAMK2G;NUP160
RHOB GTPase Cycle R-HSA-9013026	8/69	0.290899	0.920928	1.30981	1.61733	ARHGEF11;VANGL1;OPHN1;ROCK1;RACGAP1;SNAP23;PKN2;ARHGEF2
Downstream Signaling Events Of B Cell Receptor (BCR) R-HSA-1168372	9/79	0.291312	0.920928	1.28415	1.58383	PSMD10;PPP3CA;PPP3CB;PSMD12;PPP3R1;PSMD5;FBXW11;CUL1;NFATC2
Toll Like Receptor 4 (TLR4) Cascade R-HSA-166016	15/140	0.293362	0.920928	1.19887	1.47023	MEF2A;MAP2K1;DUSP3;FBXW11;CUL1;PPP2R5D;MAPK14;TIRAP;RPS6KA3;CREB1;GDNF;NKIRAS2;RIPK1;TAB2;MYD88
Mitotic Metaphase And Anaphase R-HSA-2555396	24/233	0.293638	0.920928	1.14762	1.4063	PSMD10;DYNC1I2;DYNC1H1;AHCTF1;PSMD12;NUP107;NUP133;NDE1;PPP2R5A;PPP2R2A;PPP2R5D;SMC3;NUP160;NUP93;TUBA3E;TUBA3D;PSMD5;CENPI;CDC27;RCC1;BANF1;LBR;CHMP7;CLASP1
RET Signaling R-HSA-8853659	5/40	0.298398	0.920928	1.42645	1.72504	SHC3;GDNF;CLSTN1;PLCG1;SOS1
ER Quality Control Compartment (ERQC) R-HSA-901032	3/21	0.298426	0.920928	1.66392	2.01206	EDEM3;SYVN1;RNF185
Negative Regulation Of MET Activity R-HSA-6807004	3/21	0.298426	0.920928	1.66392	2.01206	USP8;SOS1;EPS15
Signaling By ERBB2 TMD/JMD Mutants R-HSA-9665686	3/21	0.298426	0.920928	1.66392	2.01206	BTC;PLCG1;SOS1
Signaling By FGFR3 In Disease R-HSA-5655332	3/21	0.298426	0.920928	1.66392	2.01206	FGF18;PLCG1;SOS1
Mitotic Spindle Checkpoint R-HSA-69618	12/110	0.299718	0.920928	1.22314	1.47377	DYNC1I2;DYNC1H1;AHCTF1;NUP107;NUP133;CENPI;NDE1;CDC27;PPP2R5A;PPP2R5D;NUP160;CLASP1
ALK Mutants Bind TKIs R-HSA-9700645	2/12	0.299895	0.920928	1.99648	2.40441	EML4;CLTC
CD28 Dependent Vav1 Pathway R-HSA-389359	2/12	0.299895	0.920928	1.99648	2.40441	PKN2;ARHGEF7
Erythropoietin Activates Phosphoinositide-3-kinase (PI3K) R-HSA-9027276	2/12	0.299895	0.920928	1.99648	2.40441	CLSTN1;EPX
GRB2 Events In EGFR Signaling R-HSA-179812	2/12	0.299895	0.920928	1.99648	2.40441	BTC;SOS1
Interleukin-2 Signaling R-HSA-9020558	2/12	0.299895	0.920928	1.99648	2.40441	STAT5B;SYK
Interleukin-35 Signaling R-HSA-8984722	2/12	0.299895	0.920928	1.99648	2.40441	CANX;TYK2
Maturation Of Nucleoprotein R-HSA-9683610	2/12	0.299895	0.920928	1.99648	2.40441	GSK3A;PARP4
NOTCH2 Intracellular Domain Regulates Transcription R-HSA-2197563	2/12	0.299895	0.920928	1.99648	2.40441	CREB1;MAML1
Presynaptic Nicotinic Acetylcholine Receptors R-HSA-622323	2/12	0.299895	0.920928	1.99648	2.40441	CHRNB4;CHRNA6
Regulation Of Localization Of FOXO Transcription Factors R-HSA-9614399	2/12	0.299895	0.920928	1.99648	2.40441	YWHAB;FOXO3
p38MAPK Events R-HSA-171007	2/12	0.299895	0.920928	1.99648	2.40441	MAPK14;RALGDS
Recruitment Of NuMA To Mitotic Centrosomes R-HSA-380320	9/80	0.304118	0.928089	1.266	1.50697	DYNC1I2;DYNC1H1;PCM1;NDE1;AKAP9;CEP250;TUBG1;CEP76;CLASP1
Defective CFTR Causes Cystic Fibrosis R-HSA-5678895	7/60	0.304256	0.928089	1.31894	1.56938	PSMD10;ERLEC1;PSMD12;PSMD5;ERLIN1;ERLIN2;RNF185
Formation Of beta-catenin:TCF Transactivating Complex R-HSA-201722	7/60	0.304256	0.928089	1.31894	1.56938	PYGO1;TLE3;PYGO2;TRRAP;ASH2L;CDC73;MEN1
ADORA2B Mediated Anti-Inflammatory Cytokine Production R-HSA-9660821	14/131	0.305558	0.928089	1.19532	1.41719	GLP1R;GPR27;NPSR1;ADCYAP1R1;GPR15;GPR20;RXFP1;CRHR2;HTR6;CYSLTR2;CALCR;CREB1;HRH2;GNB1
Toll-like Receptor Cascades R-HSA-168898	17/162	0.306529	0.928089	1.17131	1.38501	MEF2A;MAP2K1;DUSP3;FBXW11;CUL1;PIK3R4;PPP2R5D;MAPK14;TIRAP;HSP90B1;RPS6KA3;CREB1;GDNF;NKIRAS2;RIPK1;TAB2;MYD88
Activated NOTCH1 Transmits Signal To Nucleus R-HSA-2122948	4/31	0.311281	0.928089	1.47912	1.72622	ITCH;NUMB;PSEN1;MIB1
Downregulation Of SMAD2/3:SMAD4 Transcriptional Activity R-HSA-2173795	4/31	0.311281	0.928089	1.47912	1.72622	SKI;PPM1A;SMAD4;SNW1
EGFR Downregulation R-HSA-182971	4/31	0.311281	0.928089	1.47912	1.72622	BTC;EPS15L1;ARHGEF7;EPS15
Pyruvate Metabolism R-HSA-70268	4/31	0.311281	0.928089	1.47912	1.72622	PDP2;PDPK1;LDHAL6A;LDHAL6B
RIPK1-mediated Regulated Necrosis R-HSA-5213460	4/31	0.311281	0.928089	1.47912	1.72622	XIAP;RIPK1;CFLAR;OGT
Transferrin Endocytosis And Recycling R-HSA-917977	4/31	0.311281	0.928089	1.47912	1.72622	ATP6V0B;HFE;ATP6V1C1;ATP6V0A1
HCMV Late Events R-HSA-9610379	10/91	0.31517	0.928089	1.233	1.42368	NUP214;NUP93;NUP107;HNRNPK;NUP133;POM121C;VPS37C;NUP153;CHMP7;NUP160
Paradoxical Activation Of RAF Signaling By Kinase Inactive BRAF R-HSA-6802955	5/41	0.316825	0.928089	1.38675	1.59394	CNKSR2;MAP2K1;YWHAB;BRAF;CAMK2G
Regulation Of Beta-Cell Development R-HSA-186712	5/41	0.316825	0.928089	1.38675	1.59394	SNW1;MAML1;ONECUT1;HNF1A;FGF10
Centrosome Maturation R-HSA-380287	9/81	0.317053	0.928089	1.24835	1.43396	DYNC1I2;DYNC1H1;PCM1;NDE1;AKAP9;CEP250;TUBG1;CEP76;CLASP1
Regulation Of HSF1-mediated Heat Shock Response R-HSA-3371453	9/81	0.317053	0.928089	1.24835	1.43396	NUP214;NUP93;NUP107;BAG5;NUP133;POM121C;POLR1A;NUP153;NUP160
IRS-related Events Triggered By IGF1R R-HSA-2428928	6/51	0.318965	0.928089	1.33135	1.5213	PDPK1;FGF18;IRS4;PIK3R4;SOS1;FGF10
Transcriptional Activity Of SMAD2/SMAD3:SMAD4 Heterotrimer R-HSA-2173793	6/51	0.318965	0.928089	1.33135	1.5213	SKI;PPM1A;CCNK;SMAD4;SNW1;MEN1
DNA Damage/Telomere Stress Induced Senescence R-HSA-2559586	7/61	0.319272	0.928089	1.29444	1.47788	HIRA;RAD50;CDKN1B;TINF2;UBN1;EP400;CABIN1
Blood Group Systems Biosynthesis R-HSA-9033658	3/22	0.324296	0.928089	1.57626	1.77502	B3GALT2;ABO;FUT4
SHC-mediated cascade:FGFR2 R-HSA-5654699	3/22	0.324296	0.928089	1.57626	1.77502	FGF18;SOS1;FGF10
Signaling By NODAL R-HSA-1181150	3/22	0.324296	0.928089	1.57626	1.77502	SMAD4;ACVR1B;FOXO3
Transport To Golgi And Subsequent Modification R-HSA-948021	17/164	0.324661	0.928089	1.15525	1.29962	NSF;DCTN5;DYNC1I2;DYNC1H1;SEC23A;SEC24B;DCTN4;GOSR2;TRAPPC10;GOSR1;MIA3;ARFGAP3;BET1L;SPTA1;SEC23IP;PREB;ST8SIA6
Regulation Of RUNX2 Expression And Activity R-HSA-8939902	8/72	0.332484	0.928089	1.24821	1.37448	PSMD10;PSMD12;CBFB;PSMD5;SMURF1;CUL1;WWP1;NR3C1
Signaling By FGFR2 R-HSA-5654738	8/72	0.332484	0.928089	1.24821	1.37448	TIAL1;NCBP1;POLR2C;FGF18;BRAF;PLCG1;SOS1;FGF10
Nuclear Signaling By ERBB4 R-HSA-1251985	4/32	0.332639	0.928089	1.42621	1.56983	BTC;COPS2;TAB2;PSEN1
PERK Regulates Gene Expression R-HSA-381042	4/32	0.332639	0.928089	1.42621	1.56983	DIS3;NFYC;PARN;ATF6
Signaling By NOTCH2 R-HSA-1980145	4/32	0.332639	0.928089	1.42621	1.56983	CREB1;MAML1;PSEN1;MIB1
Termination Of Translesion DNA Synthesis R-HSA-5656169	4/32	0.332639	0.928089	1.42621	1.56983	USP32;POLR1A;TRIM25;POLE
Cellular Senescence R-HSA-2559583	17/165	0.333829	0.928089	1.14738	1.25882	KDM6B;SUZ12;CDKN1B;EHMT2;TINF2;EHMT1;MAPK14;PHC3;CABIN1;RPS6KA3;HIRA;RAD50;CDC27;UBN1;EP400;TNRC6A;TNRC6B
Regulation Of Actin Dynamics For Phagocytic Cup Formation R-HSA-2029482	7/62	0.334411	0.928089	1.27083	1.39205	SYK;WIPF2;LIMK1;WASL;NF2;CRK;DOCK1
Cytochrome C-Mediated Apoptotic Response R-HSA-111461	2/13	0.334732	0.928089	1.81489	1.98626	XIAP;UACA
ERKs Are Inactivated R-HSA-202670	2/13	0.334732	0.928089	1.81489	1.98626	DUSP3;PPP2R5D
Erythropoietin Activates RAS R-HSA-9027284	2/13	0.334732	0.928089	1.81489	1.98626	EPX;SOS1
FGFRL1 Modulation Of FGFR1 Signaling R-HSA-5658623	2/13	0.334732	0.928089	1.81489	1.98626	FGF18;FGF10
NF-kB Activation Thru FADD/RIP-1 Pathway Mediated By Caspase-8 And -10 R-HSA-933543	2/13	0.334732	0.928089	1.81489	1.98626	TRIM25;RIPK1
PTK6 Regulates RHO GTPases, RAS GTPase And MAP Kinases R-HSA-8849471	2/13	0.334732	0.928089	1.81489	1.98626	CRK;DOCK1
Phospholipase C-mediated Cascade; FGFR3 R-HSA-5654227	2/13	0.334732	0.928089	1.81489	1.98626	FGF18;PLCG1
SARS-CoV-2 Targets Host Intracellular Signaling And Regulatory Pathways R-HSA-9755779	2/13	0.334732	0.928089	1.81489	1.98626	PDPK1;YWHAB
SHC1 Events In EGFR Signaling R-HSA-180336	2/13	0.334732	0.928089	1.81489	1.98626	BTC;SOS1
SHC1 Events In ERBB4 Signaling R-HSA-1250347	2/13	0.334732	0.928089	1.81489	1.98626	BTC;SOS1
Suppression Of Phagosomal Maturation R-HSA-9637687	2/13	0.334732	0.928089	1.81489	1.98626	NANOS2;RAB5A
Cilium Assembly R-HSA-5617833	19/186	0.334756	0.928089	1.13653	1.24376	DYNC1I2;DYNC1H1;NDE1;ASAP1;RPGRIP1L;TUBG1;PKD1;SSTR3;PCM1;KIF3B;AKAP9;EXOC4;CEP250;BBS9;PRKD2;EXOC5;CEP76;CLASP1;EXOC1
Mitotic Prometaphase R-HSA-68877	19/186	0.334756	0.928089	1.13653	1.24376	NEK9;DYNC1I2;DYNC1H1;AHCTF1;NUP107;NUP133;NDE1;PPP2R5A;PPP2R5D;SMC3;TUBG1;NUP160;EML4;PCM1;CENPI;AKAP9;CEP250;CEP76;CLASP1
Kinesins R-HSA-983189	5/42	0.335384	0.928089	1.34919	1.47397	KIF3B;RACGAP1;KIF5A;KIF1B;KIF11
RHOF GTPase Cycle R-HSA-9035034	5/42	0.335384	0.928089	1.34919	1.47397	VANGL1;MTMR1;SNAP23;SRGAP2;TOR1AIP1
RND3 GTPase Cycle R-HSA-9696264	5/42	0.335384	0.928089	1.34919	1.47397	VANGL1;ROCK1;MUC13;WDR6;PKP4
Formation Of TC-NER Pre-Incision Complex R-HSA-6781823	6/52	0.33557	0.928089	1.30234	1.42205	AQR;ERCC3;POLR2C;COPS2;TCEA1;CUL4B
IGF1R Signaling Cascade R-HSA-2428924	6/52	0.33557	0.928089	1.30234	1.42205	PDPK1;FGF18;IRS4;PIK3R4;SOS1;FGF10
RHOD GTPase Cycle R-HSA-9013405	6/52	0.33557	0.928089	1.30234	1.42205	VANGL1;RACGAP1;VAPB;ARHGAP17;LBR;TOR1AIP1
Platelet Homeostasis R-HSA-418346	9/83	0.343238	0.928089	1.21447	1.29867	NANOS2;P2RX3;GNB1;ATP2A2;PPP2R5A;PPP2R5D;ATP2B1;MAPK14;PRKG1
Extra-nuclear Estrogen Signaling R-HSA-9009391	8/73	0.346565	0.928089	1.22894	1.30229	BTC;CDKN1B;CREB1;PDPK1;SRF;GNB1;FOXO3;ESR2
RHOC GTPase Cycle R-HSA-9013106	8/73	0.346565	0.928089	1.22894	1.30229	ARHGEF11;VANGL1;OPHN1;ROCK1;RACGAP1;VAPB;PKN2;LBR
Miscellaneous Transport And Binding Events R-HSA-5223345	3/23	0.350162	0.928089	1.49736	1.57127	MMGT1;NIPAL3;NIPA2
RAF-independent MAPK1/3 Activation R-HSA-112409	3/23	0.350162	0.928089	1.49736	1.57127	MAP2K1;TYK2;DUSP16
Sensory Processing Of Sound By Outer Hair Cells Of Cochlea R-HSA-9662361	6/53	0.352269	0.928089	1.27456	1.32982	RDX;USH1C;CASK;KCNQ4;FSCN2;TRIOBP
Signaling By Type 1 Insulin-like Growth Factor 1 Receptor (IGF1R) R-HSA-2404192	6/53	0.352269	0.928089	1.27456	1.32982	PDPK1;FGF18;IRS4;PIK3R4;SOS1;FGF10
RND2 GTPase Cycle R-HSA-9696270	5/43	0.35403	0.928089	1.31362	1.36403	VANGL1;PLXND1;MUC13;WDR6;PKP4
SUMOylation Of Transcription Cofactors R-HSA-3899300	5/43	0.35403	0.928089	1.31362	1.36403	NCOA1;DAXX;SIN3A;MBD1;PHC3
Cooperation Of Prefoldin And TriC/CCT In Actin And Tubulin Folding R-HSA-389958	4/33	0.354061	0.928089	1.37696	1.42968	TUBA3E;TUBA3D;VBP1;CCT6B
FGFR2 Mutant Receptor Activation R-HSA-1839126	4/33	0.354061	0.928089	1.37696	1.42968	NCBP1;POLR2C;FGF18;FGF10
Glucagon-type Ligand Receptors R-HSA-420092	4/33	0.354061	0.928089	1.37696	1.42968	GLP1R;ADCYAP1R1;CYSLTR2;GNB1
Signaling By High-Kinase Activity BRAF Mutants R-HSA-6802948	4/33	0.354061	0.928089	1.37696	1.42968	CNKSR2;MAP2K1;YWHAB;BRAF
Telomere C-strand (Lagging Strand) Synthesis R-HSA-174417	4/33	0.354061	0.928089	1.37696	1.42968	POLR1A;DSCC1;TINF2;DNA2
rRNA Processing R-HSA-72312	20/199	0.356228	0.928089	1.11602	1.15193	NOP14;RPL3;DDX47;DIS3;WDR3;HEATR1;FCF1;ISG20L2;WDR75;NAT10;THUMPD1;RRP1B;WDR43;FTSJ3;EXOSC10;PDCD11;LAS1L;MPHOSPH10;TSR1;NOL11
RAC1 GTPase Cycle R-HSA-9013149	18/178	0.356846	0.928089	1.12363	1.15784	ARHGEF11;GIT2;WIPF2;SWAP70;SNAP23;ARHGAP17;WASL;VANGL1;OPHN1;RACGAP1;PKN2;SRGAP2;ARHGEF7;SOS1;LBR;DOCK1;PAK4;REPS1
Transcriptional Regulation By RUNX3 R-HSA-8878159	10/95	0.364713	0.928089	1.17472	1.18487	PSMD10;PSMD12;SMAD4;SNW1;CBFB;MAML1;PSMD5;SMURF1;FOXO3;TEAD3
Gap-filling DNA Repair Synthesis And Ligation In TC-NER R-HSA-6782210	7/64	0.364951	0.928089	1.22611	1.23591	AQR;ERCC3;POLR1A;POLR2C;TCEA1;POLE;CUL4B
Hedgehog Ligand Biogenesis R-HSA-5358346	7/64	0.364951	0.928089	1.22611	1.23591	PSMD10;ERLEC1;SHH;PSMD12;PSMD5;SYVN1;GPC5
Major Pathway Of rRNA Processing In Nucleolus And Cytosol R-HSA-6791226	18/179	0.365917	0.928089	1.11659	1.12256	NOP14;RPL3;DDX47;DIS3;WDR3;HEATR1;FCF1;ISG20L2;WDR75;RRP1B;WDR43;FTSJ3;EXOSC10;PDCD11;LAS1L;MPHOSPH10;TSR1;NOL11
Interleukin-12 Family Signaling R-HSA-447115	6/54	0.369029	0.928089	1.24794	1.24404	VAMP7;IL23R;CANX;HNRNPA2B1;PKN2;TYK2
Pyruvate Metabolism And Citric Acid (TCA) Cycle R-HSA-71406	6/54	0.369029	0.928089	1.24794	1.24404	PCDHGA5;PDP2;PDPK1;SDHD;LDHAL6A;LDHAL6B
APC Truncation Mutants Have Impaired AXIN Binding R-HSA-5467337	2/14	0.369035	0.928089	1.66355	1.65834	PPP2R5A;PPP2R5D
Acetylcholine Binding And Downstream Events R-HSA-181431	2/14	0.369035	0.928089	1.66355	1.65834	CHRNB4;CHRNA6
Constitutive Signaling By EGFRvIII R-HSA-5637810	2/14	0.369035	0.928089	1.66355	1.65834	PLCG1;SOS1
Interleukin-15 Signaling R-HSA-8983432	2/14	0.369035	0.928089	1.66355	1.65834	STAT5B;SOS1
RUNX3 Regulates NOTCH Signaling R-HSA-8941856	2/14	0.369035	0.928089	1.66355	1.65834	SNW1;MAML1
Regulation Of TP53 Activity Thru Association With Co-factors R-HSA-6804759	2/14	0.369035	0.928089	1.66355	1.65834	PHF20;TP53BP2
Removal Of Flap Intermediate R-HSA-69166	2/14	0.369035	0.928089	1.66355	1.65834	POLR1A;DNA2
Repression Of WNT Target Genes R-HSA-4641265	2/14	0.369035	0.928089	1.66355	1.65834	TLE3;CTBP2
TP53 Regulates Transcription Of Genes Involved In G1 Cell Cycle Arrest R-HSA-6804116	2/14	0.369035	0.928089	1.66355	1.65834	CDKN1B;ARID3A
Hedgehog On State R-HSA-5632684	9/85	0.369736	0.928089	1.18238	1.17643	PSMD10;SHH;PSMD12;ITCH;PSMD5;SMURF1;CUL3;NUMB;CDC73
Interleukin-2 Family Signaling R-HSA-451927	5/44	0.372716	0.928089	1.27986	1.26315	IL21;STAT5B;SYK;CLSTN1;SOS1
Interleukin-3, Interleukin-5 And GM-CSF Signaling R-HSA-512988	5/44	0.372716	0.928089	1.27986	1.26315	STAT5B;SYK;CLSTN1;SOS1;CRK
Sensory Processing Of Sound R-HSA-9659379	8/75	0.374933	0.928089	1.19212	1.16948	CTBP2;RDX;USH1C;CASK;KCNQ4;FSCN2;ATP2B1;TRIOBP
Synthesis Of Bile Acids And Bile Salts R-HSA-192105	4/34	0.37548	0.928089	1.33099	1.30377	NCOA1;OSBPL9;OSBP;OSBPL2
Downstream Signaling Of Activated FGFR3 R-HSA-5654708	3/24	0.375912	0.928089	1.42598	1.39518	FGF18;PLCG1;SOS1
FRS-mediated FGFR2 Signaling R-HSA-5654700	3/24	0.375912	0.928089	1.42598	1.39518	FGF18;SOS1;FGF10
G-protein Activation R-HSA-202040	3/24	0.375912	0.928089	1.42598	1.39518	GNA14;GNAQ;GNB1
Sema4D In Semaphorin Signaling R-HSA-400685	3/24	0.375912	0.928089	1.42598	1.39518	ARHGEF11;ROCK1;LIMK1
Signaling By EGFR In Cancer R-HSA-1643713	3/24	0.375912	0.928089	1.42598	1.39518	BTC;PLCG1;SOS1
Signaling By ERBB2 KD Mutants R-HSA-9664565	3/24	0.375912	0.928089	1.42598	1.39518	BTC;PLCG1;SOS1
Synthesis Of Very Long-Chain Fatty acyl-CoAs R-HSA-75876	3/24	0.375912	0.928089	1.42598	1.39518	ELOVL5;HSD17B12;ACSBG2
Thromboxane Signaling Thru TP Receptor R-HSA-428930	3/24	0.375912	0.928089	1.42598	1.39518	GNA14;GNAQ;GNB1
Beta Oxidation Of hexanoyl-CoA To butanoyl-CoA R-HSA-77350	1/5	0.379761	0.928089	2.49506	2.41575	HADHB
Beta Oxidation Of lauroyl-CoA To decanoyl-CoA-CoA R-HSA-77310	1/5	0.379761	0.928089	2.49506	2.41575	HADHB
Beta Oxidation Of octanoyl-CoA To hexanoyl-CoA R-HSA-77348	1/5	0.379761	0.928089	2.49506	2.41575	HADHB
Defective F9 Activation R-HSA-9673221	1/5	0.379761	0.928089	2.49506	2.41575	GP5
Defective RIPK1-mediated Regulated Necrosis R-HSA-9693928	1/5	0.379761	0.928089	2.49506	2.41575	RIPK1
Estrogen-stimulated Signaling Thru PRKCZ R-HSA-9634635	1/5	0.379761	0.928089	2.49506	2.41575	PDPK1
Extrinsic Pathway Of Fibrin Clot Formation R-HSA-140834	1/5	0.379761	0.928089	2.49506	2.41575	F7
FBXW7 Mutants And NOTCH1 In Cancer R-HSA-2644605	1/5	0.379761	0.928089	2.49506	2.41575	CUL1
Ficolins Bind To Repetitive Carbohydrate Structures On Target Cell Surface R-HSA-2855086	1/5	0.379761	0.928089	2.49506	2.41575	MASP2
HDL Clearance R-HSA-8964011	1/5	0.379761	0.928089	2.49506	2.41575	HDLBP
IRF3 Mediated Activation Of Type 1 IFN R-HSA-1606341	1/5	0.379761	0.928089	2.49506	2.41575	NLRP4
Intestinal Absorption R-HSA-8963676	1/5	0.379761	0.928089	2.49506	2.41575	NPC1L1
MET Activates PTPN11 R-HSA-8865999	1/5	0.379761	0.928089	2.49506	2.41575	SOS1
MET Interacts With TNS Proteins R-HSA-8875513	1/5	0.379761	0.928089	2.49506	2.41575	SOS1
NGF-independant TRKA Activation R-HSA-187024	1/5	0.379761	0.928089	2.49506	2.41575	ADCYAP1R1
NOSTRIN Mediated eNOS Trafficking R-HSA-203641	1/5	0.379761	0.928089	2.49506	2.41575	WASL
PTK6 Expression R-HSA-8849473	1/5	0.379761	0.928089	2.49506	2.41575	NR3C1
RUNX1 Regulates Expression Of Components Of Tight Junctions R-HSA-8935964	1/5	0.379761	0.928089	2.49506	2.41575	CBFB
RUNX1 Regulates Transcription Of Genes Involved In Interleukin Signaling R-HSA-8939247	1/5	0.379761	0.928089	2.49506	2.41575	CBFB
RUNX2 Regulates Chondrocyte Maturation R-HSA-8941284	1/5	0.379761	0.928089	2.49506	2.41575	CBFB
SUMO Is Proteolytically Processed R-HSA-3065679	1/5	0.379761	0.928089	2.49506	2.41575	SENP5
Serotonin And Melatonin Biosynthesis R-HSA-209931	1/5	0.379761	0.928089	2.49506	2.41575	TPH1
Signaling By MST1 R-HSA-8852405	1/5	0.379761	0.928089	2.49506	2.41575	STK4
Signaling By Membrane-Tethered Fusions Of PDGFRA Or PDGFRB R-HSA-9673768	1/5	0.379761	0.928089	2.49506	2.41575	ETV6
Signaling To P38 Via RIT And RIN R-HSA-187706	1/5	0.379761	0.928089	2.49506	2.41575	BRAF
Sodium-coupled Phosphate Cotransporters R-HSA-427652	1/5	0.379761	0.928089	2.49506	2.41575	SLC20A1
Synthesis Of PIPs At ER Membrane R-HSA-1483248	1/5	0.379761	0.928089	2.49506	2.41575	PI4KA
vRNP Assembly R-HSA-192905	1/5	0.379761	0.928089	2.49506	2.41575	PBRM1
Dual Incision In TC-NER R-HSA-6782135	7/65	0.380302	0.928089	1.2049	1.16489	AQR;ERCC3;POLR1A;POLR2C;TCEA1;POLE;CUL4B
Regulation Of RAS By GAPs R-HSA-5658442	7/65	0.380302	0.928089	1.2049	1.16489	SPRED3;PSMD10;PSMD12;PSMD5;CUL3;RASA2;NF1
Golgi Associated Vesicle Biogenesis R-HSA-432722	6/55	0.385817	0.92995	1.2224	1.1642	VAMP7;SNX2;CLTC;AP3B1;SNX9;ACBD3
Hh Mutants Are Degraded By ERAD R-HSA-5362768	6/55	0.385817	0.92995	1.2224	1.1642	PSMD10;ERLEC1;SHH;PSMD12;PSMD5;SYVN1
Protein Ubiquitination R-HSA-8852135	8/76	0.389181	0.92995	1.17452	1.10841	RNF20;UBE2H;PEX5;CTR9;UBA1;RTF1;PEX13;CDC73
Anchoring Of Basal Body To Plasma Membrane R-HSA-5620912	10/97	0.389847	0.92995	1.14759	1.08103	DYNC1I2;DYNC1H1;PCM1;NDE1;AKAP9;CEP250;RPGRIP1L;TUBG1;CEP76;CLASP1
Signaling By NOTCH R-HSA-157118	20/203	0.39072	0.92995	1.09138	1.02564	PSMD10;TLE3;HDAC5;PSMD12;PLXND1;MAML1;CUL1;ATP2A2;WWP2;PSEN1;MIB1;HDAC7;ITCH;SNW1;CREB1;PSMD5;TACC3;NUMB;TNRC6A;TNRC6B
Bile Acid And Bile Salt Metabolism R-HSA-194068	5/45	0.3914	0.92995	1.2478	1.17047	NCOA1;OSBPL9;SLC10A1;OSBP;OSBPL2
Formation Of HIV Elongation Complex In Absence Of HIV Tat R-HSA-167152	5/45	0.3914	0.92995	1.2478	1.17047	CCNK;NCBP1;ERCC3;POLR2C;TCEA1
Nucleotide Excision Repair R-HSA-5696398	11/108	0.395628	0.92995	1.1322	1.04987	YY1;AQR;ERCC3;POLR1A;COPS2;POLR2C;ACTL6A;USP45;TCEA1;POLE;CUL4B
COPII-mediated Vesicle Transport R-HSA-204005	7/66	0.395675	0.92995	1.18441	1.09814	NSF;SEC23A;SEC24B;SEC23IP;GOSR2;TRAPPC10;PREB
Impaired BRCA2 Binding To RAD51 R-HSA-9709570	4/35	0.396832	0.92995	1.28798	1.19041	RAD50;POLR1A;TOPBP1;DNA2
Negative Regulators Of DDX58/IFIH1 Signaling R-HSA-936440	4/35	0.396832	0.92995	1.28798	1.19041	CYLD;ITCH;RNF216;TRIM25
Plasma Lipoprotein Clearance R-HSA-8964043	4/35	0.396832	0.92995	1.28798	1.19041	CLTC;HDLBP;AP2A2;AP2M1
Estrogen-dependent Gene Expression R-HSA-9018519	12/119	0.400632	0.92995	1.1197	1.0242	YY1;NCOA1;TLE3;POU2F1;CBFB;GDNF;POLR2C;CARM1;ZNF217;SMC3;TNRC6A;TNRC6B
Assembly And Cell Surface Presentation Of NMDA Receptors R-HSA-9609736	3/25	0.401445	0.92995	1.36109	1.24224	CASK;CAMK2G;LLGL1
Glucuronidation R-HSA-156588	3/25	0.401445	0.92995	1.36109	1.24224	UGT1A1;UGT1A3;UGT1A7
Inactivation Of CSF3 (G-CSF) Signaling R-HSA-9705462	3/25	0.401445	0.92995	1.36109	1.24224	STAT5B;SYK;TYK2
NOTCH3 Intracellular Domain Regulates Transcription R-HSA-9013508	3/25	0.401445	0.92995	1.36109	1.24224	SNW1;PLXND1;MAML1
Signaling By ERBB2 In Cancer R-HSA-1227990	3/25	0.401445	0.92995	1.36109	1.24224	BTC;PLCG1;SOS1
E3 Ubiquitin Ligases Ubiquitinate Target Proteins R-HSA-8866654	6/56	0.402603	0.92995	1.19789	1.08984	RNF20;PEX5;CTR9;RTF1;PEX13;CDC73
Activation Of BAD And Translocation To Mitochondria R-HSA-111447	2/15	0.402613	0.92995	1.5355	1.39697	PPP3R1;YWHAB
CTNNB1 S33 Mutants Not Phosphorylated R-HSA-5358747	2/15	0.402613	0.92995	1.5355	1.39697	PPP2R5A;PPP2R5D
Diseases Associated With Glycosylation Precursor Biosynthesis R-HSA-5609975	2/15	0.402613	0.92995	1.5355	1.39697	NUS1;GFPT1
Eicosanoid Ligand-Binding Receptors R-HSA-391903	2/15	0.402613	0.92995	1.5355	1.39697	GPR17;CYSLTR2
GRB2 Events In ERBB2 Signaling R-HSA-1963640	2/15	0.402613	0.92995	1.5355	1.39697	BTC;SOS1
Phospholipase C-mediated Cascade; FGFR4 R-HSA-5654228	2/15	0.402613	0.92995	1.5355	1.39697	FGF18;PLCG1
Processive Synthesis On Lagging Strand R-HSA-69183	2/15	0.402613	0.92995	1.5355	1.39697	POLR1A;DNA2
Prolactin Receptor Signaling R-HSA-1170546	2/15	0.402613	0.92995	1.5355	1.39697	STAT5B;CUL1
Signaling By Activin R-HSA-1502540	2/15	0.402613	0.92995	1.5355	1.39697	SMAD4;ACVR1B
Signaling By ERBB2 ECD Mutants R-HSA-9665348	2/15	0.402613	0.92995	1.5355	1.39697	PLCG1;SOS1
Signaling By FLT3 ITD And TKD Mutants R-HSA-9703648	2/15	0.402613	0.92995	1.5355	1.39697	STAT5B;SOS1
Signaling By Insulin Receptor R-HSA-74752	8/77	0.403446	0.92995	1.15744	1.05062	ATP6V0B;PDPK1;FGF18;PIK3R4;SOS1;ATP6V1C1;ATP6V0A1;FGF10
Transcription-Coupled Nucleotide Excision Repair (TC-NER) R-HSA-6781827	8/77	0.403446	0.92995	1.15744	1.05062	AQR;ERCC3;POLR1A;POLR2C;COPS2;TCEA1;POLE;CUL4B
NR1H2 And NR1H3-mediated Signaling R-HSA-9024446	5/46	0.410039	0.92995	1.2173	1.08522	NCOA1;KDM4A;UGT1A3;TNRC6A;TNRC6B
COPI-dependent Golgi-to-ER Retrograde Traffic R-HSA-6811434	8/78	0.417708	0.92995	1.14084	0.995922	NSF;NBAS;KIF3B;RACGAP1;KIF5A;KIF1B;KIF11;ARFGAP3
NR1H3 And NR1H2 Regulate Gene Expression Linked To Cholesterol Transport And Efflux R-HSA-9029569	4/36	0.418059	0.92995	1.24766	1.08813	NCOA1;KDM4A;TNRC6A;TNRC6B
ROS And RNS Production In Phagocytes R-HSA-1222556	4/36	0.418059	0.92995	1.24766	1.08813	NANOS2;ATP6V0B;ATP6V1C1;ATP6V0A1
NCAM Signaling For Neurite Out-Growth R-HSA-375165	6/57	0.419356	0.92995	1.17433	1.02054	SPTA1;CREB1;GDNF;PTPRA;ENTHD1;SOS1
Neurexins And Neuroligins R-HSA-6794361	6/57	0.419356	0.92995	1.17433	1.02054	GRM5;SIPA1L1;NRXN1;CASK;LLGL1;SHANK1
Peptide Hormone Metabolism R-HSA-2980736	9/89	0.423146	0.92995	1.12301	0.965836	KIF5A;GNB1;EXOC4;MYRIP;EXOC5;MBOAT4;INHBC;EXOC1;CRHR2
Caspase Activation Via Extrinsic Apoptotic Signaling Pathway R-HSA-5357769	3/26	0.426671	0.92995	1.30184	1.10883	DCC;RIPK1;CFLAR
Cholesterol Biosynthesis R-HSA-191273	3/26	0.426671	0.92995	1.30184	1.10883	CYP51A1;HMGCR;LBR
Downstream Signaling Of Activated FGFR4 R-HSA-5654716	3/26	0.426671	0.92995	1.30184	1.10883	FGF18;PLCG1;SOS1
FGFR2 Alternative Splicing R-HSA-6803529	3/26	0.426671	0.92995	1.30184	1.10883	TIAL1;NCBP1;POLR2C
Formation Of Tubulin Folding Intermediates By CCT/TriC R-HSA-389960	3/26	0.426671	0.92995	1.30184	1.10883	TUBA3E;TUBA3D;CCT6B
Insulin Receptor Recycling R-HSA-77387	3/26	0.426671	0.92995	1.30184	1.10883	ATP6V0B;ATP6V1C1;ATP6V0A1
Interleukin-20 Family Signaling R-HSA-8854691	3/26	0.426671	0.92995	1.30184	1.10883	STAT5B;IL10RB;TYK2
Platelet Calcium Homeostasis R-HSA-418360	3/26	0.426671	0.92995	1.30184	1.10883	P2RX3;ATP2A2;ATP2B1
IRS-mediated Signaling R-HSA-112399	5/47	0.428594	0.92995	1.18825	1.00674	PDPK1;FGF18;PIK3R4;SOS1;FGF10
Metabolism Of Fat-Soluble Vitamins R-HSA-6806667	5/47	0.428594	0.92995	1.18825	1.00674	VKORC1L1;RETSAT;TTPA;GPC5;LRP2
Caspase Activation Via Death Receptors In Presence Of Ligand R-HSA-140534	2/16	0.435312	0.92995	1.42575	1.18578	RIPK1;CFLAR
FOXO-mediated Transcription Of Cell Death Genes R-HSA-9614657	2/16	0.435312	0.92995	1.42575	1.18578	NFYC;FOXO3
Phospholipase C-mediated Cascade: FGFR1 R-HSA-5654219	2/16	0.435312	0.92995	1.42575	1.18578	PLCG1;FGF10
Rap1 Signaling R-HSA-392517	2/16	0.435312	0.92995	1.42575	1.18578	YWHAB;PRKG1
Regulation Of Pyruvate Dehydrogenase (PDH) Complex R-HSA-204174	2/16	0.435312	0.92995	1.42575	1.18578	PDP2;PDPK1
Signaling By NTRK3 (TRKC) R-HSA-9034015	2/16	0.435312	0.92995	1.42575	1.18578	PLCG1;SOS1
TGF-beta Receptor Signaling In EMT (Epithelial To Mesenchymal Transition) R-HSA-2173791	2/16	0.435312	0.92995	1.42575	1.18578	SMURF1;TGFBR1
Transcription Of E2F Targets Under Negative Control By P107 (RBL1) And P130 (RBL2) In Complex With HDAC1 R-HSA-1362300	2/16	0.435312	0.92995	1.42575	1.18578	RBL2;LIN52
mRNA Decay By 3 To 5 Exoribonuclease R-HSA-429958	2/16	0.435312	0.92995	1.42575	1.18578	HBS1L;DIS3
Hh Mutants Abrogate Ligand Secretion R-HSA-5387390	6/58	0.436047	0.92995	1.15169	0.955904	PSMD10;ERLEC1;SHH;PSMD12;PSMD5;SYVN1
APOBEC3G Mediated Resistance To HIV-1 R-HSA-180689	1/6	0.436279	0.92995	1.99594	1.65558	BANF1
Acrosome Reaction And Sperm:Oocyte Membrane Binding R-HSA-1300645	1/6	0.436279	0.92995	1.99594	1.65558	ACR
Activation Of TRKA Receptors R-HSA-187015	1/6	0.436279	0.92995	1.99594	1.65558	ADCYAP1R1
Activation Of Caspases Thru Apoptosome-Mediated Cleavage R-HSA-111459	1/6	0.436279	0.92995	1.99594	1.65558	XIAP
Acyl Chain Remodeling Of CL R-HSA-1482798	1/6	0.436279	0.92995	1.99594	1.65558	HADHB
Beta Oxidation Of decanoyl-CoA To octanoyl-CoA-CoA R-HSA-77346	1/6	0.436279	0.92995	1.99594	1.65558	HADHB
Choline Catabolism R-HSA-6798163	1/6	0.436279	0.92995	1.99594	1.65558	DMGDH
FGFR1b Ligand Binding And Activation R-HSA-190370	1/6	0.436279	0.92995	1.99594	1.65558	FGF10
FLT3 Signaling Thru SRC Family Kinases R-HSA-9706374	1/6	0.436279	0.92995	1.99594	1.65558	SYK
MET Receptor Activation R-HSA-6806942	1/6	0.436279	0.92995	1.99594	1.65558	SOS1
MET Activates PI3K/AKT Signaling R-HSA-8851907	1/6	0.436279	0.92995	1.99594	1.65558	SOS1
Microbial Modulation Of RIPK1-mediated Regulated Necrosis R-HSA-9686347	1/6	0.436279	0.92995	1.99594	1.65558	RIPK1
NADE Modulates Death Signaling R-HSA-205025	1/6	0.436279	0.92995	1.99594	1.65558	CASP2
PTK6 Regulates Cell Cycle R-HSA-8849470	1/6	0.436279	0.92995	1.99594	1.65558	CDKN1B
RUNX1 Regulates Estrogen Receptor Mediated Transcription R-HSA-8931987	1/6	0.436279	0.92995	1.99594	1.65558	CBFB
RUNX1 Regulates Transcription Of Genes Involved In BCR Signaling R-HSA-8939245	1/6	0.436279	0.92995	1.99594	1.65558	CBFB
RUNX1 Regulates Transcription Of Genes Involved In WNT Signaling R-HSA-8939256	1/6	0.436279	0.92995	1.99594	1.65558	CBFB
RUNX3 Regulates Immune Response And Cell Migration R-HSA-8949275	1/6	0.436279	0.92995	1.99594	1.65558	CBFB
SMAD2/3 Phosphorylation Motif Mutants In Cancer R-HSA-3304356	1/6	0.436279	0.92995	1.99594	1.65558	TGFBR1
SOS-mediated Signaling R-HSA-112412	1/6	0.436279	0.92995	1.99594	1.65558	SOS1
Sensing Of DNA Double Strand Breaks R-HSA-5693548	1/6	0.436279	0.92995	1.99594	1.65558	RAD50
Synthesis Of Dolichyl-phosphate R-HSA-446199	1/6	0.436279	0.92995	1.99594	1.65558	NUS1
TLR3-mediated TICAM1-dependent Programmed Cell Death R-HSA-9013957	1/6	0.436279	0.92995	1.99594	1.65558	RIPK1
Vasopressin-like Receptors R-HSA-388479	1/6	0.436279	0.92995	1.99594	1.65558	AVPR1A
Mitochondrial Fatty Acid Beta-Oxidation Of Unsaturated Fatty Acids R-HSA-77288	1/6	0.436279	0.92995	1.99594	1.65558	HADHB
p75NTR Negatively Regulates Cell Cycle Via SC1 R-HSA-193670	1/6	0.436279	0.92995	1.99594	1.65558	PRDM4
MAPK6/MAPK4 Signaling R-HSA-5687128	9/90	0.436494	0.92995	1.10909	0.919414	PSMD10;PSMD12;PSMD5;PKN2;ARHGEF7;FOXO3;MAPK4;TNRC6A;TNRC6B
Cooperation Of PDCL (PhLP1) And TRiC/CCT In G-protein Beta Folding R-HSA-6814122	4/37	0.439108	0.92995	1.20979	0.995668	GNA14;GNAQ;GNB1;CCT6B
DNA Damage Recognition In GG-NER R-HSA-5696394	4/37	0.439108	0.92995	1.20979	0.995668	YY1;COPS2;ACTL6A;CUL4B
Early SARS-CoV-2 Infection Events R-HSA-9772572	4/37	0.439108	0.92995	1.20979	0.995668	BECN1;PIK3R4;GPC5;CHMP7
Fatty acyl-CoA Biosynthesis R-HSA-75105	4/37	0.439108	0.92995	1.20979	0.995668	ELOVL5;HSD17B12;MORC2;ACSBG2
HDR Thru Single Strand Annealing (SSA) R-HSA-5685938	4/37	0.439108	0.92995	1.20979	0.995668	RAD50;POLR1A;TOPBP1;DNA2
MAP2K And MAPK Activation R-HSA-5674135	4/37	0.439108	0.92995	1.20979	0.995668	CNKSR2;MAP2K1;YWHAB;BRAF
Processing Of DNA Double-Strand Break Ends R-HSA-5693607	8/80	0.446154	0.943516	1.10903	0.895087	MDC1;TIPIN;RAD50;POLR1A;TOPBP1;DNA2;TP53BP1;RNF4
Retrograde Transport At Trans-Golgi-Network R-HSA-6811440	5/48	0.447029	0.944012	1.16055	0.934397	NSF;VPS53;VPS52;STX6;RAB9B
Endogenous Sterols R-HSA-211976	3/27	0.45151	0.946867	1.24753	0.991981	NCOA1;CYP51A1;MIA3
G0 And Early G1 R-HSA-1538133	3/27	0.45151	0.946867	1.24753	0.991981	RBL2;DYRK1A;LIN52
Role Of Nef In HIV-1 Replication And Disease Pathogenesis R-HSA-164952	3/27	0.45151	0.946867	1.24753	0.991981	PKN2;AP2A2;AP2M1
VEGFR2 Mediated Vascular Permeability R-HSA-5218920	3/27	0.45151	0.946867	1.24753	0.991981	PDPK1;PKN2;ARHGEF7
Degradation Of GLI1 By Proteasome R-HSA-5610780	6/59	0.45265	0.946867	1.12989	0.895593	PSMD10;PSMD12;ITCH;PSMD5;NUMB;CUL1
GABA Receptor Activation R-HSA-977443	6/59	0.45265	0.946867	1.12989	0.895593	GABRB3;GABRA2;GABRB2;GABRR2;KCNJ6;GNB1
Potassium Channels R-HSA-1296071	10/102	0.452877	0.946867	1.08492	0.8594	KCNG2;KCNG3;KCNH4;KCNV2;KCNJ6;KCNB1;KCNS2;GNB1;KCNQ3;KCNQ4
Diseases Of Mitotic Cell Cycle R-HSA-9675126	4/38	0.459928	0.948593	1.17414	0.911939	DAXX;CDKN1B;CDC27;ATRX
Fanconi Anemia Pathway R-HSA-6783310	4/38	0.459928	0.948593	1.17414	0.911939	FANCI;FANCM;POLR1A;USP1
Signaling By NOTCH4 R-HSA-9013694	8/81	0.460302	0.948593	1.09378	0.848631	PSMD10;PSMD12;SNW1;MAML1;PSMD5;CUL1;TACC3;PSEN1
Class B/2 (Secretin Family Receptors) R-HSA-373080	9/92	0.46308	0.948593	1.08224	0.833172	GLP1R;SHH;ADCYAP1R1;CYSLTR2;CALCR;GNB1;WNT9B;WNT8B;CRHR2
EPH-ephrin Mediated Repulsion Of Cells R-HSA-3928665	5/49	0.465308	0.948593	1.13411	0.86766	EFNA2;CLTC;PSEN1;AP2A2;AP2M1
Signaling By FGFR1 R-HSA-5654736	5/49	0.465308	0.948593	1.13411	0.86766	FGF18;BRAF;PLCG1;SOS1;FGF10
mRNA Splicing - Minor Pathway R-HSA-72165	5/49	0.465308	0.948593	1.13411	0.86766	SNRNP40;SNRPD2;NCBP1;POLR2C;SNRNP35
Activated Point Mutants Of FGFR2 R-HSA-2033519	2/17	0.467016	0.948593	1.33062	1.01313	FGF18;FGF10
Beta-catenin Phosphorylation Cascade R-HSA-196299	2/17	0.467016	0.948593	1.33062	1.01313	PPP2R5A;PPP2R5D
Gastrulation R-HSA-9758941	2/17	0.467016	0.948593	1.33062	1.01313	SMAD4;MIXL1
MyD88 Deficiency (TLR2/4) R-HSA-5602498	2/17	0.467016	0.948593	1.33062	1.01313	TIRAP;MYD88
SHC-mediated cascade:FGFR3 R-HSA-5654704	2/17	0.467016	0.948593	1.33062	1.01313	FGF18;SOS1
trans-Golgi Network Vesicle Budding R-HSA-199992	7/71	0.472055	0.948593	1.09158	0.819405	VAMP7;SNX2;CLTC;SNAP23;AP3B1;SNX9;ACBD3
Global Genome Nucleotide Excision Repair (GG-NER) R-HSA-5696399	8/82	0.474378	0.948593	1.07894	0.804617	YY1;ERCC3;POLR1A;COPS2;ACTL6A;USP45;POLE;CUL4B
Mitochondrial Translation Elongation R-HSA-5389840	8/82	0.474378	0.948593	1.07894	0.804617	PTCD3;MRPL30;OXA1L;GFM1;MRPS27;MRPS35;MRPL19;MRPL49
DAP12 Signaling R-HSA-2424491	3/28	0.475893	0.948593	1.19756	0.889262	SYK;PLCG1;SOS1
Molecules Associated With Elastic Fibres R-HSA-2129379	3/28	0.475893	0.948593	1.19756	0.889262	MFAP3;LTBP4;ITGA8
Paracetamol ADME R-HSA-9753281	3/28	0.475893	0.948593	1.19756	0.889262	UGT1A1;GSTP1;SULT1C4
Prefoldin Mediated Transfer Of Substrate To CCT/TriC R-HSA-389957	3/28	0.475893	0.948593	1.19756	0.889262	TUBA3D;VBP1;CCT6B
VEGFA-VEGFR2 Pathway R-HSA-4420097	9/93	0.47629	0.948593	1.0693	0.793131	ROCK1;PDPK1;NCK2;PKN2;PLCG1;ARHGEF7;MAPK14;CRK;DOCK1
Signaling By FGFR3 R-HSA-5654741	4/39	0.480473	0.948593	1.14053	0.835991	FGF18;BRAF;PLCG1;SOS1
Translesion Synthesis By Y Family DNA Polymerases Bypasses Lesions On DNA Template R-HSA-110313	4/39	0.480473	0.948593	1.14053	0.835991	USP32;POLR1A;TRIM25;POLE
Separation Of Sister Chromatids R-HSA-2467813	16/170	0.484191	0.948593	1.03689	0.752031	PSMD10;DYNC1I2;DYNC1H1;PSMD12;AHCTF1;NUP107;NUP133;NDE1;PPP2R5A;PPP2R5D;SMC3;NUP160;PSMD5;CENPI;CDC27;CLASP1
Activated NTRK2 Signals Thru RAS R-HSA-9026519	1/7	0.487649	0.948593	1.66319	1.19443	SOS1
Activated NTRK3 Signals Thru RAS R-HSA-9034864	1/7	0.487649	0.948593	1.66319	1.19443	SOS1
Activation Of NIMA Kinases NEK9, NEK6, NEK7 R-HSA-2980767	1/7	0.487649	0.948593	1.66319	1.19443	NEK9
Aryl Hydrocarbon Receptor Signaling R-HSA-8937144	1/7	0.487649	0.948593	1.66319	1.19443	MIA3
Attachment Of GPI Anchor To uPAR R-HSA-162791	1/7	0.487649	0.948593	1.66319	1.19443	PIGS
Cation-coupled Chloride Cotransporters R-HSA-426117	1/7	0.487649	0.948593	1.66319	1.19443	SLC12A5
Erythrocytes Take Up Oxygen And Release Carbon Dioxide R-HSA-1247673	1/7	0.487649	0.948593	1.66319	1.19443	CA4
FGFR3b Ligand Binding And Activation R-HSA-190371	1/7	0.487649	0.948593	1.66319	1.19443	FGF18
Glycerophospholipid Catabolism R-HSA-6814848	1/7	0.487649	0.948593	1.66319	1.19443	GDE1
Highly Sodium Permeable Postsynaptic Acetylcholine Nicotinic Receptors R-HSA-629587	1/7	0.487649	0.948593	1.66319	1.19443	CHRNB4
Inactivation Of CDC42 And RAC1 R-HSA-428543	1/7	0.487649	0.948593	1.66319	1.19443	SRGAP2
LTC4-CYSLTR Mediated IL4 Production R-HSA-9664535	1/7	0.487649	0.948593	1.66319	1.19443	CYSLTR2
Loss Of Function Of TGFBR1 In Cancer R-HSA-3656534	1/7	0.487649	0.948593	1.66319	1.19443	TGFBR1
Loss Of MECP2 Binding Ability To NCoR/SMRT Complex R-HSA-9022537	1/7	0.487649	0.948593	1.66319	1.19443	MECP2
NrCAM Interactions R-HSA-447038	1/7	0.487649	0.948593	1.66319	1.19443	LLGL1
PP2A-mediated Dephosphorylation Of Key Metabolic Factors R-HSA-163767	1/7	0.487649	0.948593	1.66319	1.19443	PPP2R5D
RUNX1 Regulates Transcription Of Genes Involved In Differentiation Of Myeloid Cells R-HSA-8939246	1/7	0.487649	0.948593	1.66319	1.19443	CBFB
RUNX3 Regulates CDKN1A Transcription R-HSA-8941855	1/7	0.487649	0.948593	1.66319	1.19443	SMAD4
Reversal Of Alkylation Damage By DNA Dioxygenases R-HSA-73943	1/7	0.487649	0.948593	1.66319	1.19443	ASCC3
SMAC (DIABLO) Binds To IAPs R-HSA-111463	1/7	0.487649	0.948593	1.66319	1.19443	XIAP
STAT5 Activation R-HSA-9645135	1/7	0.487649	0.948593	1.66319	1.19443	STAT5B
Signaling By MAPK Mutants R-HSA-9652817	1/7	0.487649	0.948593	1.66319	1.19443	DUSP16
Leishmania Infection R-HSA-9658195	23/247	0.488283	0.948593	1.02473	0.734589	GPR27;NPSR1;GLP1R;ADCYAP1R1;GPR15;SYK;WIPF2;ENTPD5;RHBDF2;GPR20;WASL;MAPK14;RXFP1;CRHR2;HTR6;CYSLTR2;CALCR;CREB1;HRH2;GNB1;PLCG1;CRK;DOCK1
TCR Signaling R-HSA-202403	11/116	0.491109	0.948593	1.04548	0.743429	PSMD10;PSMD12;PSMD5;FBXW11;PDPK1;CUL1;PTEN;TAB2;PKN2;PLCG1;ARHGEF7
G2/M Transition R-HSA-69275	17/182	0.494347	0.948593	1.02819	0.724378	PSMD10;DYNC1I2;DYNC1H1;PSMD12;PPP1R12A;FBXW11;NDE1;CUL1;PPP2R2A;TUBG1;PCM1;PSMD5;AKAP9;CEP250;CEP76;CLASP1;LIN52
Neddylation R-HSA-8951664	22/237	0.496082	0.948593	1.02115	0.715843	PSMD10;CUL7;PSMD12;WSB2;FBXW11;CUL3;CUL1;TULP4;DCAF8;FBXL15;DCAF5;FBXO21;FBXO11;FBXW2;DCAF6;FBXL20;BTBD1;PSMD5;COPS2;FBXL5;DCAF11;CUL4B
Constitutive Signaling By Ligand-Responsive EGFR Cancer Variants R-HSA-1236382	2/18	0.497633	0.948593	1.24739	0.870545	PLCG1;SOS1
IRAK4 Deficiency (TLR2/4) R-HSA-5603041	2/18	0.497633	0.948593	1.24739	0.870545	TIRAP;MYD88
Lewis Blood Group Biosynthesis R-HSA-9037629	2/18	0.497633	0.948593	1.24739	0.870545	B3GALT2;FUT4
Recycling Of Bile Acids And Salts R-HSA-159418	2/18	0.497633	0.948593	1.24739	0.870545	NCOA1;SLC10A1
TP53 Regulates Transcription Of Genes Involved In G2 Cell Cycle Arrest R-HSA-6804114	2/18	0.497633	0.948593	1.24739	0.870545	RBL2;CARM1
VEGFR2 Mediated Cell Proliferation R-HSA-5218921	2/18	0.497633	0.948593	1.24739	0.870545	PDPK1;PLCG1
M Phase R-HSA-68886	35/380	0.499017	0.948593	1.01239	0.703728	PSMD10;DYNC1I2;AHCTF1;PSMD12;NUP107;PPP2R2A;SMC3;NUP160;TUBA3E;PCM1;TUBA3D;POM121C;PSMD5;CDC27;RCC1;CEP250;BANF1;CEP76;LBR;CLASP1;NUP214;RAB2A;DYNC1H1;NEK9;NUP133;NDE1;PPP2R5A;NUP153;PPP2R5D;TUBG1;EML4;NUP93;CENPI;AKAP9;CHMP7
Budding And Maturation Of HIV Virion R-HSA-162588	3/29	0.49976	0.948593	1.15144	0.798667	VTA1;VPS37C;CHMP7
Disassembly Of Destruction Complex And Recruitment Of AXIN To Membrane R-HSA-4641262	3/29	0.49976	0.948593	1.15144	0.798667	WNT8B;PPP2R5A;PPP2R5D
EGR2 And SOX10-mediated Initiation Of Schwann Cell Myelination R-HSA-9619665	3/29	0.49976	0.948593	1.15144	0.798667	NAB2;CYP51A1;HMGCR
PIWI-interacting RNA (piRNA) Biogenesis R-HSA-5601884	3/29	0.49976	0.948593	1.15144	0.798667	PIWIL2;POLR2C;TDRD12
TNFs Bind Their Physiological Receptors R-HSA-5669034	3/29	0.49976	0.948593	1.15144	0.798667	TNFSF18;TNFSF14;TNFSF15
mRNA Capping R-HSA-72086	3/29	0.49976	0.948593	1.15144	0.798667	NCBP1;ERCC3;POLR2C
Presynaptic Phase Of Homologous DNA Pairing And Strand Exchange R-HSA-5693616	4/40	0.500704	0.948593	1.10879	0.766994	RAD50;POLR1A;TOPBP1;DNA2
RNA Polymerase III Abortive And Retractive Initiation R-HSA-749476	4/40	0.500704	0.948593	1.10879	0.766994	GTF3C2;CRCP;NFIX;POU2F1
Signaling By FGFR4 R-HSA-5654743	4/40	0.500704	0.948593	1.10879	0.766994	FGF18;BRAF;PLCG1;SOS1
Cellular Response To Hypoxia R-HSA-1234174	7/73	0.50199	0.948593	1.05839	0.729414	PSMD10;EGLN1;PSMD12;PSMD5;MIA3;HIF1AN;EPX
Degradation Of Beta-Catenin By Destruction Complex R-HSA-195253	8/84	0.502251	0.948593	1.05043	0.723381	PSMD10;TLE3;PSMD12;CTBP2;PSMD5;CUL1;PPP2R5A;PPP2R5D
P75 NTR Receptor-Mediated Signaling R-HSA-193704	9/95	0.502478	0.948593	1.04432	0.718702	ARHGEF11;PRDM4;OMG;CASP2;ARHGEF2;PSEN1;ARHGEF7;SOS1;MYD88
Mitotic G2-G2/M Phases R-HSA-453274	17/184	0.513112	0.948593	1.01576	0.67778	PSMD10;DYNC1I2;DYNC1H1;PSMD12;PPP1R12A;FBXW11;NDE1;CUL1;PPP2R2A;TUBG1;PCM1;PSMD5;AKAP9;CEP250;CEP76;CLASP1;LIN52
NoRC Negatively Regulates rRNA Expression R-HSA-427413	7/74	0.516749	0.948593	1.04253	0.688277	SIN3B;ERCC3;SIN3A;POLR1A;SAP130;ARID4B;SUDS3
Cytosolic Sensors Of Pathogen-Associated DNA R-HSA-1834949	6/63	0.517678	0.948593	1.05037	0.691567	CRCP;NKIRAS2;NLRP4;DHX36;RIPK1;MYD88
Regulation Of Apoptosis R-HSA-169911	5/52	0.5189	0.948593	1.06155	0.696422	MED12;PSMD10;PSMD12;PSMD5;PKN2
Signaling By Non-Receptor Tyrosine Kinases R-HSA-9006927	5/52	0.5189	0.948593	1.06155	0.696422	BTC;CDKN1B;NR3C1;CRK;DOCK1
Signaling By PDGF R-HSA-186797	5/52	0.5189	0.948593	1.06155	0.696422	STAT5B;NCK2;PLCG1;SOS1;CRK
Defective Homologous Recombination Repair (HRR) Due To BRCA2 Loss Of Function R-HSA-9701190	4/41	0.520583	0.948593	1.07876	0.704223	RAD50;POLR1A;TOPBP1;DNA2
Dual Incision In GG-NER R-HSA-5696400	4/41	0.520583	0.948593	1.07876	0.704223	ERCC3;POLR1A;POLE;CUL4B
Activation Of BH3-only Proteins R-HSA-114452	3/30	0.52306	0.948593	1.10873	0.718521	PPP3R1;YWHAB;TP53BP2
Downstream Signaling Of Activated FGFR1 R-HSA-5654687	3/30	0.52306	0.948593	1.10873	0.718521	PLCG1;SOS1;FGF10
Endosomal Sorting Complex Required For Transport (ESCRT) R-HSA-917729	3/30	0.52306	0.948593	1.10873	0.718521	VTA1;VPS37C;CHMP7
Signaling By CSF3 (G-CSF) R-HSA-9674555	3/30	0.52306	0.948593	1.10873	0.718521	STAT5B;SYK;TYK2
Transcriptional Regulation Of Pluripotent Stem Cells R-HSA-452723	3/30	0.52306	0.948593	1.10873	0.718521	SMAD4;SALL1;LIN28A
FRS-mediated FGFR3 Signaling R-HSA-5654706	2/19	0.527098	0.948593	1.17395	0.751761	FGF18;SOS1
Other Semaphorin Interactions R-HSA-416700	2/19	0.527098	0.948593	1.17395	0.751761	SEMA4A;PLXND1
Ras Activation Upon Ca2+ Influx Thru NMDA Receptor R-HSA-442982	2/19	0.527098	0.948593	1.17395	0.751761	CAMK2G;LLGL1
Regulation Of TP53 Activity Thru Methylation R-HSA-6804760	2/19	0.527098	0.948593	1.17395	0.751761	EHMT2;EHMT1
SHC-mediated cascade:FGFR4 R-HSA-5654719	2/19	0.527098	0.948593	1.17395	0.751761	FGF18;SOS1
SUMOylation Of Transcription Factors R-HSA-3232118	2/19	0.527098	0.948593	1.17395	0.751761	MTA1;TP53BP1
Signaling By FGFR2 IIIa TM R-HSA-8851708	2/19	0.527098	0.948593	1.17395	0.751761	NCBP1;POLR2C
Signaling By KIT In Disease R-HSA-9669938	2/19	0.527098	0.948593	1.17395	0.751761	STAT5B;SOS1
Signaling By PDGFR In Disease R-HSA-9671555	2/19	0.527098	0.948593	1.17395	0.751761	SOS1;ETV6
Synthesis, Secretion, And Deacylation Of Ghrelin R-HSA-422085	2/19	0.527098	0.948593	1.17395	0.751761	MBOAT4;CRHR2
Transcription Of E2F Targets Under Negative Control By DREAM Complex R-HSA-1362277	2/19	0.527098	0.948593	1.17395	0.751761	RBL2;LIN52
Activated TAK1 Mediates P38 MAPK Activation R-HSA-450302	2/19	0.527098	0.948593	1.17395	0.751761	TAB2;MAPK14
Signaling By FGFR R-HSA-190236	8/86	0.529656	0.948593	1.02338	0.650385	TIAL1;NCBP1;POLR2C;FGF18;BRAF;PLCG1;SOS1;FGF10
G Alpha (S) Signaling Events R-HSA-418555	14/153	0.534161	0.948593	1.00491	0.630138	GLP1R;GPR27;NPSR1;ADCYAP1R1;GPR15;GPR20;RXFP1;CRHR2;HTR6;CYSLTR2;CALCR;HRH2;GNB1;PDE3A
2-LTR Circle Formation R-HSA-164843	1/8	0.53434	0.948593	1.42551	0.8934	BANF1
Axonal Growth Inhibition (RHOA Activation) R-HSA-193634	1/8	0.53434	0.948593	1.42551	0.8934	OMG
Coenzyme A Biosynthesis R-HSA-196783	1/8	0.53434	0.948593	1.42551	0.8934	SLC25A16
DNA Damage Reversal R-HSA-73942	1/8	0.53434	0.948593	1.42551	0.8934	ASCC3
DNA Replication Initiation R-HSA-68952	1/8	0.53434	0.948593	1.42551	0.8934	POLE
Defective CHST3 Causes SEDCJD R-HSA-3595172	1/8	0.53434	0.948593	1.42551	0.8934	CHST3
Defective Factor IX Causes Hemophilia B R-HSA-9668250	1/8	0.53434	0.948593	1.42551	0.8934	GP5
EGFR Transactivation By Gastrin R-HSA-2179392	1/8	0.53434	0.948593	1.42551	0.8934	SOS1
Histidine Catabolism R-HSA-70921	1/8	0.53434	0.948593	1.42551	0.8934	HECA
Inhibition Of Signaling By Overexpressed EGFR R-HSA-5638303	1/8	0.53434	0.948593	1.42551	0.8934	BTC
Lectin Pathway Of Complement Activation R-HSA-166662	1/8	0.53434	0.948593	1.42551	0.8934	MASP2
Ligand-receptor Interactions R-HSA-5632681	1/8	0.53434	0.948593	1.42551	0.8934	SHH
Nef And Signal Transduction R-HSA-164944	1/8	0.53434	0.948593	1.42551	0.8934	PKN2
Noncanonical Activation Of NOTCH3 R-HSA-9017802	1/8	0.53434	0.948593	1.42551	0.8934	PSEN1
Orexin And Neuropeptides FF And QRFP Bind To Their Respective Receptors R-HSA-389397	1/8	0.53434	0.948593	1.42551	0.8934	NPFFR1
Phosphate Bond Hydrolysis By NTPDase Proteins R-HSA-8850843	1/8	0.53434	0.948593	1.42551	0.8934	ENTPD5
ROBO Receptors Bind AKAP5 R-HSA-9010642	1/8	0.53434	0.948593	1.42551	0.8934	PPP3CB
RUNX1 Regulates Transcription Of Genes Involved In Differentiation Of Keratinocytes R-HSA-8939242	1/8	0.53434	0.948593	1.42551	0.8934	CBFB
RUNX2 Regulates Genes Involved In Cell Migration R-HSA-8941332	1/8	0.53434	0.948593	1.42551	0.8934	CBFB
RUNX3 Regulates YAP1-mediated Transcription R-HSA-8951671	1/8	0.53434	0.948593	1.42551	0.8934	TEAD3
Regulation Of Cytoskeletal Remodeling And Cell Spreading By IPP Complex Components R-HSA-446388	1/8	0.53434	0.948593	1.42551	0.8934	RSU1
Role Of ABL In ROBO-SLIT Signaling R-HSA-428890	1/8	0.53434	0.948593	1.42551	0.8934	CLASP1
SHC-related Events Triggered By IGF1R R-HSA-2428933	1/8	0.53434	0.948593	1.42551	0.8934	SOS1
SMAC, XIAP-regulated Apoptotic Response R-HSA-111469	1/8	0.53434	0.948593	1.42551	0.8934	XIAP
Sodium/Proton Exchangers R-HSA-425986	1/8	0.53434	0.948593	1.42551	0.8934	SLC9A4
Synthesis Of UDP-N-acetyl-glucosamine R-HSA-446210	1/8	0.53434	0.948593	1.42551	0.8934	GFPT1
TRAIL Signaling R-HSA-75158	1/8	0.53434	0.948593	1.42551	0.8934	CFLAR
Transport Of RCbl Within Body R-HSA-9758890	1/8	0.53434	0.948593	1.42551	0.8934	LRP2
Insulin Receptor Signaling Cascade R-HSA-74751	5/53	0.536257	0.948593	1.03937	0.647677	PDPK1;FGF18;PIK3R4;SOS1;FGF10
Ion Transport By P-type ATPases R-HSA-936837	5/53	0.536257	0.948593	1.03937	0.647677	ATP2A2;ATP13A2;ATP2B1;CAMK2G;ATP9A
Negative Regulation Of NOTCH4 Signaling R-HSA-9604323	5/53	0.536257	0.948593	1.03937	0.647677	PSMD10;PSMD12;PSMD5;CUL1;TACC3
Nucleotide-binding Domain, Leucine Rich Repeat Containing NLR Signaling Pathways R-HSA-168643	5/53	0.536257	0.948593	1.03937	0.647677	CYLD;ITCH;CASP2;TAB2;MAPK14
Cell-Cell Communication R-HSA-1500931	11/120	0.537664	0.948593	1.00689	0.624797	CLDN20;KIRREL2;NCK2;CASK;CDH13;ACTN4;RSU1;WASL;CLDN16;CD2AP;CDH19
Signaling By ROBO Receptors R-HSA-376176	19/209	0.539173	0.948593	0.997671	0.61628	PSMD10;PSMD12;RPL3;NCBP1;DCC;USP33;CASC3;PPP3CB;PSMD5;NCK2;PKN2;LHX4;ARHGEF7;SRGAP2;SOS1;LHX9;CLASP1;PAK4;EIF4G1
Formation Of Incision Complex In GG-NER R-HSA-5696395	4/42	0.540077	0.948593	1.05032	0.64704	ERCC3;POLR1A;USP45;CUL4B
Glucagon-like Peptide-1 (GLP1) Regulates Insulin Secretion R-HSA-381676	4/42	0.540077	0.948593	1.05032	0.64704	GLP1R;KCNG2;KCNB1;GNB1
RND1 GTPase Cycle R-HSA-9696273	4/42	0.540077	0.948593	1.05032	0.64704	VANGL1;MUC13;WDR6;PKP4
Fcgamma Receptor (FCGR) Dependent Phagocytosis R-HSA-2029480	8/87	0.543149	0.948593	1.01037	0.616701	SYK;WIPF2;LIMK1;WASL;PLCG1;NF2;CRK;DOCK1
Antigen Activates B Cell Receptor Leading To Second Messenger Generation R-HSA-983695	3/31	0.545751	0.948593	1.06907	0.647422	SYK;CLSTN1;SOS1
Sealing Of Nuclear Envelope (NE) By ESCRT-III R-HSA-9668328	3/31	0.545751	0.948593	1.06907	0.647422	TUBA3E;TUBA3D;CHMP7
Degradation Of AXIN R-HSA-4641257	5/54	0.553321	0.948593	1.01811	0.602532	PSMD10;PSMD12;TNKS2;PSMD5;TNKS
Regulation Of RUNX3 Expression And Activity R-HSA-8941858	5/54	0.553321	0.948593	1.01811	0.602532	PSMD10;PSMD12;CBFB;PSMD5;SMURF1
Apoptotic Factor-Mediated Response R-HSA-111471	2/20	0.555367	0.948593	1.10867	0.652038	XIAP;UACA
CD209 (DC-SIGN) Signaling R-HSA-5621575	2/20	0.555367	0.948593	1.10867	0.652038	PKN2;ARHGEF7
FGFR2 Ligand Binding And Activation R-HSA-190241	2/20	0.555367	0.948593	1.10867	0.652038	FGF18;FGF10
Lagging Strand Synthesis R-HSA-69186	2/20	0.555367	0.948593	1.10867	0.652038	POLR1A;DNA2
NOTCH4 Intracellular Domain Regulates Transcription R-HSA-9013695	2/20	0.555367	0.948593	1.10867	0.652038	SNW1;MAML1
Nef-mediated Downmodulation Of Cell Surface Receptors By Recruitment To Clathrin Adapters R-HSA-164938	2/20	0.555367	0.948593	1.10867	0.652038	AP2A2;AP2M1
SHC-mediated cascade:FGFR1 R-HSA-5654688	2/20	0.555367	0.948593	1.10867	0.652038	SOS1;FGF10
Signaling By Hippo R-HSA-2028269	2/20	0.555367	0.948593	1.10867	0.652038	YWHAB;STK4
Mitochondrial Translation R-HSA-5368287	8/88	0.556486	0.948593	0.997685	0.584756	PTCD3;MRPL30;OXA1L;GFM1;MRPS27;MRPS35;MRPL19;MRPL49
PCP/CE Pathway R-HSA-4086400	8/88	0.556486	0.948593	0.997685	0.584756	PSMD10;PSMD12;PSMD5;RYK;SMURF1;CLTC;AP2A2;AP2M1
DAP12 Interactions R-HSA-2172127	4/43	0.559159	0.948593	1.02333	0.594883	SYK;CD300E;PLCG1;SOS1
Formation Of HIV-1 Elongation Complex Containing HIV-1 Tat R-HSA-167200	4/43	0.559159	0.948593	1.02333	0.594883	NCBP1;ERCC3;POLR2C;TCEA1
Homologous DNA Pairing And Strand Exchange R-HSA-5693579	4/43	0.559159	0.948593	1.02333	0.594883	RAD50;POLR1A;TOPBP1;DNA2
ABC Transporter Disorders R-HSA-5619084	7/77	0.560003	0.948593	0.997686	0.578472	PSMD10;ERLEC1;PSMD12;PSMD5;ERLIN1;ERLIN2;RNF185
G2/M DNA Damage Checkpoint R-HSA-69473	7/77	0.560003	0.948593	0.997686	0.578472	MDC1;RAD50;YWHAB;POLR1A;TOPBP1;DNA2;TP53BP1
Negative Epigenetic Regulation Of rRNA Expression R-HSA-5250941	7/77	0.560003	0.948593	0.997686	0.578472	SIN3B;ERCC3;SIN3A;POLR1A;SAP130;ARID4B;SUDS3
Regulation Of Insulin Secretion R-HSA-422356	7/77	0.560003	0.948593	0.997686	0.578472	GLP1R;CHRM3;KCNG2;GNA14;KCNB1;GNAQ;GNB1
Generation Of Second Messenger Molecules R-HSA-202433	3/32	0.567797	0.948593	1.03215	0.584189	PKN2;PLCG1;ARHGEF7
Gluconeogenesis R-HSA-70263	3/32	0.567797	0.948593	1.03215	0.584189	GNPDA1;PGK1;GAPDHS
Phase 0 - Rapid Depolarisation R-HSA-5576892	3/32	0.567797	0.948593	1.03215	0.584189	SCN7A;SCN4A;CAMK2G
Thrombin Signaling Thru Proteinase Activated Receptors (PARs) R-HSA-456926	3/32	0.567797	0.948593	1.03215	0.584189	GNA14;GNAQ;GNB1
Intrinsic Pathway For Apoptosis R-HSA-109606	5/55	0.570071	0.948593	0.997688	0.560695	PPP3R1;YWHAB;TP53BP2;XIAP;UACA
Signaling By ALK Fusions And Activated Point Mutants R-HSA-9725370	5/55	0.570071	0.948593	0.997688	0.560695	MECP2;EML4;CLTC;CUL1;PLCG1
FCERI Mediated NF-kB Activation R-HSA-2871837	7/78	0.574032	0.948593	0.98358	0.545956	PSMD10;PSMD12;PSMD5;FBXW11;PDPK1;CUL1;TAB2
G Alpha (12/13) Signaling Events R-HSA-416482	7/78	0.574032	0.948593	0.98358	0.545956	ARHGEF11;ROCK1;GNB1;ARHGEF2;ARHGEF7;SOS1;ADRA1A
Influenza Infection R-HSA-168255	14/157	0.57427	0.948593	0.976584	0.541668	NUP214;PBRM1;NUP107;RPL3;NUP133;CLTC;NUP153;NUP160;NUP93;DNAJC3;POM121C;POLR2C;CANX;KPNA3
Mitotic Prophase R-HSA-68875	10/112	0.574708	0.948593	0.978012	0.541713	NUP214;RAB2A;NUP93;NEK9;NUP107;POM121C;NUP133;BANF1;NUP153;NUP160
Activated NTRK2 Signals Thru FRS2 And FRS3 R-HSA-9028731	1/9	0.576779	0.948593	1.24725	0.686359	SOS1
Activation Of Ca-permeable Kainate Receptor R-HSA-451308	1/9	0.576779	0.948593	1.24725	0.686359	LLGL1
Activation Of PUMA And Translocation To Mitochondria R-HSA-139915	1/9	0.576779	0.948593	1.24725	0.686359	TP53BP2
Adrenoceptors R-HSA-390696	1/9	0.576779	0.948593	1.24725	0.686359	ADRA1A
Atorvastatin ADME R-HSA-9754706	1/9	0.576779	0.948593	1.24725	0.686359	UGT1A3
GP1b-IX-V Activation Signaling R-HSA-430116	1/9	0.576779	0.948593	1.24725	0.686359	GP5
Interleukin-9 Signaling R-HSA-8985947	1/9	0.576779	0.948593	1.24725	0.686359	STAT5B
Lipophagy R-HSA-9613354	1/9	0.576779	0.948593	1.24725	0.686359	PRKAG1
MAPK1 (ERK2) Activation R-HSA-112411	1/9	0.576779	0.948593	1.24725	0.686359	TYK2
OAS Antiviral Response R-HSA-8983711	1/9	0.576779	0.948593	1.24725	0.686359	ABCE1
Phase 3 - Rapid Repolarisation R-HSA-5576890	1/9	0.576779	0.948593	1.24725	0.686359	AKAP9
Prevention Of Phagosomal-Lysosomal Fusion R-HSA-9636383	1/9	0.576779	0.948593	1.24725	0.686359	RAB5A
Processing And Activation Of SUMO R-HSA-3215018	1/9	0.576779	0.948593	1.24725	0.686359	SENP5
Regulation Of Commissural Axon Pathfinding By SLIT And ROBO R-HSA-428542	1/9	0.576779	0.948593	1.24725	0.686359	DCC
Serine Biosynthesis R-HSA-977347	1/9	0.576779	0.948593	1.24725	0.686359	SERINC4
Small Interfering RNA (siRNA) Biogenesis R-HSA-426486	1/9	0.576779	0.948593	1.24725	0.686359	TSNAX
TRAF6 Mediated IRF7 Activation In TLR7/8 Or 9 Signaling R-HSA-975110	1/9	0.576779	0.948593	1.24725	0.686359	MYD88
TRIF-mediated Programmed Cell Death R-HSA-2562578	1/9	0.576779	0.948593	1.24725	0.686359	RIPK1
Transport Of Gamma-Carboxylated Protein Precursors From Endoplasmic Reticulum To Golgi Apparatus R-HSA-159763	1/9	0.576779	0.948593	1.24725	0.686359	F7
p75NTR Regulates Axonogenesis R-HSA-193697	1/9	0.576779	0.948593	1.24725	0.686359	OMG
Interleukin-12 Signaling R-HSA-9020591	4/44	0.577803	0.948593	0.99769	0.547255	VAMP7;HNRNPA2B1;PKN2;TYK2
PI3K Cascade R-HSA-109704	4/44	0.577803	0.948593	0.99769	0.547255	PDPK1;FGF18;PIK3R4;FGF10
Sphingolipid De Novo Biosynthesis R-HSA-1660661	4/44	0.577803	0.948593	0.99769	0.547255	SPTLC2;VAPB;OSBP;PRKD2
Branched-chain Amino Acid Catabolism R-HSA-70895	2/21	0.582413	0.948593	1.05026	0.567745	MCCC2;SLC25A44
CTLA4 Inhibitory Signaling R-HSA-389513	2/21	0.582413	0.948593	1.05026	0.567745	PPP2R5A;PPP2R5D
Citric Acid Cycle (TCA Cycle) R-HSA-71403	2/21	0.582413	0.948593	1.05026	0.567745	PCDHGA5;SDHD
Defects In Vitamin And Cofactor Metabolism R-HSA-3296482	2/21	0.582413	0.948593	1.05026	0.567745	MCCC2;PCCB
FRS-mediated FGFR4 Signaling R-HSA-5654712	2/21	0.582413	0.948593	1.05026	0.567745	FGF18;SOS1
HS-GAG Degradation R-HSA-2024096	2/21	0.582413	0.948593	1.05026	0.567745	HPSE2;GPC5
Interleukin-37 Signaling R-HSA-9008059	2/21	0.582413	0.948593	1.05026	0.567745	PTPN9;PTPN23
NOTCH2 Activation And Transmission Of Signal To Nucleus R-HSA-2979096	2/21	0.582413	0.948593	1.05026	0.567745	PSEN1;MIB1
Nitric Oxide Stimulates Guanylate Cyclase R-HSA-392154	2/21	0.582413	0.948593	1.05026	0.567745	NANOS2;PRKG1
PCNA-Dependent Long Patch Base Excision Repair R-HSA-5651801	2/21	0.582413	0.948593	1.05026	0.567745	POLR1A;POLE
SHC1 Events In ERBB2 Signaling R-HSA-1250196	2/21	0.582413	0.948593	1.05026	0.567745	BTC;SOS1
Synaptic Adhesion-Like Molecules R-HSA-8849932	2/21	0.582413	0.948593	1.05026	0.567745	PTPRF;LLGL1
Unblocking Of NMDA Receptors, Glutamate Binding And Activation R-HSA-438066	2/21	0.582413	0.948593	1.05026	0.567745	CAMK2G;LLGL1
RHOA GTPase Cycle R-HSA-8980692	13/147	0.586893	0.954834	0.967682	0.515691	ARHGEF11;ROCK1;FAF2;SNAP23;TEX2;VANGL1;OPHN1;RACGAP1;VAPB;PKN2;ARHGEF2;ARHGEF7;LBR
Formation Of Early Elongation Complex R-HSA-113418	3/33	0.589171	0.955407	0.997691	0.527818	NCBP1;ERCC3;POLR2C
HIV Elongation Arrest And Recovery R-HSA-167287	3/33	0.589171	0.955407	0.997691	0.527818	CCNK;POLR2C;TCEA1
Cell Cycle Checkpoints R-HSA-69620	24/271	0.589293	0.955407	0.969012	0.512444	PSMD10;MDC1;DYNC1I2;DYNC1H1;AHCTF1;PSMD12;NUP107;CDKN1B;NUP133;PHF20;YWHAB;NDE1;PPP2R5A;PPP2R5D;NUP160;RAD50;PSMD5;CENPI;POLR1A;CDC27;DNA2;TP53BP1;TOPBP1;CLASP1
ABC-family Proteins Mediated Transport R-HSA-382556	9/102	0.590485	0.955407	0.96534	0.508551	PSMD10;ERLEC1;PSMD12;PEX19;PSMD5;ERLIN1;ABCB9;ERLIN2;RNF185
Signaling By VEGF R-HSA-194138	9/102	0.590485	0.955407	0.96534	0.508551	ROCK1;PDPK1;NCK2;PKN2;PLCG1;ARHGEF7;MAPK14;CRK;DOCK1
Transcriptional Regulation By RUNX1 R-HSA-8878171	18/204	0.592605	0.957785	0.965167	0.505002	PSMD10;PBRM1;PSMD12;CBFB;SETD1B;SETD1A;ACTL6A;TCF12;NFATC2;ASH2L;PHC3;ARID1B;ITCH;SIN3B;PSMD5;SIN3A;TNRC6A;TNRC6B
Regulated Necrosis R-HSA-5218859	5/57	0.60256	0.960835	0.95921	0.485904	XIAP;RIPK1;CFLAR;CHMP7;OGT
Cell Cycle R-HSA-1640170	58/654	0.606805	0.960835	0.969955	0.484539	MDC1;DIDO1;AHCTF1;NUP107;CDKN1B;PHF20;YWHAB;DSCC1;PPP2R2A;SMC3;PCM1;PSMD5;CDC27;CEP250;RCC1;BANF1;TOPBP1;LBR;POLE;LIN52;NUP214;RAB2A;DAXX;PPP1R12A;NUP133;FBXW11;ATRX;TINF2;DYRK1A;PPP2R5A;PPP2R5D;TEX15;TUBG1;EML4;NUP93;RBL2;POLR1A;AKAP9;DNA2;CHMP7;PSMD10;DYNC1I2;PSMD12;CUL1;NUP160;TUBA3E;TUBA3D;POM121C;POLR2C;TP53BP1;CEP76;CLASP1;NEK9;DYNC1H1;NDE1;NUP153;RAD50;CENPI
ADP Signaling Thru P2Y Purinoceptor 12 R-HSA-392170	2/22	0.608225	0.960835	0.997692	0.496063	P2RY12;GNB1
Acyl Chain Remodelling Of PS R-HSA-1482801	2/22	0.608225	0.960835	0.997692	0.496063	OSBPL8;LPCAT3
Cytosolic Sulfonation Of Small Molecules R-HSA-156584	2/22	0.608225	0.960835	0.997692	0.496063	SULT4A1;SULT1C4
FRS-mediated FGFR1 Signaling R-HSA-5654693	2/22	0.608225	0.960835	0.997692	0.496063	SOS1;FGF10
RNA Polymerase III Transcription Termination R-HSA-73980	2/22	0.608225	0.960835	0.997692	0.496063	CRCP;NFIX
Metabolism Of Carbohydrates R-HSA-71387	25/285	0.609527	0.960835	0.958756	0.474653	PRPS2;NUP107;HPSE2;ADPGK;ABO;FUT4;NUP160;POM121C;B3GALT2;PGK1;GPC5;PRPS1L1;NUP214;NUP133;NUP153;PHKB;PPP2R5D;HOOK3;DERA;NUP93;GNPDA1;MAN2B2;GAPDHS;PFKM;CHST3
CD28 Co-Stimulation R-HSA-389356	3/34	0.60985	0.960835	0.965454	0.477457	PDPK1;PKN2;ARHGEF7
EPHB-mediated Forward Signaling R-HSA-3928662	3/34	0.60985	0.960835	0.965454	0.477457	ROCK1;LIMK1;WASL
Negative Regulation Of FGFR2 Signaling R-HSA-5654727	3/34	0.60985	0.960835	0.965454	0.477457	FGF18;BRAF;FGF10
Calcitonin-like Ligand Receptors R-HSA-419812	1/10	0.615352	0.960835	1.10861	0.538298	CALCR
Caspase Activation Via Dependence Receptors In Absence Of Ligand R-HSA-418889	1/10	0.615352	0.960835	1.10861	0.538298	DCC
Cohesin Loading Onto Chromatin R-HSA-2470946	1/10	0.615352	0.960835	1.10861	0.538298	SMC3
Constitutive Signaling By Overexpressed ERBB2 R-HSA-9634285	1/10	0.615352	0.960835	1.10861	0.538298	SOS1
FGFR2b Ligand Binding And Activation R-HSA-190377	1/10	0.615352	0.960835	1.10861	0.538298	FGF10
Folding Of Actin By CCT/TriC R-HSA-390450	1/10	0.615352	0.960835	1.10861	0.538298	CCT6B
Gamma-carboxylation Of Protein Precursors R-HSA-159740	1/10	0.615352	0.960835	1.10861	0.538298	F7
Glycoprotein Hormones R-HSA-209822	1/10	0.615352	0.960835	1.10861	0.538298	INHBC
HuR (ELAVL1) Binds And Stabilizes mRNA R-HSA-450520	1/10	0.615352	0.960835	1.10861	0.538298	NUP214
IRAK2 Mediated Activation Of TAK1 Complex R-HSA-937042	1/10	0.615352	0.960835	1.10861	0.538298	TAB2
Integration Of Provirus R-HSA-162592	1/10	0.615352	0.960835	1.10861	0.538298	BANF1
Negative Regulation Of Activity Of TFAP2 (AP-2) Family Transcription Factors R-HSA-8866904	1/10	0.615352	0.960835	1.10861	0.538298	KCTD15
PI3K Events In ERBB4 Signaling R-HSA-1250342	1/10	0.615352	0.960835	1.10861	0.538298	BTC
RHO GTPases Activate KTN1 R-HSA-5625970	1/10	0.615352	0.960835	1.10861	0.538298	KIF5A
RUNX3 Regulates p14-ARF R-HSA-8951936	1/10	0.615352	0.960835	1.10861	0.538298	CBFB
Receptor Mediated Mitophagy R-HSA-8934903	1/10	0.615352	0.960835	1.10861	0.538298	PGAM5
Removal Of Aminoterminal Propeptides From Gamma-Carboxylated Proteins R-HSA-159782	1/10	0.615352	0.960835	1.10861	0.538298	F7
STAT3 Nuclear Events Downstream Of ALK Signaling R-HSA-9701898	1/10	0.615352	0.960835	1.10861	0.538298	SIN3A
STAT5 Activation Downstream Of FLT3 ITD Mutants R-HSA-9702518	1/10	0.615352	0.960835	1.10861	0.538298	STAT5B
Signal Attenuation R-HSA-74749	1/10	0.615352	0.960835	1.10861	0.538298	SOS1
Synthesis Of Pyrophosphates In Cytosol R-HSA-1855167	1/10	0.615352	0.960835	1.10861	0.538298	IP6K1
NIK To Noncanonical NF-kB Signaling R-HSA-5676590	5/58	0.618269	0.964369	0.94106	0.452491	PSMD10;PSMD12;PSMD5;FBXW11;CUL1
Integration Of Energy Metabolism R-HSA-163685	9/105	0.625879	0.971615	0.935018	0.438148	GLP1R;CHRM3;KCNG2;GNA14;CYSLTR2;KCNB1;GNAQ;GNB1;PPP2R5D
tRNA Processing R-HSA-72306	9/105	0.625879	0.971615	0.935018	0.438148	NUP214;NUP93;NUP107;POM121C;NUP133;NUP153;THADA;TSEN2;NUP160
Cyclin E Associated Events During G1/S Transition R-HSA-69202	7/82	0.627886	0.971615	0.930916	0.433245	RBL2;PSMD10;PSMD12;CDKN1B;PSMD5;CUL1;LIN52
Mitochondrial Translation Initiation R-HSA-5368286	7/82	0.627886	0.971615	0.930916	0.433245	PTCD3;MRPL30;OXA1L;MRPS27;MRPS35;MRPL19;MRPL49
Mitochondrial Translation Termination R-HSA-5419276	7/82	0.627886	0.971615	0.930916	0.433245	PTCD3;MRPL30;OXA1L;MRPS27;MRPS35;MRPL19;MRPL49
RNA Polymerase III Transcription Initiation R-HSA-76046	3/35	0.629821	0.971615	0.935232	0.432377	GTF3C2;CRCP;POU2F1
Cyclin D Associated Events In G1 R-HSA-69231	4/47	0.630917	0.971615	0.92793	0.427387	RBL2;CDKN1B;CUL1;PPP2R2A
Downstream TCR Signaling R-HSA-202424	8/94	0.632648	0.971615	0.927771	0.424772	PSMD10;PSMD12;PSMD5;FBXW11;PDPK1;PTEN;CUL1;TAB2
Abortive Elongation Of HIV-1 Transcript In Absence Of Tat R-HSA-167242	2/23	0.632802	0.971615	0.950131	0.434778	NCBP1;POLR2C
BBSome-mediated Cargo-Targeting To Cilium R-HSA-5620922	2/23	0.632802	0.971615	0.950131	0.434778	BBS9;SSTR3
Dopamine Neurotransmitter Release Cycle R-HSA-212676	2/23	0.632802	0.971615	0.950131	0.434778	PPFIA1;CASK
Long-term Potentiation R-HSA-9620244	2/23	0.632802	0.971615	0.950131	0.434778	CAMK2G;LLGL1
PI-3K cascade:FGFR2 R-HSA-5654695	2/23	0.632802	0.971615	0.950131	0.434778	FGF18;FGF10
Post-chaperonin Tubulin Folding Pathway R-HSA-389977	2/23	0.632802	0.971615	0.950131	0.434778	TUBA3E;TUBA3D
Signaling By NTRK2 (TRKB) R-HSA-9006115	2/23	0.632802	0.971615	0.950131	0.434778	PLCG1;SOS1
SCF(Skp2)-mediated Degradation Of P27/P21 R-HSA-187577	5/59	0.633604	0.971834	0.923582	0.421459	PSMD10;PSMD12;CDKN1B;PSMD5;CUL1
Disorders Of Transmembrane Transporters R-HSA-5619115	15/176	0.645504	0.972318	0.928944	0.406621	NUP214;PSMD10;PSMD12;NUP107;NUP133;ERLIN1;NUP153;ERLIN2;AVPR1A;NUP160;NUP93;ERLEC1;POM121C;PSMD5;RNF185
Inhibition Of DNA Recombination At Telomere R-HSA-9670095	4/48	0.647634	0.972318	0.906791	0.393936	DAXX;POLR2C;ATRX;TINF2
Inositol Phosphate Metabolism R-HSA-1483249	4/48	0.647634	0.972318	0.906791	0.393936	IPMK;PTEN;PLCG1;IP6K1
FCGR3A-mediated Phagocytosis R-HSA-9664422	5/60	0.648556	0.972318	0.906739	0.392625	SYK;WIPF2;WASL;CRK;DOCK1
Regulation Of TP53 Degradation R-HSA-6804757	3/36	0.649072	0.972318	0.906842	0.391948	DAXX;PHF20;PDPK1
SMAD2/SMAD3:SMAD4 Heterotrimer Regulates Transcription R-HSA-2173796	3/36	0.649072	0.972318	0.906842	0.391948	CCNK;SMAD4;MEN1
Activation Of Phototransduction Cascade R-HSA-2485179	1/11	0.650411	0.972318	0.997694	0.429159	GNB1
Alpha-protein Kinase 1 Signaling Pathway R-HSA-9645460	1/11	0.650411	0.972318	0.997694	0.429159	TAB2
Androgen Biosynthesis R-HSA-193048	1/11	0.650411	0.972318	0.997694	0.429159	HSD17B12
Erythrocytes Take Up Carbon Dioxide And Release Oxygen R-HSA-1237044	1/11	0.650411	0.972318	0.997694	0.429159	CA4
Establishment Of Sister Chromatid Cohesion R-HSA-2468052	1/11	0.650411	0.972318	0.997694	0.429159	SMC3
Gamma-carboxylation, Transport, And Amino-Terminal Cleavage Of Proteins R-HSA-159854	1/11	0.650411	0.972318	0.997694	0.429159	F7
Interleukin-6 Signaling R-HSA-1059683	1/11	0.650411	0.972318	0.997694	0.429159	TYK2
NOTCH4 Activation And Transmission Of Signal To Nucleus R-HSA-9013700	1/11	0.650411	0.972318	0.997694	0.429159	PSEN1
Pexophagy R-HSA-9664873	1/11	0.650411	0.972318	0.997694	0.429159	PEX5
RHO GTPases Activate IQGAPs R-HSA-5626467	1/11	0.650411	0.972318	0.997694	0.429159	MEN1
Regulated Proteolysis Of p75NTR R-HSA-193692	1/11	0.650411	0.972318	0.997694	0.429159	PSEN1
Regulation Of BACH1 Activity R-HSA-9708530	1/11	0.650411	0.972318	0.997694	0.429159	CUL1
Regulation Of Signaling By NODAL R-HSA-1433617	1/11	0.650411	0.972318	0.997694	0.429159	ACVR1B
Signaling By Leptin R-HSA-2586552	1/11	0.650411	0.972318	0.997694	0.429159	STAT5B
Signaling By PDGFRA Extracellular Domain Mutants R-HSA-9673770	1/11	0.650411	0.972318	0.997694	0.429159	SOS1
TICAM1,TRAF6-dependent Induction Of TAK1 Complex R-HSA-9014325	1/11	0.650411	0.972318	0.997694	0.429159	TAB2
Transport Of Organic Anions R-HSA-879518	1/11	0.650411	0.972318	0.997694	0.429159	SLCO1C1
Uptake And Function Of Anthrax Toxins R-HSA-5210891	1/11	0.650411	0.972318	0.997694	0.429159	MAP2K1
Mitochondrial Fatty Acid Beta-Oxidation Of Saturated Fatty Acids R-HSA-77286	1/11	0.650411	0.972318	0.997694	0.429159	HADHB
Cyclin A:Cdk2-associated Events At S Phase Entry R-HSA-69656	7/84	0.653327	0.973991	0.906637	0.385935	RBL2;PSMD10;PSMD12;CDKN1B;PSMD5;CUL1;LIN52
Interferon Signaling R-HSA-913531	17/200	0.654341	0.973991	0.926131	0.392797	NUP214;NUP107;NUP133;NUP153;TYK2;NUP160;NUP93;POM121C;TRIM25;PLCG1;ARIH1;ABCE1;KPNA3;EIF4G3;CAMK2G;IFNAR1;EIF4G1
Aggrephagy R-HSA-9646399	2/24	0.656156	0.973991	0.906893	0.382126	DYNC1H1;DYNC1I2
Impaired BRCA2 Binding To PALB2 R-HSA-9709603	2/24	0.656156	0.973991	0.906893	0.382126	RAD50;DNA2
MicroRNA (miRNA) Biogenesis R-HSA-203927	2/24	0.656156	0.973991	0.906893	0.382126	POLR2C;XPO5
Other Interleukin Signaling R-HSA-449836	2/24	0.656156	0.973991	0.906893	0.382126	IL10RB;TYK2
RHO GTPases Activate NADPH Oxidases R-HSA-5668599	2/24	0.656156	0.973991	0.906893	0.382126	PIK3R4;MAPK14
Apoptosis R-HSA-109581	15/178	0.66282	0.97449	0.917444	0.377301	PSMD10;PSMD12;ROCK1;YWHAB;DCC;XIAP;CFLAR;UACA;MED12;PPP3R1;FNTA;PSMD5;TP53BP2;RIPK1;PKN2
Dectin-1 Mediated Noncanonical NF-kB Signaling R-HSA-5607761	5/61	0.663115	0.97449	0.890498	0.365822	PSMD10;PSMD12;PSMD5;FBXW11;CUL1
Selective Autophagy R-HSA-9663891	5/61	0.663115	0.97449	0.890498	0.365822	DYNC1I2;DYNC1H1;PEX5;PRKAG1;PGAM5
RMTs Methylate Histone Arginines R-HSA-3214858	4/49	0.663841	0.97449	0.886591	0.363247	PBRM1;CARM1;ACTL6A;ARID1B
Regulation Of Activated PAK-2p34 By Proteasome Mediated Degradation R-HSA-211733	4/49	0.663841	0.97449	0.886591	0.363247	PSMD10;PSMD12;PSMD5;PKN2
Signaling By ERBB2 R-HSA-1227986	4/49	0.663841	0.97449	0.886591	0.363247	BTC;USP8;PLCG1;SOS1
Defective B3GALTL Causes PpS R-HSA-5083635	3/37	0.667598	0.97449	0.880122	0.35563	THSD7B;ADAMTS8;ADAMTS20
Regulation Of TP53 Expression And Degradation R-HSA-6806003	3/37	0.667598	0.97449	0.880122	0.35563	DAXX;PHF20;PDPK1
Asparagine N-linked Glycosylation R-HSA-446203	24/282	0.66792	0.97449	0.927128	0.374177	EDEM3;NSF;NUS1;DYNC1I2;DYNC1H1;DCTN5;SEC23A;SEC24B;TRAPPC10;DCTN4;GOSR2;GFPT1;GOSR1;SYVN1;MIA3;ARFGAP3;BET1L;SPTA1;SEC23IP;GANAB;CANX;PREB;ST8SIA6;RNF185
Signaling By Interleukins R-HSA-449147	39/453	0.670015	0.97449	0.938542	0.375844	IL21;PSMD10;PSMD12;IL23R;CLSTN1;CUL1;PTPN23;FOXO3;HSP90B1;RPS6KA3;PSMD5;NKIRAS2;MCL1;MEF2A;STAT5B;NANOS2;MAP2K1;DUSP3;POU2F1;SYK;IL10RB;FBXW11;PPP2R5D;TYK2;MAPK14;VAMP7;CREB1;GDNF;CANX;HNRNPA2B1;PTPN9;PKN2;TAB2;SOS1;BRWD1;CRK;IL17C;MYD88;CRLF2
Signaling By Nuclear Receptors R-HSA-9006931	22/260	0.674154	0.97449	0.921289	0.363261	NCOA1;TLE3;KDM4A;CDKN1B;POU2F1;CBFB;PDPK1;SRF;SMC3;FOXO3;ESR2;BTC;YY1;CREB1;GDNF;POLR2C;CARM1;GNB1;ZNF217;UGT1A3;TNRC6A;TNRC6B
Cell Death Signaling Via NRAGE, NRIF And NADE R-HSA-204998	6/74	0.676932	0.97449	0.879924	0.343332	ARHGEF11;CASP2;ARHGEF2;PSEN1;ARHGEF7;SOS1
Defective HDR Thru Homologous Recombination (HRR) Due To BRCA1 Loss-Of-Function R-HSA-9701192	2/25	0.678304	0.97449	0.867415	0.336695	RAD50;DNA2
G Beta:Gamma Signaling Thru PI3Kgamma R-HSA-392451	2/25	0.678304	0.97449	0.867415	0.336695	PDPK1;GNB1
Gap Junction Trafficking R-HSA-190828	2/25	0.678304	0.97449	0.867415	0.336695	CLTC;AP2M1
Gap-filling DNA Repair Synthesis And Ligation In GG-NER R-HSA-5696397	2/25	0.678304	0.97449	0.867415	0.336695	POLR1A;POLE
Polymerase Switching On C-strand Of Telomere R-HSA-174411	2/25	0.678304	0.97449	0.867415	0.336695	DSCC1;TINF2
Regulation Of IFNA/IFNB Signaling R-HSA-912694	2/25	0.678304	0.97449	0.867415	0.336695	TYK2;IFNAR1
Resolution Of AP Sites Via Multiple-Nucleotide Patch Replacement Pathway R-HSA-110373	2/25	0.678304	0.97449	0.867415	0.336695	POLR1A;POLE
TRAF6 Mediated NF-kB Activation R-HSA-933542	2/25	0.678304	0.97449	0.867415	0.336695	NKIRAS2;TRIM25
Hedgehog Off State R-HSA-5610787	8/98	0.679152	0.97449	0.886341	0.342934	PSMD10;ADCY10;PSMD12;ITCH;PSMD5;CUL1;NUMB;RPGRIP1L
Extension Of Telomeres R-HSA-180786	4/50	0.679532	0.97449	0.867269	0.335071	POLR1A;DSCC1;TINF2;DNA2
Regulation Of Ornithine Decarboxylase (ODC) R-HSA-350562	4/50	0.679532	0.97449	0.867269	0.335071	PSMD10;PSMD12;PSMD5;OAZ2
Cell Cycle, Mitotic R-HSA-69278	45/523	0.680427	0.97449	0.937714	0.361053	PSMD10;DYNC1I2;AHCTF1;PSMD12;NUP107;CDKN1B;CUL1;PPP2R2A;SMC3;NUP160;TUBA3E;TUBA3D;PCM1;POM121C;PSMD5;CDC27;CEP250;RCC1;BANF1;CEP76;LBR;POLE;CLASP1;LIN52;NUP214;RAB2A;NEK9;DYNC1H1;PPP1R12A;NUP133;FBXW11;NDE1;DYRK1A;PPP2R5A;NUP153;PPP2R5D;TUBG1;EML4;NUP93;RBL2;CENPI;POLR1A;AKAP9;DNA2;CHMP7
CREB1 Phosphorylation Thru Activation Of Adenylate Cyclase R-HSA-442720	1/12	0.682276	0.97449	0.906944	0.346744	CREB1
Cytosolic Iron-Sulfur Cluster Assembly R-HSA-2564830	1/12	0.682276	0.97449	0.906944	0.346744	MMS19
FGFR3 Mutant Receptor Activation R-HSA-2033514	1/12	0.682276	0.97449	0.906944	0.346744	FGF18
HDR Thru MMEJ (alt-NHEJ) R-HSA-5685939	1/12	0.682276	0.97449	0.906944	0.346744	RAD50
PECAM1 Interactions R-HSA-210990	1/12	0.682276	0.97449	0.906944	0.346744	PLCG1
POU5F1 (OCT4), SOX2, NANOG Activate Genes Related To Proliferation R-HSA-2892247	1/12	0.682276	0.97449	0.906944	0.346744	SALL1
Peptide Hormone Biosynthesis R-HSA-209952	1/12	0.682276	0.97449	0.906944	0.346744	INHBC
Platelet Adhesion To Exposed Collagen R-HSA-75892	1/12	0.682276	0.97449	0.906944	0.346744	GP5
Presynaptic Depolarization And Calcium Channel Opening R-HSA-112308	1/12	0.682276	0.97449	0.906944	0.346744	CACNA2D1
Regulation Of Glycolysis By Fructose 2,6-Bisphosphate Metabolism R-HSA-9634600	1/12	0.682276	0.97449	0.906944	0.346744	PPP2R5D
Reversible Hydration Of Carbon Dioxide R-HSA-1475029	1/12	0.682276	0.97449	0.906944	0.346744	CA4
TP53 Regulates Transcription Of Caspase Activators And Caspases R-HSA-6803207	1/12	0.682276	0.97449	0.906944	0.346744	CASP2
TP53 Regulates Transcription Of Death Receptors And Ligands R-HSA-6803211	1/12	0.682276	0.97449	0.906944	0.346744	TP53BP2
Telomere C-strand Synthesis Initiation R-HSA-174430	1/12	0.682276	0.97449	0.906944	0.346744	TINF2
Vitamin D (Calciferol) Metabolism R-HSA-196791	1/12	0.682276	0.97449	0.906944	0.346744	LRP2
FCGR3A-mediated IL10 Synthesis R-HSA-9664323	3/38	0.685398	0.977057	0.854928	0.322954	CREB1;SYK;PLCG1
O-glycosylation Of TSR Domain-Containing Proteins R-HSA-5173214	3/38	0.685398	0.977057	0.854928	0.322954	THSD7B;ADAMTS8;ADAMTS20
SLC Transporter Disorders R-HSA-5619102	8/99	0.690191	0.982938	0.876552	0.325015	NUP214;NUP93;NUP107;POM121C;NUP133;NUP153;AVPR1A;NUP160
Signaling By MET R-HSA-6806834	5/63	0.691035	0.983191	0.859697	0.317713	USP8;RANBP9;SOS1;CRK;EPS15
Diseases Of DNA Repair R-HSA-9675135	4/51	0.694703	0.986505	0.84877	0.309182	RAD50;POLR1A;TOPBP1;DNA2
GSK3B And BTRC:CUL1-mediated-degradation Of NFE2L2 R-HSA-9762114	4/51	0.694703	0.986505	0.84877	0.309182	PSMD10;PSMD12;PSMD5;CUL1
Cellular Response To Chemical Stress R-HSA-9711123	15/182	0.696032	0.98716	0.895271	0.324409	PSMD10;COX8A;NCOA1;PSMD12;CHD9;NCOA6;CUL3;GSTP1;CUL1;PRDX3;SIN3B;PSMD5;SIN3A;MAFG;CARM1
RNA Polymerase III Transcription Initiation From Type 2 Promoter R-HSA-76066	2/26	0.699274	0.98716	0.831227	0.29734	GTF3C2;CRCP
Role Of Phospholipids In Phagocytosis R-HSA-2029485	2/26	0.699274	0.98716	0.831227	0.29734	SYK;PLCG1
Signaling By ALK R-HSA-201556	2/26	0.699274	0.98716	0.831227	0.29734	SIN3A;PLCG1
Synthesis Of IP3 And IP4 In Cytosol R-HSA-1855204	2/26	0.699274	0.98716	0.831227	0.29734	PTEN;PLCG1
DNA Repair R-HSA-73894	26/310	0.700708	0.98716	0.912129	0.324411	MDC1;USP32;RNF4;YY1;POLR2C;USP1;TRIM25;TP53BP1;TOPBP1;ASCC3;POLE;FANCI;KDM4A;AQR;TIPIN;FANCM;TINF2;ACTL6A;USP45;RAD50;ERCC3;POLR1A;COPS2;TCEA1;DNA2;CUL4B
TNFR2 Non-Canonical NF-kB Pathway R-HSA-5668541	8/100	0.700986	0.98716	0.866977	0.308008	PSMD10;TNFSF18;PSMD12;TNFSF14;PSMD5;FBXW11;TNFSF15;CUL1
Elastic Fibre Formation R-HSA-1566948	3/39	0.702475	0.98716	0.831134	0.293511	MFAP3;LTBP4;ITGA8
Ovarian Tumor Domain Proteases R-HSA-5689896	3/39	0.702475	0.98716	0.831134	0.293511	PTEN;TRIM25;RIPK1
Metabolism Of Proteins R-HSA-392499	166/1890	0.710433	0.98716	0.956714	0.327082	RAB3B;MDC1;NUP107;RPL3;THSD7B;TRRAP;PARS2;DCAF8;FBXO21;NR3C1;SMC3;DCAF5;DCAF6;CCT6B;YY1;PSMD5;KIF5A;TRIM25;LONP2;TRIM27;MEN1;NUP214;RAB2A;NSF;USP8;DAXX;WSB2;FBXW11;USP4;FBXO11;FBXW2;NUP93;OXA1L;RAB35;GAPDHS;SPARCL1;PREB;STAMBP;PSMD10;PSMD12;CUL7;TNKS;CUL3;MRPL19;CTR9;CUL1;RTF1;NUP160;HSP90B1;CRHR2;SPTA1;POM121C;BTBD1;ST8SIA6;RIPK1;TP53BP1;SUDS3;EDEM3;B3GALNT2;NUS1;UBE2H;SMAD4;CNTN5;GFPT1;NUP153;P…
Chk1/Chk2(Cds1) Mediated Inactivation Of Cyclin B:Cdk1 Complex R-HSA-75035	1/13	0.711237	0.98716	0.83132	0.283271	YWHAB
Defective EXT1 Causes Exostoses 1, TRPS2 And CHDS R-HSA-3656253	1/13	0.711237	0.98716	0.83132	0.283271	GPC5
Dissolution Of Fibrin Clot R-HSA-75205	1/13	0.711237	0.98716	0.83132	0.283271	HRG
Downregulation Of ERBB2:ERBB3 Signaling R-HSA-1358803	1/13	0.711237	0.98716	0.83132	0.283271	USP8
ERBB2 Activates PTK6 Signaling R-HSA-8847993	1/13	0.711237	0.98716	0.83132	0.283271	BTC
FCGR Activation R-HSA-2029481	1/13	0.711237	0.98716	0.83132	0.283271	SYK
FGFR2c Ligand Binding And Activation R-HSA-190375	1/13	0.711237	0.98716	0.83132	0.283271	FGF18
FGFR3 Ligand Binding And Activation R-HSA-190239	1/13	0.711237	0.98716	0.83132	0.283271	FGF18
Glutamate And Glutamine Metabolism R-HSA-8964539	1/13	0.711237	0.98716	0.83132	0.283271	ALDH18A1
IRF3-mediated Induction Of Type I IFN R-HSA-3270619	1/13	0.711237	0.98716	0.83132	0.283271	NLRP4
Mitotic Telophase/Cytokinesis R-HSA-68884	1/13	0.711237	0.98716	0.83132	0.283271	SMC3
TFAP2 (AP-2) Family Regulates Transcription Of Growth Factors And Their Receptors R-HSA-8866910	1/13	0.711237	0.98716	0.83132	0.283271	YY1
Trafficking And Processing Of Endosomal TLR R-HSA-1679131	1/13	0.711237	0.98716	0.83132	0.283271	HSP90B1
p75NTR Recruits Signaling Complexes R-HSA-209543	1/13	0.711237	0.98716	0.83132	0.283271	MYD88
ER-Phagosome Pathway R-HSA-1236974	7/89	0.712174	0.98753	0.851119	0.288898	PSMD10;SEC61A1;PSMD12;PSMD5;SNAP23;TIRAP;MYD88
Influenza Viral RNA Transcription And Replication R-HSA-168273	11/137	0.713323	0.987834	0.87022	0.293978	NUP214;NUP93;DNAJC3;PBRM1;NUP107;RPL3;POM121C;NUP133;POLR2C;NUP153;NUP160
Peptide Ligand-Binding Receptors R-HSA-375276	16/196	0.714042	0.987834	0.885837	0.298361	NPSR1;UTS2R;NPFFR1;XCR1;MLNR;AVPR1A;SSTR1;RXFP1;SSTR3;RXFP3;SSTR5;CNOT6;CCKAR;NPBWR1;PROK2;CCR8
Programmed Cell Death R-HSA-5357801	17/208	0.716237	0.987834	0.886946	0.296013	PSMD10;PSMD12;ROCK1;YWHAB;DCC;XIAP;CFLAR;UACA;MED12;PPP3R1;FNTA;PSMD5;TP53BP2;PKN2;RIPK1;OGT;CHMP7
p53-Dependent G1 DNA Damage Response R-HSA-69563	5/65	0.717332	0.987834	0.830948	0.276055	PSMD10;PSMD12;CDKN1B;PHF20;PSMD5
Gap Junction Trafficking And Regulation R-HSA-157858	2/27	0.719095	0.987834	0.797934	0.263128	CLTC;AP2M1
Interleukin Receptor SHC Signaling R-HSA-912526	2/27	0.719095	0.987834	0.797934	0.263128	CLSTN1;SOS1
RNA Pol II CTD Phosphorylation And Interaction With CE R-HSA-77075	2/27	0.719095	0.987834	0.797934	0.263128	ERCC3;POLR2C
RNA Polymerase III Transcription Initiation From Type 1 Promoter R-HSA-76061	2/27	0.719095	0.987834	0.797934	0.263128	GTF3C2;CRCP
RNA Polymerase III Transcription Initiation From Type 3 Promoter R-HSA-76071	2/27	0.719095	0.987834	0.797934	0.263128	CRCP;POU2F1
Resolution Of D-loop Structures Thru Synthesis-Dependent Strand Annealing (SDSA) R-HSA-5693554	2/27	0.719095	0.987834	0.797934	0.263128	RAD50;DNA2
HDR Thru Homologous Recombination (HRR) Or Single Strand Annealing (SSA) R-HSA-5693567	9/114	0.721416	0.989179	0.854448	0.279011	MDC1;TIPIN;RAD50;POLR1A;DNA2;TP53BP1;TOPBP1;RNF4;POLE
Interleukin-1 Signaling R-HSA-9020702	9/114	0.721416	0.989179	0.854448	0.279011	PSMD10;MAP2K1;PSMD12;PSMD5;FBXW11;NKIRAS2;CUL1;TAB2;MYD88
Constitutive Signaling By Aberrant PI3K In Cancer R-HSA-2219530	6/78	0.725569	0.992422	0.830855	0.266538	BTC;CLSTN1;FGF18;SOS1;ESR2;FGF10
RNA Polymerase I Promoter Clearance R-HSA-73854	6/78	0.725569	0.992422	0.830855	0.266538	RRN3;MTA1;ERCC3;POLR1A;EHMT2;GATAD2B
Activation Of NF-kappaB In B Cells R-HSA-1169091	5/66	0.729868	0.992422	0.817281	0.257355	PSMD10;PSMD12;PSMD5;FBXW11;CUL1
Activation Of HOX Genes During Differentiation R-HSA-5619507	7/91	0.733735	0.992422	0.830762	0.25721	YY1;SUZ12;CNOT6;NCOA6;POLR2C;ASH2L;CTCF
Carboxyterminal Post-Translational Modifications Of Tubulin R-HSA-8955332	3/41	0.734487	0.992422	0.787304	0.242949	TUBA3E;TUBA3D;TTL
RNA Polymerase I Transcription R-HSA-73864	6/79	0.736889	0.992422	0.819429	0.250187	RRN3;MTA1;ERCC3;POLR1A;EHMT2;GATAD2B
AUF1 (hnRNP D0) Binds And Destabilizes mRNA R-HSA-450408	4/54	0.737096	0.992422	0.797712	0.243331	PSMD10;PSMD12;PSMD5;EIF4G1
FBXL7 Down-Regulates AURKA During Mitotic Entry And In Early Mitosis R-HSA-8854050	4/54	0.737096	0.992422	0.797712	0.243331	PSMD10;PSMD12;PSMD5;CUL1
SCF-beta-TrCP Mediated Degradation Of Emi1 R-HSA-174113	4/54	0.737096	0.992422	0.797712	0.243331	PSMD10;PSMD12;PSMD5;CUL1
Creation Of C4 And C2 Activators R-HSA-166786	1/14	0.737561	0.992422	0.76733	0.23358	MASP2
FGFR4 Ligand Binding And Activation R-HSA-190322	1/14	0.737561	0.992422	0.76733	0.23358	FGF18
Glycogen Breakdown (Glycogenolysis) R-HSA-70221	1/14	0.737561	0.992422	0.76733	0.23358	PHKB
Golgi Cisternae Pericentriolar Stack Reorganization R-HSA-162658	1/14	0.737561	0.992422	0.76733	0.23358	RAB2A
LGI-ADAM Interactions R-HSA-5682910	1/14	0.737561	0.992422	0.76733	0.23358	LLGL1
Mismatch Repair (MMR) Directed By MSH2:MSH3 (MutSbeta) R-HSA-5358606	1/14	0.737561	0.992422	0.76733	0.23358	POLR1A
Mismatch Repair (MMR) Directed By MSH2:MSH6 (MutSalpha) R-HSA-5358565	1/14	0.737561	0.992422	0.76733	0.23358	POLR1A
SEMA3A-Plexin Repulsion Signaling By Inhibiting Integrin Adhesion R-HSA-399955	1/14	0.737561	0.992422	0.76733	0.23358	PIP5K1C
TP53 Regulates Transcription Of Additional Cell Death Genes With Uncertain Roles In P53-Dependent Apoptosis R-HSA-6803205	1/14	0.737561	0.992422	0.76733	0.23358	TP53BP2
MET Promotes Cell Motility R-HSA-8875878	2/28	0.737803	0.992422	0.767202	0.23329	SOS1;CRK
G1/S DNA Damage Checkpoints R-HSA-69615	5/67	0.741997	0.992422	0.804055	0.239938	PSMD10;PSMD12;CDKN1B;PHF20;PSMD5
HDR Thru Homologous Recombination (HRR) R-HSA-5685942	5/67	0.741997	0.992422	0.804055	0.239938	RAD50;POLR1A;TOPBP1;DNA2;POLE
Telomere Maintenance R-HSA-157579	7/92	0.744085	0.992422	0.820943	0.24267	DAXX;POLR1A;DSCC1;POLR2C;ATRX;TINF2;DNA2
Signaling By SCF-KIT R-HSA-1433557	3/42	0.749441	0.992422	0.767074	0.221245	STAT5B;FER;SOS1
Developmental Biology R-HSA-1266738	92/1073	0.75	0.992422	0.932235	0.268188	RPL3;PLXND1;CHD9;MAML1;USP33;NAB2;ONECUT1;CLTC;CLSTN1;ASH2L;CTCF;CASC3;WASL;AP2A2;MED12;YY1;LCE1B;RPS6KA3;MED14;PPP3CB;RPS6KA6;MED13;SALL1;PSMD5;DPYSL2;NCK2;AP2M1;MEF2A;NCOA1;ARHGEF11;MAP2K1;NCBP1;NCOA6;DCC;TCF12;UNC5C;HNF1A;MED29;CREB1;KRT38;ZNF638;KCNQ3;NUMB;ENTHD1;PKP4;SCN4A;ARHGEF7;SOS1;DOCK1;LLGL1;PSMD10;PSMD12;SHC3;ROCK1;CBFB;PSEN1;HMGCR;FOXO3;ACVR1B;NTN3;SPTA1;POLR2C;BNIP2;SCN7A;PIP5K1C;PL…
Amino Acids Regulate mTORC1 R-HSA-9639288	4/55	0.750196	0.992422	0.782027	0.224771	RPTOR;ATP6V0B;SH3BP4;ATP6V1C1
Degradation Of DVL R-HSA-4641258	4/55	0.750196	0.992422	0.782027	0.224771	PSMD10;PSMD12;PSMD5;CUL3
Costimulation By CD28 Family R-HSA-388841	5/68	0.753719	0.992422	0.791248	0.223714	PDPK1;PPP2R5A;PPP2R5D;PKN2;ARHGEF7
Activation Of G Protein Gated Potassium Channels R-HSA-1296041	2/29	0.755436	0.992422	0.738746	0.207189	KCNJ6;GNB1
Activation Of Kainate Receptors Upon Glutamate Binding R-HSA-451326	2/29	0.755436	0.992422	0.738746	0.207189	GNB1;LLGL1
Adherens Junctions Interactions R-HSA-418990	2/29	0.755436	0.992422	0.738746	0.207189	CDH13;CDH19
Cristae Formation R-HSA-8949613	2/29	0.755436	0.992422	0.738746	0.207189	APOOL;DNAJC11
Downregulation Of ERBB2 Signaling R-HSA-8863795	2/29	0.755436	0.992422	0.738746	0.207189	BTC;USP8
G1/S-Specific Transcription R-HSA-69205	2/29	0.755436	0.992422	0.738746	0.207189	RBL2;LIN52
Negative Regulation Of FGFR3 Signaling R-HSA-5654732	2/29	0.755436	0.992422	0.738746	0.207189	FGF18;BRAF
Peroxisomal Lipid Metabolism R-HSA-390918	2/29	0.755436	0.992422	0.738746	0.207189	ACOX1;MLYCD
DDX58/IFIH1-mediated Induction Of Interferon-Alpha/Beta R-HSA-168928	6/81	0.758519	0.992422	0.797489	0.220416	CYLD;ITCH;RNF216;NKIRAS2;TRIM25;RIPK1
Constitutive Signaling By NOTCH1 HD Domain Mutants R-HSA-2691232	1/15	0.761486	0.992422	0.712481	0.19414	MIB1
Defects Of Contact Activation System (CAS) And Kallikrein/Kinin System (KKS) R-HSA-9651496	1/15	0.761486	0.992422	0.712481	0.19414	GP5
EPHA-mediated Growth Cone Collapse R-HSA-3928663	1/15	0.761486	0.992422	0.712481	0.19414	ROCK1
ERBB2 Regulates Cell Motility R-HSA-6785631	1/15	0.761486	0.992422	0.712481	0.19414	BTC
Elevation Of Cytosolic Ca2+ Levels R-HSA-139853	1/15	0.761486	0.992422	0.712481	0.19414	P2RX3
GRB2:SOS Provides Linkage To MAPK Signaling For Integrins R-HSA-354194	1/15	0.761486	0.992422	0.712481	0.19414	SOS1
IRAK2 Mediated Activation Of TAK1 Complex Upon TLR7/8 Or 9 Stimulation R-HSA-975163	1/15	0.761486	0.992422	0.712481	0.19414	TAB2
InlB-mediated Entry Of Listeria Monocytogenes Into Host Cell R-HSA-8875360	1/15	0.761486	0.992422	0.712481	0.19414	EPS15
Membrane Binding And Targetting Of GAG Proteins R-HSA-174490	1/15	0.761486	0.992422	0.712481	0.19414	VPS37C
Metabolism Of Nitric Oxide: NOS3 Activation And Regulation R-HSA-202131	1/15	0.761486	0.992422	0.712481	0.19414	WASL
Mismatch Repair R-HSA-5358508	1/15	0.761486	0.992422	0.712481	0.19414	POLR1A
N-Glycan Antennae Elongation R-HSA-975577	1/15	0.761486	0.992422	0.712481	0.19414	ST8SIA6
Negative Regulation Of TCF-dependent Signaling By WNT Ligand Antagonists R-HSA-3772470	1/15	0.761486	0.992422	0.712481	0.19414	SOST
Phase 2 - Plateau Phase R-HSA-5576893	1/15	0.761486	0.992422	0.712481	0.19414	AKAP9
Regulation Of Innate Immune Responses To Cytosolic DNA R-HSA-3134975	1/15	0.761486	0.992422	0.712481	0.19414	NLRP4
Synthesis Of Bile Acids And Bile Salts Via 27-Hydroxycholesterol R-HSA-193807	1/15	0.761486	0.992422	0.712481	0.19414	NCOA1
TRAF3-dependent IRF Activation Pathway R-HSA-918233	1/15	0.761486	0.992422	0.712481	0.19414	TRIM25
YAP1- And WWTR1 (TAZ)-stimulated Gene Expression R-HSA-2032785	1/15	0.761486	0.992422	0.712481	0.19414	TEAD3
cGMP Effects R-HSA-418457	1/15	0.761486	0.992422	0.712481	0.19414	PRKG1
p130Cas Linkage To MAPK Signaling For Integrins R-HSA-372708	1/15	0.761486	0.992422	0.712481	0.19414	CRK
Stabilization Of P53 R-HSA-69541	4/56	0.762789	0.992515	0.766946	0.207669	PSMD10;PSMD12;PHF20;PSMD5
Retinoid Metabolism And Transport R-HSA-975634	3/43	0.763712	0.992515	0.747856	0.201595	RETSAT;GPC5;LRP2
Smooth Muscle Contraction R-HSA-445355	3/43	0.763712	0.992515	0.747856	0.201595	TRIM72;ENTHD1;PKN2
Cytokine Signaling In Immune System R-HSA-1280215	59/702	0.76425	0.992515	0.912629	0.24537	IL21;NUP107;CDKN1B;IL23R;CLSTN1;PTPN23;RPS6KA3;PSMD5;NKIRAS2;TRIM25;ARIH1;KPNA3;MEF2A;NUP214;NANOS2;MAP2K1;DUSP3;SYK;NUP133;FBXW11;PPP2R5D;TYK2;NUP93;VAMP7;CREB1;CANX;SOS1;CRK;IFNAR1;PSMD10;PSMD12;CUL1;FOXO3;NUP160;HSP90B1;POM121C;PLCG1;CAMK2G;MCL1;TNFSF18;STAT5B;POU2F1;TNFSF14;IL10RB;TNFSF15;NUP153;MAPK14;GDNF;HNRNPA2B1;PTPN9;PKN2;TAB2;BRWD1;ABCE1;EIF4G3;IL17C;MYD88;CRLF2;EIF4G1
Homology Directed Repair R-HSA-5693538	9/119	0.766922	0.994233	0.815384	0.216378	MDC1;TIPIN;RAD50;POLR1A;DNA2;TP53BP1;TOPBP1;RNF4;POLE
Transcriptional Regulation By RUNX2 R-HSA-8878166	9/119	0.766922	0.994233	0.815384	0.216378	PSMD10;PSMD12;SMAD4;CBFB;PSMD5;SMURF1;CUL1;WWP1;NR3C1
Interleukin-4 And Interleukin-13 Signaling R-HSA-6785807	8/107	0.769597	0.995695	0.805363	0.210916	NANOS2;POU2F1;IL23R;TYK2;FOXO3;SOS1;HSP90B1;MCL1
RNA Polymerase I Transcription Termination R-HSA-73863	2/30	0.772034	0.995695	0.712323	0.184297	ERCC3;POLR1A
Synthesis Of Active Ubiquitin: Roles Of E1 And E2 Enzymes R-HSA-8866652	2/30	0.772034	0.995695	0.712323	0.184297	UBE2H;UBA1
Tight Junction Interactions R-HSA-420029	2/30	0.772034	0.995695	0.712323	0.184297	CLDN20;CLDN16
NRAGE Signals Death Thru JNK R-HSA-193648	4/57	0.774882	0.995695	0.752434	0.191904	ARHGEF11;ARHGEF2;ARHGEF7;SOS1
Aspirin ADME R-HSA-9749641	3/44	0.777316	0.995695	0.729575	0.183786	UGT1A1;UGT1A3;UGT1A7
CRMPs In Sema3A Signaling R-HSA-399956	1/16	0.78323	0.995695	0.664946	0.162465	DPYSL2
Cell-extracellular Matrix Interactions R-HSA-446353	1/16	0.78323	0.995695	0.664946	0.162465	RSU1
Early Phase Of HIV Life Cycle R-HSA-162594	1/16	0.78323	0.995695	0.664946	0.162465	BANF1
FGFR1 Ligand Binding And Activation R-HSA-190242	1/16	0.78323	0.995695	0.664946	0.162465	FGF10
Heme Degradation R-HSA-189483	1/16	0.78323	0.995695	0.664946	0.162465	UGT1A1
NRIF Signals Cell Death From Nucleus R-HSA-205043	1/16	0.78323	0.995695	0.664946	0.162465	PSEN1
PI3K Events In ERBB2 Signaling R-HSA-1963642	1/16	0.78323	0.995695	0.664946	0.162465	BTC
Polo-like Kinase Mediated Events R-HSA-156711	1/16	0.78323	0.995695	0.664946	0.162465	LIN52
Regulation Of KIT Signaling R-HSA-1433559	1/16	0.78323	0.995695	0.664946	0.162465	SOS1
STING Mediated Induction Of Host Immune Responses R-HSA-1834941	1/16	0.78323	0.995695	0.664946	0.162465	NLRP4
SUMOylation Of DNA Methylation Proteins R-HSA-4655427	1/16	0.78323	0.995695	0.664946	0.162465	PHC3
Spry Regulation Of FGF Signaling R-HSA-1295596	1/16	0.78323	0.995695	0.664946	0.162465	BRAF
TRAF6-mediated Induction Of TAK1 Complex Within TLR4 Complex R-HSA-937072	1/16	0.78323	0.995695	0.664946	0.162465	TAB2
Translesion Synthesis By REV1 R-HSA-110312	1/16	0.78323	0.995695	0.664946	0.162465	POLR1A
p75NTR Signals Via NF-kB R-HSA-193639	1/16	0.78323	0.995695	0.664946	0.162465	MYD88
Metabolism Of Polyamines R-HSA-351202	4/58	0.786483	0.995695	0.738459	0.177367	PSMD10;PSMD12;PSMD5;OAZ2
Plasma Lipoprotein Assembly, Remodeling, And Clearance R-HSA-174824	5/71	0.786487	0.995695	0.755158	0.181373	CREB3L3;CLTC;HDLBP;AP2A2;AP2M1
DNA Strand Elongation R-HSA-69190	2/31	0.78764	0.995695	0.687723	0.164169	POLR1A;DNA2
Diseases Associated With TLR Signaling Cascade R-HSA-5602358	2/31	0.78764	0.995695	0.687723	0.164169	TIRAP;MYD88
Late Endosomal Microautophagy R-HSA-9615710	2/31	0.78764	0.995695	0.687723	0.164169	VPS37C;CHMP7
Negative Regulation Of FGFR4 Signaling R-HSA-5654733	2/31	0.78764	0.995695	0.687723	0.164169	FGF18;BRAF
Pausing And Recovery Of Tat-mediated HIV Elongation R-HSA-167238	2/31	0.78764	0.995695	0.687723	0.164169	POLR2C;TCEA1
RUNX2 Regulates Bone Development R-HSA-8941326	2/31	0.78764	0.995695	0.687723	0.164169	SMAD4;CBFB
Metabolism Of Lipids R-HSA-556833	61/732	0.78924	0.996227	0.903774	0.21391	ALAS1;LPGAT1;CHD9;CLSTN1;PTEN;GDE1;MIA3;MED12;MED14;MED13;SIN3B;SPTLC2;SIN3A;OSBP;PIP4K2B;MLYCD;PIP4K2C;LBR;NCOA1;MUSK;ELOVL5;NCOA6;MED29;HADHB;GNPAT;ACOX1;AGPS;PCCB;PRKD2;ACSBG2;PI4K2A;MTMR1;VAC14;SEC23A;MTMR3;PIK3R4;TPTE;HSD17B12;LRP2;HMGCR;MTMR4;UGT8;PIP5K1A;SCAP;PIP5K1C;MORC2;OSBPL9;OSBPL8;SEC24B;SLC10A1;PLEKHA2;NFYC;OSBPL2;CYP51A1;MED13L;PLEKHA8;VAPB;LPCAT3;CARM1;PI4KA;RAB5A
ERCC6 (CSB) And EHMT2 (G9a) Positively Regulate rRNA Expression R-HSA-427389	3/45	0.790267	0.996227	0.712165	0.167632	MTA1;EHMT2;GATAD2B
Mitotic G1 Phase And G1/S Transition R-HSA-453279	11/147	0.794014	0.996227	0.805787	0.185858	PSMD10;RBL2;PSMD12;CDKN1B;PSMD5;POLR1A;DYRK1A;CUL1;PPP2R2A;POLE;LIN52
Degradation Of GLI2 By Proteasome R-HSA-5610783	4/59	0.797601	0.996227	0.724992	0.163955	PSMD10;PSMD12;PSMD5;CUL1
GLI3 Is Processed To GLI3R By Proteasome R-HSA-5610785	4/59	0.797601	0.996227	0.724992	0.163955	PSMD10;PSMD12;PSMD5;CUL1
Activation Of Pre-Replicative Complex R-HSA-68962	2/32	0.802296	0.996227	0.664762	0.146432	POLR1A;POLE
G-protein Beta:Gamma Signaling R-HSA-397795	2/32	0.802296	0.996227	0.664762	0.146432	PDPK1;GNB1
GPVI-mediated Activation Cascade R-HSA-114604	2/32	0.802296	0.996227	0.664762	0.146432	SYK;PDPK1
Glucagon Signaling In Metabolic Regulation R-HSA-163359	2/32	0.802296	0.996227	0.664762	0.146432	CYSLTR2;GNB1
Inactivation, Recovery And Regulation Of Phototransduction Cascade R-HSA-2514859	2/32	0.802296	0.996227	0.664762	0.146432	FNTA;GNB1
Aberrant Regulation Of Mitotic G1/S Transition In Cancer Due To RB1 Defects R-HSA-9659787	1/17	0.802994	0.996227	0.623353	0.136769	CDKN1B
Acetylcholine Neurotransmitter Release Cycle R-HSA-264642	1/17	0.802994	0.996227	0.623353	0.136769	PPFIA1
GAB1 Signalosome R-HSA-180292	1/17	0.802994	0.996227	0.623353	0.136769	BTC
IL-6-type Cytokine Receptor Ligand Interactions R-HSA-6788467	1/17	0.802994	0.996227	0.623353	0.136769	TYK2
MET Activates PTK2 Signaling R-HSA-8874081	1/17	0.802994	0.996227	0.623353	0.136769	SOS1
Metabolism Of Folate And Pterines R-HSA-196757	1/17	0.802994	0.996227	0.623353	0.136769	MTHFD2
RNA Polymerase III Chain Elongation R-HSA-73780	1/17	0.802994	0.996227	0.623353	0.136769	CRCP
TNF Receptor Superfamily (TNFSF) Members Mediating Non-Canonical NF-kB Pathway R-HSA-5676594	1/17	0.802994	0.996227	0.623353	0.136769	TNFSF14
Tie2 Signaling R-HSA-210993	1/17	0.802994	0.996227	0.623353	0.136769	SOS1
Translesion Synthesis By POLI R-HSA-5656121	1/17	0.802994	0.996227	0.623353	0.136769	POLR1A
Translesion Synthesis By POLK R-HSA-5655862	1/17	0.802994	0.996227	0.623353	0.136769	POLR1A
Vitamin B5 (Pantothenate) Metabolism R-HSA-199220	1/17	0.802994	0.996227	0.623353	0.136769	SLC25A16
Factors Involved In Megakaryocyte Development And Platelet Production R-HSA-983231	10/136	0.803605	0.996227	0.790672	0.172879	KIF3B;RACGAP1;SIN3A;MAFG;KIF5A;JMJD1C;KIF1B;KIF11;RAB5A;DOCK1
S Phase R-HSA-69242	12/161	0.805855	0.996798	0.80221	0.173159	PSMD10;RBL2;PSMD12;CDKN1B;PSMD5;POLR1A;CDC27;CUL1;DNA2;SMC3;POLE;LIN52
HDACs Deacetylate Histones R-HSA-3214815	4/60	0.808247	0.996798	0.712007	0.151577	MTA1;ARID4B;SUDS3;GATAD2B
Recruitment And ATM-mediated Phosphorylation Of Repair And Signal Proteins At DNA Double Strand Breaks R-HSA-5693565	4/60	0.808247	0.996798	0.712007	0.151577	MDC1;KDM4A;RAD50;TP53BP1
Negative Regulation Of FGFR1 Signaling R-HSA-5654726	2/33	0.816046	0.996798	0.643283	0.13077	BRAF;FGF10
Oncogene Induced Senescence R-HSA-2559585	2/33	0.816046	0.996798	0.643283	0.13077	TNRC6A;TNRC6B
Resolution Of D-loop Structures Thru Holliday Junction Intermediates R-HSA-5693568	2/33	0.816046	0.996798	0.643283	0.13077	RAD50;DNA2
Phototransduction Cascade R-HSA-2514856	2/33	0.816046	0.996798	0.643283	0.13077	FNTA;GNB1
Cell-cell Junction Organization R-HSA-421270	4/61	0.818432	0.996798	0.699477	0.140151	CLDN20;CDH13;CLDN16;CDH19
DNA Double Strand Break Response R-HSA-5693606	4/61	0.818432	0.996798	0.699477	0.140151	MDC1;KDM4A;RAD50;TP53BP1
ABC Transporters In Lipid Homeostasis R-HSA-1369062	1/18	0.820956	0.996798	0.586652	0.115738	PEX19
Activation Of SMO R-HSA-5635838	1/18	0.820956	0.996798	0.586652	0.115738	SHH
Acyl Chain Remodelling Of PG R-HSA-1482925	1/18	0.820956	0.996798	0.586652	0.115738	LPGAT1
Assembly Of HIV Virion R-HSA-175474	1/18	0.820956	0.996798	0.586652	0.115738	VPS37C
Defective GALNT12 Causes CRCS1 R-HSA-5083636	1/18	0.820956	0.996798	0.586652	0.115738	MUC13
Defective GALNT3 Causes HFTC R-HSA-5083625	1/18	0.820956	0.996798	0.586652	0.115738	MUC13
G Beta:Gamma Signaling Thru BTK R-HSA-8964315	1/18	0.820956	0.996798	0.586652	0.115738	GNB1
JNK (c-Jun Kinases) Phosphorylation And Activation Mediated By Activated Human TAK1 R-HSA-450321	1/18	0.820956	0.996798	0.586652	0.115738	TAB2
Norepinephrine Neurotransmitter Release Cycle R-HSA-181430	1/18	0.820956	0.996798	0.586652	0.115738	PPFIA1
PI-3K cascade:FGFR3 R-HSA-5654710	1/18	0.820956	0.996798	0.586652	0.115738	FGF18
Pre-NOTCH Processing In Golgi R-HSA-1912420	1/18	0.820956	0.996798	0.586652	0.115738	ATP2A2
Serotonin Neurotransmitter Release Cycle R-HSA-181429	1/18	0.820956	0.996798	0.586652	0.115738	PPFIA1
Meiosis R-HSA-1500620	6/88	0.823872	0.996798	0.729129	0.141261	DIDO1;RAD50;POLR1A;TINF2;TEX15;SMC3
Cross-presentation Of Soluble Exogenous Antigens (Endosomes) R-HSA-1236978	3/48	0.825401	0.996798	0.664578	0.127523	PSMD10;PSMD12;PSMD5
Interleukin-1 Family Signaling R-HSA-446652	11/152	0.827585	0.996798	0.776997	0.147041	PSMD10;MAP2K1;PSMD12;PSMD5;FBXW11;NKIRAS2;CUL1;PTPN9;TAB2;PTPN23;MYD88
Asymmetric Localization Of PCP Proteins R-HSA-4608870	4/62	0.828167	0.996798	0.687379	0.129599	PSMD10;PSMD12;PSMD5;SMURF1
Pre-NOTCH Transcription And Translation R-HSA-1912408	4/62	0.828167	0.996798	0.687379	0.129599	SNW1;MAML1;TNRC6A;TNRC6B
RHO GTPases Activate PKNs R-HSA-5625740	4/62	0.828167	0.996798	0.687379	0.129599	PPP1R12A;YWHAB;PDPK1;PKN2
Detoxification Of Reactive Oxygen Species R-HSA-3299685	2/34	0.828933	0.996798	0.623146	0.116912	PRDX3;GSTP1
Lysosome Vesicle Biogenesis R-HSA-432720	2/34	0.828933	0.996798	0.623146	0.116912	VAMP7;CLTC
Resolution Of D-Loop Structures R-HSA-5693537	2/34	0.828933	0.996798	0.623146	0.116912	RAD50;DNA2
Assembly Of Active LPL And LIPC Lipase Complexes R-HSA-8963889	1/19	0.837282	0.996798	0.55403	0.0983929	CREB3L3
Defective C1GALT1C1 Causes TNPS R-HSA-5083632	1/19	0.837282	0.996798	0.55403	0.0983929	MUC13
Listeria Monocytogenes Entry Into Host Cells R-HSA-8876384	1/19	0.837282	0.996798	0.55403	0.0983929	EPS15
Nicotinamide Salvaging R-HSA-197264	1/19	0.837282	0.996798	0.55403	0.0983929	PARP4
PKA-mediated Phosphorylation Of CREB R-HSA-111931	1/19	0.837282	0.996798	0.55403	0.0983929	CREB1
Prostacyclin Signaling Thru Prostacyclin Receptor R-HSA-392851	1/19	0.837282	0.996798	0.55403	0.0983929	GNB1
Scavenging By Class A Receptors R-HSA-3000480	1/19	0.837282	0.996798	0.55403	0.0983929	HSP90B1
TICAM1, RIP1-mediated IKK Complex Recruitment R-HSA-168927	1/19	0.837282	0.996798	0.55403	0.0983929	RIPK1
Translesion Synthesis By POLH R-HSA-110320	1/19	0.837282	0.996798	0.55403	0.0983929	POLR1A
Autodegradation Of Cdh1 By Cdh1:APC/C R-HSA-174084	4/63	0.837464	0.996798	0.675691	0.119852	PSMD10;PSMD12;PSMD5;CDC27
Gene And Protein Expression By JAK-STAT Signaling After Interleukin-12 Stimulation R-HSA-8950505	2/35	0.841	0.996798	0.604229	0.10463	HNRNPA2B1;PKN2
Inwardly Rectifying K+ Channels R-HSA-1296065	2/35	0.841	0.996798	0.604229	0.10463	KCNJ6;GNB1
G1/S Transition R-HSA-69206	9/129	0.841471	0.996798	0.747022	0.128939	PSMD10;RBL2;PSMD12;CDKN1B;PSMD5;POLR1A;CUL1;POLE;LIN52
Ion Homeostasis R-HSA-5578775	3/50	0.845921	0.996798	0.636228	0.106459	ATP2A2;ATP2B1;CAMK2G
Oxygen-dependent Proline Hydroxylation Of Hypoxia-inducible Factor Alpha R-HSA-1234176	4/64	0.846335	0.996798	0.664393	0.110847	PSMD10;EGLN1;PSMD12;PSMD5
Antigen processing-Cross Presentation R-HSA-1236975	7/104	0.8464	0.996798	0.718906	0.119887	PSMD10;SEC61A1;PSMD12;PSMD5;SNAP23;MYD88;TIRAP
Nuclear Events Mediated By NFE2L2 R-HSA-9759194	5/78	0.849682	0.996798	0.682481	0.111172	PSMD10;PSMD12;PSMD5;MAFG;CUL1
Pre-NOTCH Expression And Processing R-HSA-1912422	5/78	0.849682	0.996798	0.682481	0.111172	SNW1;MAML1;ATP2A2;TNRC6A;TNRC6B
Aberrant Regulation Of Mitotic Exit In Cancer Due To RB1 Defects R-HSA-9687136	1/20	0.852119	0.996798	0.524842	0.0839898	CDC27
Chondroitin Sulfate Biosynthesis R-HSA-2022870	1/20	0.852119	0.996798	0.524842	0.0839898	CHST3
Conversion From APC/C:Cdc20 To APC/C:Cdh1 In Late Anaphase R-HSA-176407	1/20	0.852119	0.996798	0.524842	0.0839898	CDC27
Defective B3GALT6 Causes EDSP2 And SEMDJL1 R-HSA-4420332	1/20	0.852119	0.996798	0.524842	0.0839898	GPC5
Defective B3GAT3 Causes JDSSDHD R-HSA-3560801	1/20	0.852119	0.996798	0.524842	0.0839898	GPC5
Defective B4GALT7 Causes EDS, Progeroid Type R-HSA-3560783	1/20	0.852119	0.996798	0.524842	0.0839898	GPC5
G Beta:Gamma Signaling Thru CDC42 R-HSA-8964616	1/20	0.852119	0.996798	0.524842	0.0839898	GNB1
G Beta:Gamma Signaling Thru PLC Beta R-HSA-418217	1/20	0.852119	0.996798	0.524842	0.0839898	GNB1
PI-3K cascade:FGFR4 R-HSA-5654720	1/20	0.852119	0.996798	0.524842	0.0839898	FGF18
Phosphorylation Of APC/C R-HSA-176412	1/20	0.852119	0.996798	0.524842	0.0839898	CDC27
Regulation Of FZD By Ubiquitination R-HSA-4641263	1/20	0.852119	0.996798	0.524842	0.0839898	USP8
Regulation Of Gene Expression In Beta Cells R-HSA-210745	1/20	0.852119	0.996798	0.524842	0.0839898	HNF1A
Signal Transduction By L1 R-HSA-445144	1/20	0.852119	0.996798	0.524842	0.0839898	MAP2K1
Syndecan Interactions R-HSA-3000170	1/20	0.852119	0.996798	0.524842	0.0839898	CASK
TP53 Regulates Transcription Of Genes Involved In Cytochrome C Release R-HSA-6803204	1/20	0.852119	0.996798	0.524842	0.0839898	TP53BP2
Aberrant Regulation Of Mitotic Cell Cycle Due To RB1 Defects R-HSA-9687139	2/36	0.85229	0.996798	0.586425	0.0937273	CDKN1B;CDC27
HSF1-dependent Transactivation R-HSA-3371571	2/36	0.85229	0.996798	0.586425	0.0937273	RPTOR;CAMK2G
Mitochondrial Fatty Acid Beta-Oxidation R-HSA-77289	2/36	0.85229	0.996798	0.586425	0.0937273	HADHB;PCCB
RHO GTPases Activate WASPs And WAVEs R-HSA-5663213	2/36	0.85229	0.996798	0.586425	0.0937273	WIPF2;WASL
Transcriptional Regulation By AP-2 (TFAP2) Family Of Transcription Factors R-HSA-8864260	2/36	0.85229	0.996798	0.586425	0.0937273	YY1;KCTD15
Chromosome Maintenance R-HSA-73886	8/118	0.853138	0.996798	0.724386	0.115057	DAXX;POLR1A;CENPI;DSCC1;POLR2C;TINF2;ATRX;DNA2
Autodegradation Of E3 Ubiquitin Ligase COP1 R-HSA-349425	3/51	0.855372	0.996798	0.622938	0.0973144	PSMD10;PSMD12;PSMD5
Complex I Biogenesis R-HSA-6799198	3/51	0.855372	0.996798	0.622938	0.0973144	NDUFS5;ACAD9;NDUFS1
Nonhomologous End-Joining (NHEJ) R-HSA-5693571	3/51	0.855372	0.996798	0.622938	0.0973144	MDC1;RAD50;TP53BP1
Ubiquitin Mediated Degradation Of Phosphorylated Cdc25A R-HSA-69601	3/51	0.855372	0.996798	0.622938	0.0973144	PSMD10;PSMD12;PSMD5
Ubiquitin-dependent Degradation Of Cyclin D R-HSA-75815	3/51	0.855372	0.996798	0.622938	0.0973144	PSMD10;PSMD12;PSMD5
Vpu Mediated Degradation Of CD4 R-HSA-180534	3/51	0.855372	0.996798	0.622938	0.0973144	PSMD10;PSMD12;PSMD5
Synthesis Of DNA R-HSA-69239	8/119	0.859352	0.996798	0.71782	0.108805	PSMD10;PSMD12;PSMD5;POLR1A;CDC27;CUL1;DNA2;POLE
Oxidative Stress Induced Senescence R-HSA-2559580	6/93	0.861311	0.996798	0.687035	0.102574	KDM6B;SUZ12;MAPK14;PHC3;TNRC6A;TNRC6B
Formation Of Fibrin Clot (Clotting Cascade) R-HSA-140877	2/37	0.862844	0.996798	0.569639	0.0840339	F7;GP5
NCAM1 Interactions R-HSA-419037	2/37	0.862844	0.996798	0.569639	0.0840339	GDNF;ENTHD1
Apoptotic Execution Phase R-HSA-75153	3/52	0.864312	0.996798	0.610192	0.0889788	FNTA;ROCK1;PKN2
Regulation Of APC/C Activators Between G1/S And Early Anaphase R-HSA-176408	5/80	0.864598	0.996798	0.664208	0.0966361	PSMD10;PSMD12;PSMD5;CDC27;CUL1
Cellular Hexose Transport R-HSA-189200	1/21	0.865604	0.996798	0.498572	0.0719575	SLC5A4
Cobalamin (Cbl, Vitamin B12) Transport And Metabolism R-HSA-196741	1/21	0.865604	0.996798	0.498572	0.0719575	LRP2
Deregulated CDK5 Triggers Neurodegenerative Pathways In Alzheimers Disease Models R-HSA-8862803	1/21	0.865604	0.996798	0.498572	0.0719575	FOXO3
Inactivation Of APC/C Via Direct Inhibition Of APC/C Complex R-HSA-141430	1/21	0.865604	0.996798	0.498572	0.0719575	CDC27
Initial Triggering Of Complement R-HSA-166663	1/21	0.865604	0.996798	0.498572	0.0719575	MASP2
Intrinsic Pathway Of Fibrin Clot Formation R-HSA-140837	1/21	0.865604	0.996798	0.498572	0.0719575	GP5
Mitochondrial tRNA Aminoacylation R-HSA-379726	1/21	0.865604	0.996798	0.498572	0.0719575	PARS2
PI-3K cascade:FGFR1 R-HSA-5654689	1/21	0.865604	0.996798	0.498572	0.0719575	FGF10
Presynaptic Function Of Kainate Receptors R-HSA-500657	1/21	0.865604	0.996798	0.498572	0.0719575	GNB1
Synthesis, Secretion, And Inactivation Of Glucagon-like Peptide-1 (GLP-1) R-HSA-381771	1/21	0.865604	0.996798	0.498572	0.0719575	GNB1
Immune System R-HSA-168256	164/1943	0.869339	0.999574	0.911802	0.127672	NUP107;CRCP;UBE2D4;WIPF2;IL23R;CLSTN1;UBE3A;UBE3B;FBXO21;EPX;RPS6KA3;RNF114;HERC1;PSMD5;CDC27;KIF5A;TRIM25;KPNA3;GOLGA7;AP2M1;NUP214;MEF2A;NANOS2;MAP2K1;CHRNB4;FBXW11;UBE4A;FBXO11;FBXW2;NUP93;FLG2;CLEC4C;CD300E;MASP2;IFNAR1;PSMD10;PSMD12;CUL7;CUL3;PIK3R4;CUL1;PSEN1;FOXO3;NUP160;HSP90B1;UBE2J1;PPP3R1;RNF216;RACGAP1;POM121C;KIF3B;BTBD1;NLRP4;DHX36;RIPK1;PLCG1;ATP6V1C1;MCL1;ATP6V0A1;TNFSF18;STAT5B;U…
APC/C:Cdc20 Mediated Degradation Of Securin R-HSA-174154	4/67	0.870528	0.999574	0.632651	0.0877205	PSMD10;PSMD12;PSMD5;CDC27
Senescence-Associated Secretory Phenotype (SASP) R-HSA-2559582	5/81	0.871577	0.999574	0.655433	0.09009	RPS6KA3;CDKN1B;EHMT2;CDC27;EHMT1
Apoptotic Cleavage Of Cellular Proteins R-HSA-111465	2/38	0.872702	0.999574	0.553785	0.075404	ROCK1;FNTA
Resolution Of Abasic Sites (AP Sites) R-HSA-73933	2/38	0.872702	0.999574	0.553785	0.075404	POLR1A;POLE
Nuclear Receptor Transcription Pathway R-HSA-383280	3/53	0.872762	0.999574	0.597955	0.0813771	HNF1A;NR3C1;ESR2
Vif-mediated Degradation Of APOBEC3G R-HSA-180585	3/53	0.872762	0.999574	0.597955	0.0813771	PSMD10;PSMD12;PSMD5
G2/M Checkpoints R-HSA-69481	10/148	0.876581	0.999995	0.721438	0.0950325	PSMD10;MDC1;PSMD12;RAD50;PSMD5;YWHAB;POLR1A;DNA2;TP53BP1;TOPBP1
Mitochondrial Calcium Ion Transport R-HSA-8949215	1/22	0.877861	0.999995	0.474805	0.0618516	LETM1
DNA Double-Strand Break Repair R-HSA-5693532	10/149	0.881516	0.999995	0.716208	0.0903223	MDC1;KDM4A;TIPIN;RAD50;POLR1A;DNA2;TP53BP1;TOPBP1;RNF4;POLE
Ion Channel Transport R-HSA-983712	12/175	0.882891	0.999995	0.732739	0.0912655	CLCN7;ATP6V0B;WNK3;ATP2A2;WWP1;ATP13A2;ATP2B1;ANO5;CAMK2G;ATP6V1C1;ATP9A;ATP6V0A1
Diseases Associated With O-glycosylation Of Proteins R-HSA-3906995	4/69	0.884769	0.999995	0.613117	0.075063	THSD7B;MUC13;ADAMTS8;ADAMTS20
Orc1 Removal From Chromatin R-HSA-68949	4/69	0.884769	0.999995	0.613117	0.075063	PSMD10;PSMD12;PSMD5;CUL1
ECM Proteoglycans R-HSA-3000178	3/55	0.888274	0.999995	0.574893	0.0681106	MUSK;ITGA8;TNR
CD28 Dependent PI3K/Akt Signaling R-HSA-389357	1/23	0.889	0.999995	0.453198	0.0533225	PDPK1
Glutamate Neurotransmitter Release Cycle R-HSA-210500	1/23	0.889	0.999995	0.453198	0.0533225	PPFIA1
IKK Complex Recruitment Mediated By RIP1 R-HSA-937041	1/23	0.889	0.999995	0.453198	0.0533225	RIPK1
Telomere Extension By Telomerase R-HSA-171319	1/23	0.889	0.999995	0.453198	0.0533225	TINF2
Collagen Degradation R-HSA-1442490	2/40	0.890486	0.999995	0.524581	0.060845	COL25A1;COL19A1
Diseases Associated With Glycosaminoglycan Metabolism R-HSA-3560782	2/40	0.890486	0.999995	0.524581	0.060845	GPC5;CHST3
Protein Localization R-HSA-9609507	11/164	0.891036	0.999995	0.71558	0.0825568	ATAD1;NANOS2;GNPAT;PEX19;PITRM1;ACOX1;AGPS;PEX5;LONP2;MLYCD;PEX13
RUNX1 Regulates Transcription Of Genes Involved In Differentiation Of HSCs R-HSA-8939236	6/98	0.891915	0.999995	0.649516	0.0742946	PSMD10;PSMD12;ITCH;CBFB;PSMD5;TCF12
Chemokine Receptors Bind Chemokines R-HSA-380108	3/56	0.895377	0.999995	0.564015	0.0623297	CNOT6;XCR1;CCR8
Meiotic Recombination R-HSA-912446	3/56	0.895377	0.999995	0.564015	0.0623297	RAD50;POLR1A;TEX15
Non-integrin membrane-ECM Interactions R-HSA-3000171	2/41	0.898486	0.999995	0.511102	0.0547105	NRXN1;CASK
APC/C:Cdc20 Mediated Degradation Of Cyclin B R-HSA-174048	1/24	0.899123	0.999995	0.433469	0.046093	CDC27
Defective Intrinsic Pathway For Apoptosis R-HSA-9734009	1/24	0.899123	0.999995	0.433469	0.046093	FOXO3
Glycogen Metabolism R-HSA-8982491	1/24	0.899123	0.999995	0.433469	0.046093	PHKB
Growth Hormone Receptor Signaling R-HSA-982772	1/24	0.899123	0.999995	0.433469	0.046093	STAT5B
Incretin Synthesis, Secretion, And Inactivation R-HSA-400508	1/24	0.899123	0.999995	0.433469	0.046093	GNB1
Interleukin-6 Family Signaling R-HSA-6783589	1/24	0.899123	0.999995	0.433469	0.046093	TYK2
RUNX2 Regulates Osteoblast Differentiation R-HSA-8940973	1/24	0.899123	0.999995	0.433469	0.046093	CBFB
Synthesis Of Bile Acids And Bile Salts Via 7Alpha-Hydroxycholesterol R-HSA-193368	1/24	0.899123	0.999995	0.433469	0.046093	NCOA1
Xenobiotics R-HSA-211981	1/24	0.899123	0.999995	0.433469	0.046093	MIA3
Reproduction R-HSA-1474165	7/113	0.89918	0.999995	0.657539	0.0698779	ACR;DIDO1;RAD50;POLR1A;TINF2;TEX15;SMC3
Cell Junction Organization R-HSA-446728	5/86	0.902054	0.999995	0.614804	0.0633748	CLDN20;CDH13;CLDN16;RSU1;CDH19
KEAP1-NFE2L2 Pathway R-HSA-9755511	6/100	0.90244	0.999995	0.635627	0.0652493	PSMD10;PSMD12;PSMD5;CUL3;MAFG;CUL1
CDK-mediated Phosphorylation And Removal Of Cdc6 R-HSA-69017	4/72	0.903566	0.999995	0.58597	0.059421	PSMD10;PSMD12;PSMD5;CDC27
Cdc20:Phospho-APC/C Mediated Degradation Of Cyclin A R-HSA-174184	4/72	0.903566	0.999995	0.58597	0.059421	PSMD10;PSMD12;PSMD5;CDC27
Activation Of GABAB Receptors R-HSA-991365	2/42	0.905938	0.999995	0.498297	0.0492239	KCNJ6;GNB1
PRC2 Methylates Histones And DNA R-HSA-212300	2/42	0.905938	0.999995	0.498297	0.0492239	SUZ12;JARID2
APC/C-mediated Degradation Of Cell Cycle Proteins R-HSA-174143	5/87	0.907332	0.999995	0.607273	0.0590556	PSMD10;PSMD12;PSMD5;CDC27;CUL1
Basigin Interactions R-HSA-210991	1/25	0.908324	0.999995	0.415385	0.039941	PPIL2
Cell Recruitment (Pro-Inflammatory Response) R-HSA-9664424	1/25	0.908324	0.999995	0.415385	0.039941	ENTPD5
Cyclin A/B1/B2 Associated Events During G2/M Transition R-HSA-69273	1/25	0.908324	0.999995	0.415385	0.039941	PPP2R2A
Fertilization R-HSA-1187000	1/25	0.908324	0.999995	0.415385	0.039941	ACR
Termination Of O-glycan Biosynthesis R-HSA-977068	1/25	0.908324	0.999995	0.415385	0.039941	MUC13
APC/C:Cdh1 Mediated Degradation Of Cdc20 And APC/C:Cdh1 Targets In Late Mitosis/Early G1 R-HSA-174178	4/73	0.9092	0.999995	0.577446	0.0549673	PSMD10;PSMD12;PSMD5;CDC27
APC:Cdc20 Mediated Degradation Of Cell Cycle Proteins Before Cycle Checkpoint Satisfied R-HSA-179419	4/73	0.9092	0.999995	0.577446	0.0549673	PSMD10;PSMD12;PSMD5;CDC27
RNA Polymerase I Promoter Escape R-HSA-73772	3/59	0.91431	0.999995	0.533712	0.0478128	RRN3;ERCC3;POLR1A
Role Of GTSE1 In G2/M Progression After G2 Checkpoint R-HSA-8852276	3/59	0.91431	0.999995	0.533712	0.0478128	PSMD10;PSMD12;PSMD5
Positive Epigenetic Regulation Of rRNA Expression R-HSA-5250913	4/74	0.914539	0.999995	0.569165	0.0508465	MTA1;POLR1A;EHMT2;GATAD2B
GAG Synthesis Requires Tetrasaccharide Linker Sequence R-HSA-1971475	1/26	0.916686	0.999995	0.398748	0.0346872	GPC5
APC-Cdc20 Mediated Degradation Of Nek2A R-HSA-179409	1/26	0.916686	0.999995	0.398748	0.0346872	CDC27
Metal Ion SLC Transporters R-HSA-425410	1/26	0.916686	0.999995	0.398748	0.0346872	SLC31A1
N-glycan Antennae Elongation In medial/trans-Golgi R-HSA-975576	1/26	0.916686	0.999995	0.398748	0.0346872	ST8SIA6
Pyroptosis R-HSA-5620971	1/26	0.916686	0.999995	0.398748	0.0346872	CHMP7
Sphingolipid Metabolism R-HSA-428157	5/89	0.917146	0.999995	0.592748	0.0512661	UGT8;SPTLC2;VAPB;OSBP;PRKD2
Collagen Chain Trimerization R-HSA-8948216	2/44	0.919331	0.999995	0.474516	0.039911	COL25A1;COL19A1
TP53 Regulates Transcription Of Cell Death Genes R-HSA-5633008	2/44	0.919331	0.999995	0.474516	0.039911	TP53BP2;CASP2
APC/C:Cdc20 Mediated Degradation Of Mitotic Proteins R-HSA-176409	4/75	0.919596	0.999995	0.561118	0.0470333	PSMD10;PSMD12;PSMD5;CDC27
Meiotic Synapsis R-HSA-1221632	3/60	0.919892	0.999995	0.524319	0.04378	DIDO1;TINF2;SMC3
Respiratory Electron Transport R-HSA-611105	5/90	0.9217	0.999995	0.585742	0.0477587	COX8A;NDUFS5;ACAD9;NDUFS1;SDHD
Switching Of Origins To A Post-Replicative State R-HSA-69052	5/90	0.9217	0.999995	0.585742	0.0477587	PSMD10;PSMD12;PSMD5;CDC27;CUL1
Acyl Chain Remodelling Of PC R-HSA-1482788	1/27	0.924286	0.999995	0.38339	0.0301859	LPCAT3
Effects Of PIP2 Hydrolysis R-HSA-114508	1/27	0.924286	0.999995	0.38339	0.0301859	PRKCH
Activation Of APC/C And APC/C:Cdc20 Mediated Degradation Of Mitotic Proteins R-HSA-176814	4/76	0.924383	0.999995	0.553294	0.0435046	PSMD10;PSMD12;PSMD5;CDC27
Interleukin-10 Signaling R-HSA-6783783	2/45	0.925334	0.999995	0.463455	0.0359643	IL10RB;TYK2
TAK1-dependent IKK And NF-kappa-B Activation R-HSA-445989	2/45	0.925334	0.999995	0.463455	0.0359643	NKIRAS2;TAB2
Post-translational Protein Phosphorylation R-HSA-8957275	6/106	0.928878	0.999995	0.597291	0.0440667	DNAJC3;PPP3CA;SPARCL1;MIA3;MEN1;HSP90B1
Adrenaline,noradrenaline Inhibits Insulin Secretion R-HSA-400042	1/28	0.931192	0.999995	0.36917	0.026318	GNB1
Digestion And Absorption R-HSA-8963743	1/28	0.931192	0.999995	0.36917	0.026318	NPC1L1
Interconversion Of Nucleotide Di- And Triphosphates R-HSA-499943	1/28	0.931192	0.999995	0.36917	0.026318	DCTD
Mitophagy R-HSA-5205647	1/28	0.931192	0.999995	0.36917	0.026318	PGAM5
TRAF6 Mediated IRF7 Activation R-HSA-933541	1/28	0.931192	0.999995	0.36917	0.026318	TRIM25
O-linked Glycosylation R-HSA-5173105	6/107	0.93261	0.999995	0.591344	0.0412569	B3GALNT2;THSD7B;MUC13;ADAMTS8;CHST4;ADAMTS20
Phase II - Conjugation Of Compounds R-HSA-156580	6/107	0.93261	0.999995	0.591344	0.0412569	UGT1A1;GSTP1;UGT1A3;SULT4A1;UGT1A7;SULT1C4
Synthesis Of Substrates In N-glycan Biosythesis R-HSA-446219	3/63	0.934701	0.999995	0.498021	0.0336304	NUS1;GFPT1;ST8SIA6
Citric Acid (TCA) Cycle And Respiratory Electron Transport R-HSA-1428517	10/163	0.935143	0.999995	0.650168	0.0435975	COX8A;PCDHGA5;PDP2;PDPK1;NDUFS5;ACAD9;NDUFS1;SDHD;LDHAL6A;LDHAL6B
Metabolism Of Water-Soluble Vitamins And Cofactors R-HSA-196849	7/122	0.935692	0.999995	0.605778	0.0402655	MCCC2;SLC25A16;PARP4;MTHFD2;PCCB;PNPO;LRP2
G Alpha (Z) Signaling Events R-HSA-418597	2/47	0.936097	0.999995	0.442808	0.0292415	PRKCH;GNB1
SARS-CoV-2 Modulates Host Translation Machinery R-HSA-9754678	2/47	0.936097	0.999995	0.442808	0.0292415	SNRPD2;GEMIN4
Acyl Chain Remodelling Of PE R-HSA-1482839	1/29	0.937469	0.999995	0.355966	0.0229852	LPCAT3
HSF1 Activation R-HSA-3371511	1/29	0.937469	0.999995	0.355966	0.0229852	POLR1A
SUMOylation Of Intracellular Receptors R-HSA-4090294	1/29	0.937469	0.999995	0.355966	0.0229852	NR3C1
Uptake And Actions Of Bacterial Toxins R-HSA-5339562	1/29	0.937469	0.999995	0.355966	0.0229852	MAP2K1
Regulation Of IGF Transport And Uptake By IGFBPs R-HSA-381426	7/123	0.938925	0.999995	0.600522	0.0378446	DNAJC3;PPP3CA;SPARCL1;MIA3;MEN1;HSP90B1;PAPPA2
Drug ADME R-HSA-9748784	5/95	0.941298	0.999995	0.553048	0.0334568	UGT1A1;GSTP1;UGT1A3;UGT1A7;SULT1C4
Cytochrome P450 - Arranged By Substrate Type R-HSA-211897	3/65	0.943124	0.999995	0.481902	0.028219	NCOA1;CYP51A1;MIA3
HS-GAG Biosynthesis R-HSA-2022928	1/30	0.943174	0.999995	0.343672	0.0201064	GPC5
Regulation Of Expression Of SLITs And ROBOs R-HSA-9010553	10/167	0.94595	0.999995	0.633463	0.035199	PSMD10;PSMD12;RPL3;NCBP1;PSMD5;USP33;CASC3;LHX4;LHX9;EIF4G1
Metalloprotease DUBs R-HSA-5689901	1/31	0.948358	0.999995	0.332198	0.0176141	STAMBP
Nicotinate Metabolism R-HSA-196807	1/31	0.948358	0.999995	0.332198	0.0176141	PARP4
Nonsense Mediated Decay (NMD) Enhanced By Exon Junction Complex (EJC) R-HSA-975957	6/112	0.948783	0.999995	0.563295	0.0296154	RPL3;NCBP1;PPP2R2A;CASC3;EIF4G1;PNRC2
Chondroitin Sulfate/Dermatan Sulfate Metabolism R-HSA-1793185	2/50	0.94952	0.999995	0.415064	0.0214996	GPC5;CHST3
Neurotransmitter Release Cycle R-HSA-112310	2/50	0.94952	0.999995	0.415064	0.0214996	PPFIA1;CASK
Collagen Biosynthesis And Modifying Enzymes R-HSA-1650814	3/67	0.950528	0.999995	0.466792	0.0236837	P4HA1;COL25A1;COL19A1
Visual Phototransduction R-HSA-2187338	5/98	0.950818	0.999995	0.535119	0.0269874	FNTA;RETSAT;GNB1;GPC5;LRP2
Diseases Of Glycosylation R-HSA-3781865	8/143	0.954901	0.999995	0.589424	0.0272007	NUS1;THSD7B;GFPT1;MUC13;GPC5;ADAMTS8;ADAMTS20;CHST3
Packaging Of Telomere Ends R-HSA-171306	1/33	0.957352	0.999995	0.311402	0.0135722	TINF2
Plasma Lipoprotein Remodeling R-HSA-8963899	1/33	0.957352	0.999995	0.311402	0.0135722	CREB3L3
Sialic Acid Metabolism R-HSA-4085001	1/33	0.957352	0.999995	0.311402	0.0135722	ST8SIA6
Metabolism Of Vitamins And Cofactors R-HSA-196854	11/186	0.957704	0.999995	0.624858	0.0270039	MCCC2;SLC25A16;VKORC1L1;PARP4;RETSAT;MTHFD2;TTPA;PCCB;PNPO;GPC5;LRP2
Platelet Activation, Signaling And Aggregation R-HSA-76002	16/254	0.959157	0.999995	0.667802	0.0278473	P2RY12;PRKCH;APOOL;SYK;PDPK1;ACTN4;GTPBP2;MAPK14;GP5;GNA14;GNAQ;GNB1;NHLRC2;HRG;SOS1;CRK
Heparan Sulfate/Heparin (HS-GAG) Metabolism R-HSA-1638091	2/53	0.960226	0.999995	0.390584	0.0158526	HPSE2;GPC5
Metabolic Disorders Of Biological Oxidation Enzymes R-HSA-5579029	1/34	0.961243	0.999995	0.301949	0.0119353	UGT1A1
Diseases Of Programmed Cell Death R-HSA-9645723	3/71	0.962716	0.999995	0.439236	0.0166897	SUZ12;RIPK1;FOXO3
Metabolism Of Steroid Hormones R-HSA-196071	1/35	0.96478	0.999995	0.293052	0.0105074	HSD17B12
Nucleotide Catabolism R-HSA-8956319	1/35	0.96478	0.999995	0.293052	0.0105074	ENTPD5
Base Excision Repair R-HSA-73884	3/72	0.965287	0.999995	0.432847	0.0152922	POLR1A;TINF2;POLE
Interferon Alpha/Beta Signaling R-HSA-909733	3/72	0.965287	0.999995	0.432847	0.0152922	TYK2;ABCE1;IFNAR1
Activation Of ATR In Response To Replication Stress R-HSA-176187	1/36	0.967994	0.999995	0.284663	0.00925992	POLR1A
Glutathione Conjugation R-HSA-156590	1/36	0.967994	0.999995	0.284663	0.00925992	GSTP1
Cleavage Of Damaged Purine R-HSA-110331	1/37	0.970915	0.999995	0.27674	0.00816843	TINF2
Ribosomal Scanning And Start Codon Recognition R-HSA-72702	2/57	0.971157	0.999995	0.362098	0.0105976	EIF3J;EIF4G1
Translation Initiation Complex Formation R-HSA-72649	2/57	0.971157	0.999995	0.362098	0.0105976	EIF3J;EIF4G1
Immunoregulatory Interactions Between A Lymphoid And A non-Lymphoid Cell R-HSA-198933	6/123	0.972734	0.999995	0.510025	0.0140995	NCR1;TREML4;CD300E;LILRA1;KIR3DL2;SIGLEC6
mRNA Activation Upon Binding Of Cap-Binding Complex And eIFs, Subsequent Binding To 43S R-HSA-72662	2/58	0.973399	0.999995	0.355612	0.00958766	EIF3J;EIF4G1
Degradation Of Extracellular Matrix R-HSA-1474228	5/109	0.974897	0.999995	0.478229	0.0121581	SCUBE3;COL25A1;PSEN1;ADAMTS8;COL19A1
O-linked Glycosylation Of Mucins R-HSA-913709	2/59	0.975472	0.999995	0.349354	0.00867562	MUC13;CHST4
Transcriptional Regulation Of Granulopoiesis R-HSA-9616222	2/59	0.975472	0.999995	0.349354	0.00867562	CREB1;CBFB
Platelet Degranulation R-HSA-114608	6/125	0.975775	0.999995	0.501397	0.012296	APOOL;ACTN4;NHLRC2;GTPBP2;HRG;SOS1
Biosynthesis Of N-glycan Precursor (Dolichol LLO) And Transfer To Protein R-HSA-446193	3/77	0.97582	0.999995	0.403489	0.00987609	NUS1;GFPT1;ST8SIA6
Synthesis Of PA R-HSA-1483166	1/39	0.975981	0.999995	0.262146	0.00637324	GNPAT
DNA Replication R-HSA-69306	8/155	0.976012	0.999995	0.540948	0.0131342	PSMD10;PSMD12;PSMD5;POLR1A;CDC27;CUL1;DNA2;POLE
Cardiac Conduction R-HSA-5576891	6/126	0.977175	0.999995	0.497192	0.0114801	AKAP9;ATP2A2;SCN7A;SCN4A;ATP2B1;CAMK2G
DNA Replication Pre-Initiation R-HSA-69002	6/127	0.978499	0.999995	0.493055	0.0107168	PSMD10;PSMD12;PSMD5;POLR1A;CDC27;POLE
Respiratory Electron Transport, ATP Synthesis By Chemiosmotic Coupling, Heat Production By Uncoupling Proteins R-HSA-163200	5/112	0.979227	0.999995	0.464744	0.00975567	COX8A;NDUFS5;ACAD9;NDUFS1;SDHD
Fatty Acid Metabolism R-HSA-8978868	9/173	0.980005	0.999995	0.545269	0.0110132	HADHB;MUSK;ELOVL5;ACOX1;PCCB;MLYCD;HSD17B12;MORC2;ACSBG2
Binding And Uptake Of Ligands By Scavenger Receptors R-HSA-2173782	1/41	0.980166	0.999995	0.249012	0.0049886	HSP90B1
Intraflagellar Transport R-HSA-5620924	1/41	0.980166	0.999995	0.249012	0.0049886	KIF3B
Signaling By Retinoic Acid R-HSA-5362517	1/41	0.980166	0.999995	0.249012	0.0049886	PDPK1
Cleavage Of Damaged Pyrimidine R-HSA-110329	1/42	0.981976	0.999995	0.242925	0.00441839	TINF2
Defective Pyroptosis R-HSA-9710421	1/42	0.981976	0.999995	0.242925	0.00441839	SUZ12
Gamma Carboxylation, Hypusine Formation And Arylsulfatase Activation R-HSA-163841	1/42	0.981976	0.999995	0.242925	0.00441839	F7
Vasopressin Regulates Renal Water Homeostasis Via Aquaporins R-HSA-432040	1/42	0.981976	0.999995	0.242925	0.00441839	GNB1
tRNA Aminoacylation R-HSA-379724	1/42	0.981976	0.999995	0.242925	0.00441839	PARS2
tRNA Modification In Nucleus And Cytosol R-HSA-6782315	1/42	0.981976	0.999995	0.242925	0.00441839	THADA
Response To Elevated Platelet Cytosolic Ca2+ R-HSA-76005	6/130	0.982056	0.999995	0.481047	0.00871034	APOOL;ACTN4;NHLRC2;GTPBP2;HRG;SOS1
GPER1 Signaling R-HSA-9634597	1/43	0.983621	0.999995	0.237128	0.00391599	GNB1
Transport Of Vitamins, Nucleosides, And Related Molecules R-HSA-425397	1/43	0.983621	0.999995	0.237128	0.00391599	SLCO1C1
Stimuli-sensing Channels R-HSA-2672351	4/100	0.984296	0.999995	0.414421	0.00655981	CLCN7;WNK3;WWP1;ANO5
Base-Excision Repair, AP Site Formation R-HSA-73929	1/44	0.985116	0.999995	0.2316	0.00347295	TINF2
Glycosphingolipid Metabolism R-HSA-1660662	1/45	0.986475	0.999995	0.226324	0.0030819	UGT8
Innate Immune System R-HSA-168249	75/1035	0.987863	0.999995	0.769981	0.00940219	CRCP;WIPF2;SNAP23;FAF2;WASL;EPX;AP2A2;FCAR;PPP3CA;RPS6KA3;PPP3CB;PSMD5;NKIRAS2;TRIM25;MUC13;CASP2;SNAP29;GOLGA7;MEF2A;NANOS2;MAP2K1;ATP6V0B;CHRNB4;DUSP3;SYK;FBXW11;PDPK1;PPP2R5D;TIRAP;DNAJC3;FLG2;CLEC4C;CREB1;CD300E;MASP2;ARHGEF7;SOS1;CRK;DOCK1;PSMD10;PSMD12;CANT1;ROCK1;GSTP1;PIK3R4;CUL1;PSEN1;HSP90B1;PPP3R1;RNF216;NLRP4;DHX36;RIPK1;PLCG1;ATP6V1C1;ATP6V0A1;DYNC1H1;LIMK1;NFATC2;DNAJC13;HOOK3;MAPK1…
Cellular Response To Starvation R-HSA-9711097	7/153	0.988575	0.999995	0.476335	0.00547334	RPTOR;ATP6V0B;RPL3;GDNF;SH3BP4;EIF2AK4;ATP6V1C1
Collagen Formation R-HSA-1474290	3/90	0.990825	0.999995	0.342951	0.00316118	P4HA1;COL25A1;COL19A1
Viral mRNA Translation R-HSA-192823	3/90	0.990825	0.999995	0.342951	0.00316118	DNAJC3;PBRM1;RPL3
Aquaporin-mediated Transport R-HSA-445717	1/50	0.99162	0.999995	0.203174	0.0017098	GNB1
Formation Of Ternary Complex, And Subsequently, 43S Complex R-HSA-72695	1/50	0.99162	0.999995	0.203174	0.0017098	EIF3J
Nonsense Mediated Decay (NMD) Independent Of Exon Junction Complex (EJC) R-HSA-975956	3/92	0.992121	0.999995	0.335207	0.00265159	RPL3;NCBP1;EIF4G1
Post-translational Modification: Synthesis Of GPI-anchored Proteins R-HSA-163125	3/92	0.992121	0.999995	0.335207	0.00265159	PIGS;CNTN5;CNTN3
Glycerophospholipid Biosynthesis R-HSA-1483206	5/127	0.992201	0.999995	0.407265	0.00318891	HADHB;GNPAT;OSBPL8;LPGAT1;LPCAT3
Assembly Of Pre-Replicative Complex R-HSA-68867	4/110	0.992201	0.999995	0.375117	0.00293692	PSMD10;PSMD12;PSMD5;CDC27
Formation Of Cornified Envelope R-HSA-6809371	2/74	0.992902	0.999995	0.276343	0.00196861	LCE1B;PKP4
Deposition Of New CENPA-containing Nucleosomes At Centromere R-HSA-606279	1/53	0.993712	0.999995	0.191421	0.00120745	CENPI
Muscle Contraction R-HSA-397014	9/196	0.994389	0.999995	0.477593	0.00268729	TRIM72;AKAP9;ATP2A2;SCN7A;ENTHD1;PKN2;SCN4A;ATP2B1;CAMK2G
Complement Cascade R-HSA-166658	1/55	0.994808	0.999995	0.184311	0.00095946	MASP2
Response Of EIF2AK4 (GCN2) To Amino Acid Deficiency R-HSA-9633012	3/98	0.995033	0.999995	0.313932	0.00156328	RPL3;GDNF;EIF2AK4
Hemostasis R-HSA-109582	36/576	0.995482	0.999995	0.65838	0.00298157	JMJD1C;ATP2A2;KIF11;GNA14;RACGAP1;KIF3B;SIN3A;KIF5A;KIF1B;PLCG1;PRKG1;P2RY12;NANOS2;PRKCH;PPIL2;APOOL;SYK;PDPK1;PPP2R5A;PPP2R5D;ACTN4;ATP2B1;GTPBP2;MAPK14;GP5;F7;P2RX3;MAFG;GNAQ;GNB1;NHLRC2;HRG;SOS1;RAB5A;CRK;DOCK1
B-WICH Complex Positively Regulates rRNA Expression R-HSA-5250924	1/59	0.99646	0.999995	0.171562	0.000608432	POLR1A
Translation R-HSA-72766	14/281	0.99674	0.999995	0.519443	0.00169596	PTCD3;GFM1;RPL3;MRPS27;MRPS35;PARS2;MRPL19;SRP54;MRPL49;MRPL30;OXA1L;SEC61A1;EIF3J;EIF4G1
Phase I - Functionalization Of Compounds R-HSA-211945	3/104	0.996887	0.999995	0.295184	0.000920218	NCOA1;CYP51A1;MIA3
Transport Of Inorganic Cations/Anions And Amino Acids/Oligopeptides R-HSA-425393	3/104	0.996887	0.999995	0.295184	0.000920218	SLC9A4;SLC12A5;SLC20A1
L13a-mediated Translational Silencing Of Ceruloplasmin Expression R-HSA-156827	3/108	0.997728	0.999995	0.283877	0.000645791	RPL3;EIF3J;EIF4G1
SRP-dependent Cotranslational Protein Targeting To Membrane R-HSA-1799339	3/108	0.997728	0.999995	0.283877	0.000645791	SEC61A1;RPL3;SRP54
GTP Hydrolysis And Joining Of 60S Ribosomal Subunit R-HSA-72706	3/109	0.9979	0.999995	0.281183	0.000591016	RPL3;EIF3J;EIF4G1
Mitochondrial Protein Import R-HSA-1268020	1/65	0.998007	0.999995	0.155426	0.000310123	PITRM1
Interferon Gamma Signaling R-HSA-877300	2/89	0.998012	0.999995	0.228508	0.000454773	TRIM25;CAMK2G
Selenocysteine Synthesis R-HSA-2408557	2/90	0.998175	0.999995	0.225899	0.000412615	RPL3;SEPHS2
Integrin Cell Surface Interactions R-HSA-216083	1/66	0.998189	0.999995	0.153027	0.000277442	ITGA8
Diseases Of Metabolism R-HSA-5668914	11/247	0.998233	0.999995	0.461778	0.000816751	MCCC2;NUS1;THSD7B;UGT1A1;GFPT1;PCCB;MUC13;GPC5;ADAMTS8;CHST3;ADAMTS20
Neutrophil Degranulation R-HSA-6798695	26/468	0.998471	0.999995	0.580899	0.000888923	PSMD12;CANT1;ROCK1;GSTP1;SNAP23;FAF2;PSEN1;EPX;AP2A2;FCAR;SNAP29;GOLGA7;ATP6V0A1;DYNC1H1;CHRNB4;DNAJC13;HOOK3;MAPK14;DERA;DNAJC3;FLG2;CLEC4C;GNPDA1;CDK13;FRK;RAB9B
Biological Oxidations R-HSA-211859	9/218	0.99848	0.999995	0.426798	0.000649276	NCOA1;UGT1A1;GSTP1;CYP51A1;MIA3;UGT1A3;SULT4A1;UGT1A7;SULT1C4
Cap-dependent Translation Initiation R-HSA-72737	3/116	0.998797	0.999995	0.263662	0.000317479	RPL3;EIF3J;EIF4G1
Metabolism Of Nucleotides R-HSA-15869	2/95	0.998813	0.999995	0.213695	0.000253852	DCTD;ENTPD5
Formation Of A Pool Of Free 40S Subunits R-HSA-72689	2/98	0.999084	0.999995	0.206983	0.000189775	RPL3;EIF3J
Glycosaminoglycan Metabolism R-HSA-1630316	3/120	0.999127	0.999995	0.254592	0.00022244	HPSE2;GPC5;CHST3
Extracellular Matrix Organization R-HSA-1474244	13/291	0.999158	0.999995	0.462714	0.000389727	MUSK;COL25A1;NRXN1;LTBP4;CASK;PSEN1;COL19A1;SCUBE3;P4HA1;MFAP3;ITGA8;TNR;ADAMTS8
Transport Of Small Molecules R-HSA-382551	42/706	0.999321	0.999995	0.622367	0.000423039	PSMD10;PSMD12;SLC20A1;HFE;CLTC;IREB2;CUL1;HDLBP;ATP2A2;ABCB9;AP2A2;SLC5A4;ERLEC1;CREB3L3;PSMD5;NIPAL3;CA4;CAMK2G;AP2M1;ATP9A;ATP6V1C1;ATP6V0A1;ATP6V0B;SLC12A5;PEX19;SLC31A1;MMGT1;ERLIN1;WWP1;ERLIN2;NIPA2;ATP2B1;ANO5;LETM1;SLCO1C1;CLCN7;SLC9A4;WNK3;GNB1;ATP13A2;FBXL5;RNF185
Amyloid Fiber Formation R-HSA-977225	1/79	0.999477	0.999995	0.127431	6.66503e-05	CALB1
Cell Surface Interactions At Vascular Wall R-HSA-202733	3/134	0.999718	0.999995	0.227207	6.39848e-05	PPIL2;PLCG1;SOS1
Peptide Chain Elongation R-HSA-156902	1/86	0.999731	0.999995	0.116891	3.14075e-05	RPL3
Transport Of Bile Salts And Organic Acids, Metal Ions And Amine Compounds R-HSA-425366	1/86	0.999731	0.999995	0.116891	3.14075e-05	SLC31A1
Selenoamino Acid Metabolism R-HSA-2408522	2/114	0.999771	0.999995	0.177257	4.05992e-05	RPL3;SEPHS2
Metabolism Of Amino Acids And Derivatives R-HSA-71291	16/364	0.999809	0.999995	0.453915	8.6884e-05	DMGDH;MCCC2;PSMD10;DIDO1;TPH1;PSMD12;RPL3;OAZ2;TPO;TMLHE;PSMD5;HECA;ALDH18A1;SEPHS2;SLC25A44;SERINC4
Eukaryotic Translation Elongation R-HSA-156842	1/90	0.999816	0.999995	0.111613	2.054e-05	RPL3
Eukaryotic Translation Termination R-HSA-72764	1/90	0.999816	0.999995	0.111613	2.054e-05	RPL3
Metabolism R-HSA-1430728	143/2049	0.999883	0.999995	0.727115	8.52378e-05	DMGDH;KCNG2;VKORC1L1;CHRM3;NUP107;LPGAT1;RPL3;HPSE2;CLSTN1;GDE1;CYSLTR2;PSMD5;OSBP;PIP4K2B;MLYCD;PIP4K2C;SEPHS2;SLC25A44;NUP214;MCCC2;MUSK;ENTPD5;IPMK;SDHD;NUP93;DCTD;GNPAT;MTHFD2;GAPDHS;PRKD2;HECA;PI4K2A;PSMD10;MTMR1;TPH1;PSMD12;MTMR3;RETSAT;COX15;PIK3R4;MTMR4;NUP160;OAZ2;FUT4;ABO;UGT8;TPO;POM121C;TTPA;PGK1;PNPO;PIP5K1A;SCAP;PIP5K1C;PLCG1;IP6K1;MORC2;OSBPL9;OSBPL8;SLC10A1;OSBPL2;NUP153;PHKB;HOOK…
SLC-mediated Transmembrane Transport R-HSA-425407	6/247	0.999991	0.999995	0.245905	2.23097e-06	SLCO1C1;SLC9A4;SLC12A5;SLC20A1;SLC31A1;SLC5A4
Sensory Perception R-HSA-9709957	25/616	0.999994	0.999995	0.413996	2.47085e-06	OR2C1;CTBP2;RETSAT;USH1C;LRP2;TRIOBP;OR1Q1;FNTA;OR51Q1;OR2AG2;GPC5;TAS2R3;OR56B4;TAS2R5;TAS2R4;TAS2R31;OR1J4;RDX;OR51E2;TAS2R14;CASK;ATP2B1;GNB1;KCNQ4;FSCN2
Olfactory Signaling Pathway R-HSA-381753	8/401	0.999995	0.999995	0.199579	9.9693e-07	OR1Q1;OR2C1;OR51Q1;OR1J4;OR2AG2;GNB1;OR51E2;OR56B4
Expression And Translocation Of Olfactory Receptors R-HSA-9752946	7/393	0.999995	0.999995	0.17777	8.82623e-07	OR1Q1;OR2C1;OR51Q1;OR1J4;OR2AG2;OR51E2;OR56B4
Keratinization R-HSA-6805567	3/208	0.999995	0.999995	0.144596	6.61892e-07	LCE1B;KRT38;PKP4

## Sheet: BioPlanet_2019
Term	Overlap	P.value	Adjusted.P.value	Odds.Ratio	Combined.Score	Genes
NGF signaling via TRKA from the plasma membrane	31/136	1.3436e-06	0.00160829	2.97925	40.2799	ADCYAP1R1;GSK3A;SHC3;CDKN1B;PDE1C;YWHAB;CLTC;PTEN;ADCY3;FOXO3;ELK1;AP2A2;RPS6KA3;PLCG1;PRKACA;RALGDS;AP2M1;MEF2A;MAP2K1;DUSP3;PDPK1;TSC2;BRAF;PPP2R5D;MAPK14;CREB1;CAMK4;KRAS;RAF1;SOS1;CRK
Energy metabolism	16/48	2.81904e-06	0.0016872	5.02381	64.1998	MEF2A;NCOA1;MED1;PRKAA1;PRKAG1;FOXO3;MAPK14;PPRC1;SIRT3;PPP3CA;PPP3CB;PPP3R1;CREB1;CAMK4;CAMK2G;MEF2D
Signaling by NGF	39/221	4.50166e-05	0.0156388	2.16281	21.6464	ADCYAP1R1;GSK3A;CDKN1B;SHC3;PDE1C;PRDM4;YWHAB;CLTC;PTEN;ADCY3;PSEN1;FOXO3;ELK1;AP2A2;RPS6KA3;CASP2;PLCG1;PRKACA;RALGDS;AP2M1;MEF2A;ARHGEF11;MAP2K1;DUSP3;PDPK1;OMG;TSC2;BRAF;PPP2R5D;MAPK14;CREB1;CAMK4;KRAS;ARHGEF2;ARHGEF7;RAF1;SOS1;CRK;MYD88
RNA degradation	16/59	5.22601e-05	0.0156388	3.73638	36.838	TTC37;DIS3;PARN;PATL1;EDC3;EDC4;CNOT6;EXOSC10;CNOT7;PAPD7;XRN1;CNOT2;CNOT3;SKIV2L;PAPOLB;SKIV2L2
Signaling by EGFR in cancer	23/111	0.000142847	0.0341976	2.62816	23.2691	MAP2K1;GSK3A;CDKN1B;PDE1C;YWHAB;PDPK1;CLTC;PTEN;TSC2;ADCY3;EPS15L1;FOXO3;AP2A2;CREB1;CAMK4;KRAS;PLCG1;PRKACA;RAF1;ARHGEF7;SOS1;EPS15;AP2M1
Signaling pathway from G-protein families	10/30	0.000209819	0.0365423	5.01049	42.4351	PPP3CA;RPS6KA3;PPP3CB;MAP2K1;CREB1;GNAQ;NFATC2;PLCG1;RAF1;ELK1
Ubiquitin-mediated proteolysis	26/136	0.000217282	0.0365423	2.37785	20.0555	CUL7;UBE2D4;MGRN1;CUL3;CUL1;XIAP;UBE3A;UBE3B;UBE2J1;HERC1;UBE2Q1;UBE2NL;CDC27;UBE2H;PPIL2;FBXW11;SMURF1;SYVN1;UBE4A;WWP1;UBE4B;WWP2;ITCH;UBE2O;UBA1;CUL4B
Signaling to ERKs	11/36	0.000244226	0.0365423	4.41045	36.6835	MAP2K1;SHC3;YWHAB;BRAF;KRAS;PLCG1;MAPK14;RAF1;SOS1;RALGDS;CRK
Signaling by insulin receptor	22/109	0.00029252	0.0376843	2.54152	20.6803	MAP2K1;ATP6V0B;PRKAA1;SHC3;CAB39L;YWHAB;PDPK1;PIK3R4;PRKAG1;TSC2;RPTOR;PPM1A;EEF2K;FGF18;KRAS;RAF1;SOS1;CRK;ATP6V1C1;ATP6V0A1;EIF4G1;FGF10
Developmental biology	60/420	0.000314823	0.0376843	1.6854	13.5902	PLXND1;CHD9;YWHAB;CLTC;ONECUT1;WASL;AP2A2;MED12;RPS6KA3;MED14;RPS6KA6;MED13;DPYSL2;NCK2;AP2M1;MEF2A;NCOA1;ARHGEF11;MED1;MAP2K1;CSNK2A1;NCOA6;DCC;TCF12;UNC5C;HNF1A;MED29;CREB1;NUMB;KCNQ3;SCN4A;SOS1;RAF1;DOCK1;ROCK1;FOXO3;ACVR1B;NTN3;SPTA1;BNIP2;SCN7A;PIP5K1C;PLCG1;SRGAP2;PAK3;MEF2D;CLASP1;PAK4;SEMA4A;SMAD4;RDX;LIMK1;RANBP9;MAPK14;MED13L;GDNF;PTPRA;CARM1;KRAS;FGF10
Insulin signaling pathway	43/277	0.000379302	0.0385571	1.85351	14.6005	ARF1;GSK3A;PRKAA1;SHC3;ROCK1;STXBP4;SRF;SNAP23;PIK3R4;PRKAG1;IRS4;PTEN;FOXO3;ELK1;PTPRF;RPTOR;RPS6KA3;RPS6KA6;NCK2;PRKACA;MAP3K6;MAP3K4;MAPK4;MAP2K1;PRKCH;CSNK2A1;PDPK1;TSC2;BRAF;PHKB;MAPK14;CREB1;PTPRA;PDE3A;EXOC4;KRAS;EXOC5;RAF1;SOS1;CRK;PFKM;RHOQ;EXOC1
Transport of mature mRNAs derived from intronless transcripts	11/38	0.000412589	0.0385571	4.0833	31.8214	NUP214;NUP93;NXF1;NUP107;NCBP1;NUP133;CPSF3;CPSF2;NUP153;NUPL1;NUP160
Lysine degradation	12/44	0.000418749	0.0385571	3.75953	29.2425	SETD2;TMLHE;SETD8;SETDB1;EHMT2;SETD1B;DOT1L;SETD7;SETD1A;EHMT1;ASH1L;WHSC1L1
mTOR signaling pathway	22/113	0.00049489	0.0423131	2.42927	18.4896	MAP2K1;PRKAA1;RRN3;FBXW11;CAB39L;YWHAB;PDPK1;POLDIP3;PTEN;TSC2;BRAF;PPP2R5D;YY1;RPTOR;RPS6KA3;RPS6KA6;EEF2K;RB1CC1;KRAS;RAF1;EIF4G3;EIF4G1
Signaling by ERBB4	19/93	0.000629426	0.0496883	2.57811	19.0024	STAT5B;GSK3A;MAP2K1;CDKN1B;YWHAB;PDPK1;PTEN;CUL1;TSC2;WWP1;PSEN1;FOXO3;BTC;ITCH;CREB1;KRAS;TAB2;RAF1;SOS1
Serotonin receptor 4/6/7 and NR3C signaling	7/18	0.000664171	0.0496883	6.3696	46.6062	MAP2K1;HTR6;CREB1;SRF;BRAF;NR3C1;ELK1
Messenger RNA processing	33/203	0.000770611	0.052908	1.95398	14.0068	NUP107;DHX8;CELF1;SRP54;HNRNPU;NUP160;CCAR1;NXF1;LSM11;SNRPD2;PCBP1;POLR2C;DHX38;DHX16;PSKH1;NUP214;SRPK2;CPSF7;NCBP1;NUP133;CPSF3;CPSF2;PRPF4B;NUP153;SRRM1;SRPK1;NUP93;PRPF4;SNRNP40;HNRNPK;ERCC3;HNRNPA2B1;NUPL1
Signaling by ERBB2	20/102	0.000795609	0.052908	2.44931	17.4793	USP8;MAP2K1;GSK3A;CDKN1B;PDE1C;YWHAB;PDPK1;PTEN;TSC2;ADCY3;FOXO3;BTC;ERBB2IP;CREB1;CAMK4;KRAS;PLCG1;PRKACA;RAF1;SOS1
EGF/EGFR signaling pathway	25/141	0.000912498	0.0574874	2.16621	15.162	PTEN;ELK1;RPS6KA3;NCK2;PLCG1;RALGDS;EPS15;AP2M1;MAP3K4;MAPK4;USP8;STAT5B;MAP2K1;PDPK1;BRAF;EPS15L1;MAPK14;ITCH;CREB1;KRAS;STAMBP;RAF1;SOS1;RAB5A;CRK
FRS2-mediated activation	7/19	0.000969389	0.0580179	5.83848	40.5123	MAP2K1;YWHAB;BRAF;KRAS;PLCG1;RAF1;CRK
Calcineurin-dependent NFAT signaling role in lymphocytes	13/55	0.00108253	0.0587794	3.10311	21.1894	NUP214;PRKCH;CSNK2A1;YWHAB;NFATC2;MAPK14;CABIN1;PPP3CA;PPP3CB;PPP3R1;CAMK4;PRKACA;MEF2D
Transport of mature transcript to cytoplasm	13/55	0.00108253	0.0587794	3.10311	21.1894	NUP214;NUP107;NCBP1;NUP133;CPSF3;CPSF2;NUP153;NUP160;SRRM1;NUP93;NXF1;DHX38;NUPL1
Signaling events mediated by focal adhesion kinase	14/62	0.00114311	0.0587794	2.92473	19.8122	ARHGEF11;GIT2;MAP2K1;ASAP1;BRAF;WASL;ACTN4;NCK2;PLCG1;ARHGEF7;RAF1;SOS1;CRK;DOCK1
Signaling by FGFR in disease	23/128	0.00119084	0.0587794	2.20058	14.8167	STAT5B;MAP2K1;GSK3A;CPSF6;CDKN1B;PDE1C;YWHAB;PDPK1;PTEN;TSC2;ADCY3;BRAF;FOXO3;ZMYM2;CREB1;CAMK4;FGF18;KRAS;PLCG1;PRKACA;RAF1;SOS1;FGF10
Phosphoinositides and their downstream targets	8/25	0.00122779	0.0587794	4.71133	31.5779	ARF1;GSK3A;PDPK1;PLCG1;ARHGEF2;PFKM;RAB5A;AP2M1
Activation of NMDA receptor upon glutamate binding and postsynaptic events	10/37	0.00134823	0.0587794	3.71004	24.5195	RPS6KA3;RPS6KA6;CREB1;PDPK1;CAMK4;AKAP9;ADCY3;BRAF;RAF1;CAMK2G
Long-term potentiation	15/70	0.00136701	0.0587794	2.73527	18.0395	MAP2K1;PPP1R12A;BRAF;PPP3CA;RPS6KA3;GRM5;PPP3CB;RPS6KA6;PPP3R1;CAMK4;GNAQ;KRAS;PRKACA;RAF1;CAMK2G
Estrogen receptor signaling pathway	7/20	0.00137496	0.0587794	5.38907	35.5103	MAP2K1;CREB1;GNB1;BRAF;MAPK14;PRKACA;ELK1
Phosphatidylinositol metabolism	12/50	0.00144439	0.0596185	3.16487	20.6985	MTMR1;VAC14;ARF1;MTMR3;PTEN;PIK3R4;PI4KA;PIP5K1A;PIP4K2B;PIP5K1C;MTMR4;PI4K2A
Class A GPCRs (rhodopsin-like)	38/253	0.00149493	0.0596477	1.77963	11.5777	GPR27;CHRM3;OR2C1;NPFFR1;SUCNR1;GPR21;CHRM4;CHRM5;MLNR;GPR63;GPR20;LPAR4;HTR2A;ADRA1A;GPR174;OR1Q1;HTR6;CCKAR;CYSLTR2;CNR2;P2RY4;HRH2;NPBWR1;CCR8;P2RY12;GPR17;GPR15;XCR1;HTR1F;GPR75;HTR1B;GPR4;GPR50;AVPR1A;SSTR1;SSTR3;SSTR5;MTNR1A
Vasopressin-regulated water reabsorption	11/44	0.00158095	0.0604043	3.33978	21.5406	NSF;DCTN5;DYNC1I2;DYNC1H1;CREB1;CREB3L3;DCTN4;CREB3L2;ADCY3;PRKACA;RAB5A
PGC-1a regulation	8/26	0.00163332	0.0604043	4.44934	28.5521	MEF2A;HDAC5;PPP3CA;PPP3CB;CAMK4;CAMK2G;MEF2D;CAMKK2
Neuroactive ligand-receptor interaction	40/272	0.00170766	0.0604043	1.73633	11.065	GABRB3;GLP1R;GABRB2;CHRM3;ADCYAP1R1;NPFFR1;CHRM4;CHRNA7;CHRM5;CHRNA6;MLNR;LPAR4;HTR2A;NR3C1;RXFP1;ADRA1A;CRHR2;GABRR2;HTR6;GRM5;CCKAR;CYSLTR2;CALCR;CNR2;P2RY4;HRH2;NPBWR1;HRH4;GABRA2;UTS2R;CHRNB4;HTR1F;HTR1B;GPR50;AVPR1A;SSTR1;SSTR3;SSTR5;MTNR1A;P2RX3
Serotonin HTR1 group and FOS pathway	9/32	0.00171575	0.0604043	3.91844	24.9523	MAP2K1;CREB1;HTR1F;PDPK1;SRF;HTR1B;BRAF;MAPK14;ELK1
ERK1/ERK2 MAPK pathway	14/65	0.00185244	0.0622064	2.75223	17.315	MAP2K1;ADCYAP1R1;SHC3;PPP2R5D;BRAF;ELK1;RPS6KA3;RPS6KA6;EEF2K;CREB1;KRAS;PRKACA;RAF1;SOS1
MEK activation	4/7	0.00191768	0.0622064	13.3297	83.3989	MAP2K1;YWHAB;KRAS;RAF1
RhoA signaling pathway	11/45	0.00192284	0.0622064	3.24137	20.2714	CDKN1B;PPP1R12A;ROCK1;SRF;LIMK1;MKL1;RDX;PTEN;PIP5K1A;PKN2;PIP5K1C
Serotonin receptor 2 and ELK-SRF/GATA4 signaling	6/16	0.00203391	0.0640681	6.00264	37.2032	MAP2K1;SRF;GNAQ;HTR2A;RAF1;ELK1
ERK5 role in neuronal survival pathway	8/27	0.00213786	0.0656159	4.21494	25.9132	MEF2A;MAP2K1;CREB1;PDPK1;PLCG1;RAF1;SOS1;MEF2D
Spliceosome	22/127	0.00243444	0.0728506	2.10374	12.6604	TCERG1;AQR;RBM25;PRPF38A;DHX8;DDX46;NCBP1;HNRNPU;CDC5L;THOC2;WBP11;USP39;CRNKL1;CHERP;PRPF4;SNRNP40;HNRNPK;SNW1;SNRPD2;PCBP1;DHX38;DHX16
MAPK/TRK pathway	9/34	0.00271741	0.0755442	3.60457	21.2961	MAP2K1;CREB1;RUSC1;SRF;BRAF;KRAS;MAPK14;RAF1;ELK1
PKB-mediated events	8/28	0.00275713	0.0755442	4.00397	23.5977	RPTOR;PPM1A;PRKAA1;EEF2K;CAB39L;PRKAG1;TSC2;EIF4G1
Recycling pathway of cell adhesion molecule L1	8/28	0.00275713	0.0755442	4.00397	23.5977	RPS6KA3;RPS6KA6;DPYSL2;CLTC;RDX;NUMB;AP2A2;AP2M1
SRF and microRNAs in smooth muscle differentiation and proliferation	5/12	0.00286092	0.0755442	7.14325	41.8352	MEF2A;MYOCD;SRF;ELK1;MEF2D
Energy-dependent regulation of mTOR by LKB1-AMPK	6/17	0.00290312	0.0755442	5.45665	31.8776	RPTOR;PPM1A;PRKAA1;CAB39L;PRKAG1;TSC2
SHC-related events	6/17	0.00290312	0.0755442	5.45665	31.8776	MAP2K1;SHC3;YWHAB;KRAS;RAF1;SOS1
Axon guidance	45/325	0.00307269	0.0782556	1.61872	9.36462	PLXND1;ROCK1;YWHAB;CLTC;WASL;AP2A2;NTN3;SPTA1;RPS6KA3;PPP3CA;RPS6KA6;PPP3R1;PPP3CB;DPYSL2;NCK2;SCN7A;PIP5K1C;PLCG1;PAK3;SRGAP2;AP2M1;CLASP1;PAK4;ARHGEF11;SEMA4A;MAP2K1;CSNK2A1;DCC;RDX;LIMK1;NFATC2;RANBP9;UNC5C;EFNA2;CREB1;GDNF;PTPRA;KCNQ3;NUMB;PLXNB2;SCN4A;KRAS;RAF1;SOS1;DOCK1
Capped intron-containing pre-mRNA processing	23/138	0.00327368	0.0816374	2.00812	11.4901	NUP214;CPSF7;NUP107;NCBP1;NUP133;CPSF3;CPSF2;HNRNPU;NUP153;NUP160;CCAR1;SRRM1;NUP93;PRPF4;NXF1;SNRNP40;HNRNPK;SNRPD2;PCBP1;POLR2C;HNRNPA2B1;DHX38;NUPL1
Skeletal myogenesis control by HDAC and calcium/calmodulin-dependent kinase (CaMK)	8/29	0.00350782	0.0852061	3.81309	21.5545	MEF2A;HDAC5;PPP3CA;PPP3CB;NFATC2;MAPK14;MEF2D;CABIN1
Recruitment of repair and signaling proteins to double-strand breaks	4/8	0.00355915	0.0852061	9.9967	56.3637	MDC1;RAD50;NBN;TP53BP1
Amine ligand-binding G-protein coupled receptors	10/42	0.00374628	0.0879274	3.12948	17.4844	CHRM3;HTR6;HRH2;HTR1F;CHRM4;CHRM5;HRH4;HTR1B;HTR2A;ADRA1A
Signaling events mediated by VEGFR1 and VEGFR2	14/70	0.00382289	0.088	2.50581	13.9492	ARF1;MAP2K1;PRKAA1;ROCK1;FBXW11;PDPK1;PRKAG1;BRAF;MAPK14;CAMKK2;NCK2;PLCG1;PRKACA;RAF1
Deadenylation-dependent mRNA decay	11/49	0.00393912	0.0889647	2.89953	16.0541	EDC4;CNOT6;CNOT7;XRN1;DIS3;CNOT2;CNOT3;PARN;PATL1;EDC3;EIF4G1
Dorso-ventral axis formation	7/24	0.00444121	0.0984469	4.12014	22.3181	PIWIL2;MAP2K1;CPEB1;KRAS;FMN2;SOS1;ETV6
Unfolded protein response	15/79	0.00470609	0.102422	2.34946	12.5905	GSK3A;CUL7;DIS3;GOSR2;NFYC;GFPT1;PARN;SYVN1;HSP90B1;DNAJC3;ERN1;TATDN2;PREB;HDGF;ATF6
MAL role in Rho-mediated activation of SRF	6/19	0.00543177	0.116104	4.61666	24.0781	MAP2K1;ROCK1;SRF;LIMK1;HNF1A;RAF1
TPO signaling pathway	7/25	0.00569088	0.119509	3.89103	20.1123	STAT5B;MAP2K1;CSNK2A1;PLCG1;RAF1;SOS1;ELK1
Calcium signaling pathway	27/178	0.00585855	0.120908	1.79575	9.22989	CHRM3;PDE1C;CHRNA7;CHRM5;ATP2A2;ADCY3;HTR2A;ADRA1A;PPP3CA;GNA14;HTR6;PPP3R1;GRM5;PPP3CB;CYSLTR2;CCKAR;HRH2;PLCG1;NOS1;PRKACA;CAMK2G;PHKB;AVPR1A;ATP2B1;P2RX3;GNAQ;CAMK4
Signaling events mediated by HDAC class II	9/38	0.00606589	0.123066	3.1067	15.8599	NUP214;HDAC5;YWHAB;SRF;CAMK4;GNB1;NUP153;NR3C1;HDAC7
T cell receptor/Ras pathway	5/14	0.00619642	0.123619	5.55525	28.2417	MAP2K1;BRAF;KRAS;RAF1;ELK1
Muscarinic acetylcholine receptors	3/5	0.00655658	0.128659	14.9885	75.3513	CHRM3;CHRM4;CHRM5
Signaling by PDGF	20/122	0.00703063	0.135737	1.96688	9.75076	STAT5B;MAP2K1;GSK3A;CDKN1B;PDE1C;YWHAB;PDPK1;PTEN;TSC2;ADCY3;FOXO3;CREB1;CAMK4;NCK2;KRAS;PLCG1;PRKACA;RAF1;SOS1;CRK
Nerve growth factor (NGF) pathway	6/20	0.00717041	0.135813	4.28666	21.1666	MAP2K1;CSNK2A1;PLCG1;RAF1;SOS1;ELK1
Angiotensin II-mediated activation of JNK pathway via Pyk2-dependent signaling	9/39	0.00726151	0.135813	3.00298	14.7902	MEF2A;MAP2K1;GNAQ;PLCG1;MAPK14;RAF1;SOS1;ELK1;MEF2D
MAPK signaling pathway	42/314	0.00754839	0.139006	1.55331	7.59014	SRF;STK4;ACVR1B;ELK1;DUSP16;RPS6KA3;PPP3CA;RPS6KA6;PPP3R1;PPP3CB;EEF2K;CASP2;RIPK1;PRKACA;MAP3K6;RALGDS;MEF2D;MAP3K4;MAPK4;CACNG5;MEF2A;DAXX;MAP2K1;PRKCH;DUSP3;CACNA2D1;NFATC2;BRAF;MAPK14;TGFBR1;PPM1A;CREB1;TAOK2;FGF18;RASA2;NF1;TAB2;KRAS;RAF1;SOS1;CRK;FGF10
Protein processing in the endoplasmic reticulum	25/166	0.00852774	0.151497	1.77966	8.47907	SEC23A;UBE2D4;CUL1;HSP90B1;UBE2J1;SEC61A1;ERLEC1;GANAB;SEC23B;UBQLN4;SEC63;UBQLN2;EDEM3;SEC24B;DNAJB12;SYVN1;UBE4B;EIF2AK4;ERN1;DNAJC3;DNAJC10;CANX;PREB;STT3B;ATF6
Calcium signaling by HBx of hepatitis B virus	5/15	0.00860634	0.151497	4.99945	23.7737	MAP2K1;CREB1;CSNK2A1;RAF1;SOS1
Signaling to p38 via RIT and RIN	5/15	0.00860634	0.151497	4.99945	23.7737	MAP2K1;YWHAB;BRAF;KRAS;RAF1
Control of gene expression by vitamin D receptor	7/27	0.00895255	0.155307	3.50154	16.5126	NCOA1;MED1;SNW1;CARM1;COPS2;ACTL6A;TSC2
IGF1 signaling pathway	6/21	0.0092779	0.156417	4.00066	18.7236	MAP2K1;CSNK2A1;SRF;RAF1;SOS1;ELK1
p38 MK2 pathway	6/21	0.0092779	0.156417	4.00066	18.7236	CREB1;YWHAB;SRF;TSC2;MAPK14;RAF1
Antiviral mechanism by interferon-stimulated genes	13/70	0.00986557	0.163318	2.28461	10.5519	NUP214;NUP107;NUP133;NUP153;NUP160;NUP93;TRIM25;ARIH1;PLCG1;KPNA3;EIF4G3;NUPL1;EIF4G1
Activation of chaperones by IRE1 alpha	10/48	0.0101055	0.163318	2.63448	12.1046	DNAJC3;ERN1;CUL7;GSK3A;TATDN2;GOSR2;GFPT1;SYVN1;HDGF;PREB
Fc epsilon receptor I signaling in mast cells	9/41	0.0101832	0.163318	2.81498	12.9124	PPP3CA;PPP3CB;MAP2K1;SYK;NFATC2;PLCG1;RAF1;SOS1;ELK1
Signaling by SCF-KIT	14/78	0.0102329	0.163318	2.19161	10.0423	STAT5B;GSK3A;MAP2K1;CDKN1B;YWHAB;PDPK1;PTEN;TSC2;FOXO3;FER;CREB1;KRAS;RAF1;SOS1
ERBB signaling pathway	16/94	0.01052	0.16569	2.05583	9.36321	STAT5B;MAP2K1;CDKN1B;SHC3;BRAF;ELK1;BTC;NCK2;KRAS;PLCG1;RAF1;SOS1;PAK3;CRK;CAMK2G;PAK4
Wnt signaling pathway	32/231	0.0111363	0.17312	1.61514	7.26415	GSK3A;CTBP2;ROCK1;CHD8;CUL1;WNT8B;PSEN1;CXXC4;PPP3CA;PPP3R1;PPP3CB;GPC5;PRKACA;CAMK2G;SOX5;TLE3;SMAD4;PRKCH;CSNK2A1;RYK;FBXW11;WNT9B;NFATC2;PPP2R5A;CACYBP;PPP2R5D;HNF1A;FBXW2;VANGL1;PYGO1;PYGO2;PI4K2A
Signaling events mediated by hepatocyte growth factor receptor (c-Met)	14/79	0.0114233	0.175304	2.15778	9.64979	MAP2K1;PDPK1;RANBP9;WASL;RPTOR;NCK2;NUMB;PLCG1;RAF1;SOS1;CRK;EPS15;RAB5A;PAK4
Nephrin interactions	6/22	0.0117926	0.17868	3.75041	16.6529	KIRREL2;NCK2;CASK;ACTN4;WASL;CD2AP
RSK activation	3/6	0.0122273	0.182951	9.99175	44.0045	RPS6KA3;RPS6KA6;PDPK1
T cell receptor calcium pathway	7/29	0.0134072	0.195708	3.18287	13.7244	PPP3CA;PPP3CB;PPP3R1;POU2F1;NFATC2;PRKACA;CABIN1
Non-coding RNA metabolism	10/50	0.0134476	0.195708	2.50248	10.7831	NUP214;NUP93;NUP107;SNRPD2;NCBP1;NUP133;GEMIN4;NUP153;NUPL1;NUP160
Oocyte meiosis	18/113	0.0135704	0.195708	1.89925	8.16654	MAP2K1;FBXW11;YWHAB;CUL1;PPP2R5A;ADCY3;PPP2R5D;SMC3;RPS6KA3;AR;PPP3CA;RPS6KA6;PPP3R1;CPEB1;PPP3CB;CDC27;PRKACA;CAMK2G
PI3K/PLC/TRK pathway	8/36	0.0139827	0.197098	2.85872	12.2065	CREB1;YWHAB;PDPK1;CAMK4;KRAS;PLCG1;FOXO3;SOS1
Actin cytoskeleton regulation	31/226	0.0140661	0.197098	1.59622	6.80627	CHRM3;ROCK1;CHRM4;CHRM5;PIK3R4;WASL;PIP5K1A;PIP4K2B;PIP4K2C;PIP5K1C;PAK3;MAPK4;PAK4;MAP2K1;PPP1R12A;RDX;INSRR;LIMK1;BRAF;ACTN4;SSH1;VIL1;FGF18;ITGA8;KRAS;ARHGEF7;RAF1;SOS1;CRK;DOCK1;FGF10
Prostate cancer	15/89	0.0141607	0.197098	2.03084	8.64586	MAP2K1;CDKN1B;PDPK1;GSTP1;INSRR;PTEN;BRAF;HSP90B1;AR;CREB1;CREB3L3;CREB3L2;KRAS;RAF1;SOS1
Deadenylation of mRNA	6/23	0.014751	0.202359	3.52961	14.8824	CNOT6;CNOT7;CNOT2;CNOT3;PARN;EIF4G1
Thyroid-stimulating hormone signaling pathway	12/66	0.0151488	0.202359	2.22517	9.32309	RBL2;MAP2K1;CDKN1B;CREB1;PDPK1;GNAQ;GNB1;ADCY3;BRAF;RAF1;MAPK14;RALGDS
PIP biosynthesis at the Golgi membrane	5/17	0.015215	0.202359	4.16575	17.4356	VAC14;ARF1;PIK3R4;PI4KA;PI4K2A
SHC1 events in EGFR signaling	5/17	0.015215	0.202359	4.16575	17.4356	MAP2K1;YWHAB;KRAS;RAF1;SOS1
Interactions of HIV Vpr protein with host cellular proteins	9/44	0.0161125	0.207818	2.57327	10.6229	NUP214;NUP93;NUP107;NUP133;RCC1;BANF1;NUP153;NUPL1;NUP160
Nuclear events mediated by MAP kinases	7/30	0.0161462	0.207818	3.04432	12.5611	MEF2A;RPS6KA3;DUSP3;CREB1;PPP2R5D;MAPK14;ELK1
PDGFA signaling pathway	7/30	0.0161462	0.207818	3.04432	12.5611	MAP2K1;CSNK2A1;SRF;PLCG1;RAF1;SOS1;ELK1
TGF-beta signaling pathway	26/185	0.0173799	0.221316	1.64059	6.6484	CUL1;XIAP;PPP2R2A;MAPK4;MEF2A;NUP214;DAXX;MAP2K1;SMAD4;SMURF1;PDPK1;TFE3;SMAD9;WWP1;NUP153;MAPK14;TGFBR1;PJA1;RBL2;SKI;PPM1A;ITCH;SNW1;TAB2;RAF1;SOS1
SREBP signaling	6/24	0.0181876	0.229164	3.33333	13.3567	YY1;SEC23A;SEC24B;CREB1;SCAP;SEC23B
Serotonin receptors	4/12	0.0187149	0.233351	4.99725	19.8812	HTR6;HTR1F;HTR1B;HTR2A
Differentiation pathway in PC12 cells	14/84	0.0190693	0.23532	2.0031	7.93161	MAP2K1;SHC3;SRF;ADCY3;BRAF;MAPK14;ELK1;RPS6KA3;ADCY10;GNAQ;KRAS;PLCG1;PRKACA;MAP3K4
PI3K pathway	10/53	0.0199254	0.243374	2.32751	9.11396	RPS6KA3;GSK3A;RPS6KA6;PRKCH;SHC3;PDPK1;IRS4;PTEN;KRAS;SOS1
NFAT involvement in hypertrophy of the heart	12/69	0.0211008	0.255127	2.10771	8.13247	PPP3CA;HDAC5;PPP3CB;MAP2K1;PDPK1;CAMK4;ATP2A2;NFATC2;RAF1;SOS1;MAPK14;CAMKK2
SHC1 events in ERBB2 signaling	6/25	0.0221339	0.264943	3.15772	12.0329	BTC;MAP2K1;YWHAB;KRAS;RAF1;SOS1
L1CAM interactions	15/94	0.0225436	0.267175	1.90178	7.21213	MAP2K1;CSNK2A1;CLTC;RDX;RANBP9;AP2A2;SPTA1;RPS6KA3;RPS6KA6;DPYSL2;KCNQ3;NUMB;SCN7A;SCN4A;AP2M1
Epidermal growth factor receptor (EGFR) pathway	17/111	0.0230402	0.269495	1.81192	6.83186	MAP2K1;PRKCH;SHC3;PDPK1;WASL;MAPK14;RPS6KA3;RPS6KA6;EEF2K;CREB1;NCK2;KRAS;PLCG1;RAF1;SOS1;RHOQ;MAPK4
Circadian rhythm	11/62	0.0231896	0.269495	2.15889	8.12616	NCOA1;MED1;F7;CREB1;CHD9;FBXW11;NCOA6;CARM1;CUL1;NR3C1;MEF2D
Diabetes pathways	20/137	0.0235603	0.27117	1.71329	6.42175	CUL7;GSK3A;DIS3;GOSR2;NFYC;GFPT1;PARN;SYVN1;MBOAT4;HSP90B1;ERN1;DNAJC3;TATDN2;EXOC4;PREB;HDGF;EXOC5;ATF6;EXOC1;PAPPA2
LKB1 signaling events	9/47	0.0242431	0.274651	2.36973	8.81449	RPTOR;BRSK2;PRKAA1;SMAD4;CREB1;YWHAB;PRKAG1;TSC2;PRKACA
Calcineurin in effects in keratinocyte differentiation	5/19	0.0245511	0.274651	3.57025	13.2349	PPP3CA;PPP3CB;GNAQ;NFATC2;PLCG1
PTEN-dependent cell cycle arrest and apoptosis	5/19	0.0245511	0.274651	3.57025	13.2349	CDKN1B;PDPK1;PTEN;FOXO3;SOS1
Lipid metabolism regulation by peroxisome proliferator-activated receptor alpha (PPAR-alpha)	17/112	0.0249378	0.275861	1.79275	6.61768	NCOA1;MED1;ALAS1;CHD9;NCOA6;NFYC;HMGCR;MED29;MED13L;MED12;MED14;MED13;SIN3B;SIN3A;ACOX1;CARM1;TEAD3
PIP biosynthesis at the early endosome membrane	4/13	0.0251202	0.275861	4.44176	16.3638	VAC14;PIK3R4;MTMR4;PI4K2A
Ras signaling pathway	6/26	0.0266184	0.28529	2.99967	10.8773	MAP2K1;PDPK1;RAF1;SOS1;ELK1;RALGDS
YAP1- and WWTR1 (TAZ)-stimulated gene expression	6/26	0.0266184	0.28529	2.99967	10.8773	NCOA1;MED1;CHD9;NCOA6;CARM1;TEAD3
PIP biosynthesis at the plasma membrane	7/33	0.0266938	0.28529	2.6926	9.75618	MTMR1;MTMR3;PTEN;PIP5K1A;PIP4K2B;PIP5K1C;PI4K2A
Antigen-activated B-cell receptor generation of second messengers	28/211	0.0278921	0.294569	1.53475	5.49349	GSK3A;SHC3;PTEN;ELK1;PPP3CA;PPP3R1;PPP3CB;SH3BP2;PIP5K1A;PIP5K1C;PLCG1;MEF2D;CAMK2G;MAPK4;MAP2K1;PRKCH;CSNK2A1;SYK;PDPK1;NFATC2;BRAF;MAPK14;IBTK;CREB1;KRAS;RAF1;SOS1;CRK
Fibroblast growth factor receptor pathway	16/105	0.0280542	0.294569	1.80064	6.4348	MAP2K1;PRKCH;SHC3;PDPK1;MAPK14;RPS6KA3;RPS6KA6;EEF2K;CREB1;FGF18;KRAS;PLCG1;RAF1;SOS1;MAPK4;FGF10
MAPK cascade role in angiogenesis	11/64	0.0287466	0.298456	2.07719	7.37244	SEMA4A;MAP2K1;PLXND1;PDPK1;KRAS;PLCG1;RAF1;SOS1;MAPK14;ELK1;CRK
Bioactive peptide-induced signaling pathway	8/41	0.0294989	0.298456	2.42491	8.54393	STAT5B;MAP2K1;GNB1;PLCG1;MAPK14;RAF1;SOS1;CAMK2G
ERBB1 internalization pathway	8/41	0.0294989	0.298456	2.42491	8.54393	USP8;KRAS;STAMBP;ARHGEF7;RAF1;SOS1;EPS15;RAB5A
S6K1 signaling	3/8	0.0297998	0.298456	5.99439	21.0598	RPTOR;EEF2K;EIF4G1
Disease	76/674	0.0301716	0.298456	1.27964	4.47983	ARF1;GSK3A;NUP107;RPL3;CDKN1B;YWHAB;CLTC;PTEN;AP2A2;ZMYM2;TATDN2;PSMD5;RCC1;BANF1;NOS1;PRKACA;AP2M1;NUP214;MAP2K1;ATP6V0B;NCBP1;NUP133;DIS3;PDPK1;VPS37C;TSC2;EPS15L1;NUP93;DNAJC3;ERN1;CREB1;CANX;EXOC4;PREB;EXOC5;SOS1;ARHGEF7;RAF1;ATF6;EXOC1;PAPPA2;PSMD10;CUL7;PSMD12;PDE1C;GOSR2;PARN;ADCY3;FOXO3;NUP160;HSP90B1;POLR2C;STX6;TCEB3;PLCG1;EPS15;ATP6V1C1;ATP6V0A1;STAT5B;CPSF6;NFYC;GFPT1;SYVN1;BRAF;NUP15…
Cell differentiation pathway	5/20	0.0303447	0.298456	3.33205	11.646	MEF2A;HDAC5;TLX2;SRF;MEF2D
EPO receptor signaling	7/34	0.0310561	0.298456	2.59274	9.00187	STAT5B;MAP2K1;CSNK2A1;PLCG1;RAF1;SOS1;ELK1
Interleukin-5 signaling pathway	9/49	0.031065	0.298456	2.25099	7.81471	STAT5B;GSK3A;MAP2K1;SYK;KRAS;RAF1;SOS1;FOXO3;ELK1
Chronic myeloid leukemia	12/73	0.0315253	0.298456	1.96906	6.80697	STAT5B;MAP2K1;SMAD4;CDKN1B;SHC3;CTBP2;BRAF;KRAS;RAF1;SOS1;CRK;TGFBR1
CTCF pathway	6/27	0.0316658	0.298456	2.85667	9.86271	SMAD4;CDKN1B;PTEN;PPP2R5D;CTCF;TGFBR1
EGFR downregulation	6/27	0.0316658	0.298456	2.85667	9.86271	CLTC;EPS15L1;ARHGEF7;AP2A2;EPS15;AP2M1
FSH signaling pathway	6/27	0.0316658	0.298456	2.85667	9.86271	CREB1;HIST3H3;TSC2;PRKACA;MAPK14;RAF1
Pentose phosphate pathway	6/27	0.0316658	0.298456	2.85667	9.86271	PRPS2;PRPS1;TKTL1;PRPS1L1;PFKM;DERA
AKT phosphorylation of cytosolic targets	4/14	0.0326897	0.300997	3.99736	13.6737	GSK3A;CDKN1B;PDPK1;TSC2
Activation of Rac	4/14	0.0326897	0.300997	3.99736	13.6737	NCK2;PAK3;SOS1;PAK4
Intronless pre-mRNA processing	4/14	0.0326897	0.300997	3.99736	13.6737	CPSF7;NCBP1;CPSF3;CPSF2
BMP receptor signaling	8/42	0.0336307	0.307298	2.35346	7.98368	NUP214;SKI;PPM1A;SMAD4;SMURF1;XIAP;SMAD9;TAB2
Gastrin-CREB signaling pathway via PKC and MAPK	27/206	0.0348322	0.315865	1.5125	5.07777	NPSR1;CHRM3;NPFFR1;YWHAB;CHRM5;MLNR;LPAR4;HTR2A;ADRA1A;RPS6KA3;GNA14;CCKAR;CYSLTR2;PROK2;UTS2R;GPR17;MAP2K1;PRKCH;XCR1;GPR4;AVPR1A;CREB1;GNAQ;GNB1;KRAS;RAF1;SOS1
PIK3C1/AKT pathway	7/35	0.0358717	0.318062	2.5	8.31952	GSK3A;CDKN1B;YWHAB;PDPK1;FOXO3;PRKACA;RAF1
Signal transduction by L1	7/35	0.0358717	0.318062	2.5	8.31952	RPS6KA3;RPS6KA6;MAP2K1;CSNK2A1;CLTC;AP2A2;AP2M1
fMLP induced chemokine gene expression in HMC-1 cells	7/35	0.0358717	0.318062	2.5	8.31952	PPP3CA;PPP3CB;MAP2K1;NFATC2;MAPK14;RAF1;ELK1
T cell signal transduction	13/83	0.0368325	0.320741	1.85899	6.13723	MAP2K1;PRKCH;NFATC2;MAPK14;PPP3CA;PPP3R1;NCK2;KRAS;PLCG1;RAF1;SOS1;MAP3K4;MAPK4
Neurotrophin signaling pathway	18/126	0.0368853	0.320741	1.66944	5.50905	MAP2K1;SHC3;PRDM4;YWHAB;IRS4;BRAF;PSEN1;FOXO3;MAPK14;RPS6KA3;RPS6KA6;CAMK4;KRAS;PLCG1;RAF1;SOS1;CRK;CAMK2G
Integrin-mediated cell adhesion	15/100	0.0369777	0.320741	1.76695	5.82642	GIT2;MAP2K1;SHC3;ROCK1;PDPK1;BRAF;ITGA8;RAF1;ARHGEF7;SOS1;PAK3;CRK;DOCK1;MAPK4;PAK4
Cell differentiation by G alpha (i/o) pathway inferred from mouse Neuro2A model	8/43	0.0381383	0.326082	2.28609	7.46761	MAP2K1;HTR1B;BRAF;KRAS;PRKACA;RAF1;RALGDS;CRK
Voltage-gated potassium channels	8/43	0.0381383	0.326082	2.28609	7.46761	KCNG2;KCNG3;KCNV2;KCNH4;KCNB1;KCNS2;KCNQ3;KCNQ4
HIV life cycle	17/118	0.0388781	0.33005	1.68569	5.47397	NUP214;NUP107;NCBP1;NUP133;VPS37C;NUP153;NUP160;NUP93;ERCC3;POLR2C;TCEB3;RCC1;TCEA1;BANF1;TAF6;TAF5;NUPL1
GM-CSF-mediated signaling events	7/36	0.0411553	0.334782	2.41366	7.70055	STAT5B;MAP2K1;SYK;KRAS;PRKACA;RAF1;SOS1
SNARE interactions in vesicular transport	7/36	0.0411553	0.334782	2.41366	7.70055	VAMP7;GOSR2;GOSR1;SNAP23;STX6;SNAP29;BET1L
Mechanisms of transcriptional repression by DNA methylation	4/15	0.0414473	0.334782	3.63376	11.5675	MECP2;SIN3B;SIN3A;MBD1
Messenger RNA decay by 5' to 3' exoribonuclease	4/15	0.0414473	0.334782	3.63376	11.5675	EDC4;XRN1;PATL1;EDC3
COPII-mediated vesicle transport	3/9	0.0417264	0.334782	4.99505	15.8674	SEC23A;SEC24B;PREB
Calcium/calmodulin-dependent protein kinase activation	3/9	0.0417264	0.334782	4.99505	15.8674	CREB1;CAMK4;CAMKK2
Nef-mediated CD4 downregulation	3/9	0.0417264	0.334782	4.99505	15.8674	ARF1;AP2A2;AP2M1
Gene expression	104/968	0.0420929	0.334782	1.21309	3.84293	ZNF573;NUP107;RPL3;MAML1;EHMT2;PARS2;HNRNPU;PPP2R2A;CASC3;NR3C1;CCAR1;EDC3;EDC4;LSM11;SNRPD2;PSMD5;MEN1;NUP214;MED1;ZFP1;SRRM1;NUP93;AR;PRPF4;ZNF92;XRN1;GEMIN4;ZNF157;ZNF552;ZNF430;PSMD10;ZNF551;PSMD12;ZNF25;NUP160;PCBP1;DHX38;ZKSCAN4;ZNF543;CPSF7;SMAD4;POU2F1;CPSF3;CPSF2;NUP153;ESR2;CNOT6;SNW1;HNRNPK;CNOT7;CNOT2;ZNF417;CNOT3;ZNF655;EIF4G1;CHD9;YWHAB;ZNF490;SRP54;MED12;SEC61A1;MED14;MED13;ZNF41;X…
Messenger RNA splicing: major pathway	11/68	0.042605	0.334782	1.931	6.09381	PRPF4;CPSF7;HNRNPK;PCBP1;CPSF3;CPSF2;HNRNPA2B1;HNRNPU;DHX38;CCAR1;SRRM1
ERBB2/ERBB3 signaling events	8/44	0.0430329	0.334782	2.22247	6.99142	USP8;PPP3CB;MAP2K1;KRAS;NF2;PRKACA;RAF1;SOS1
PI3K events in ERBB2 signaling	8/44	0.0430329	0.334782	2.22247	6.99142	BTC;GSK3A;CDKN1B;CREB1;PDPK1;PTEN;TSC2;FOXO3
Natural killer cell receptor signaling pathway	10/60	0.0433923	0.334782	2.00088	6.27772	MAP2K1;SHC3;SYK;KRAS;PLCG1;RAF1;SOS1;MAPK14;MAP3K4;MAPK4
Association of TriC/CCT with target proteins during biosynthesis	6/29	0.0435292	0.334782	2.60798	8.17424	AP3M1;USP11;LONP2;SKIV2L;FBXL5;FBXW2
CDO in myogenesis	6/29	0.0435292	0.334782	2.60798	8.17424	MEF2A;TCF12;BNIP2;MAPK14;MEF2D;NTN3
Endometrial cancer	9/52	0.0436307	0.334782	2.0936	6.55715	MAP2K1;PDPK1;PTEN;BRAF;KRAS;RAF1;SOS1;FOXO3;ELK1
PDGFB signaling pathway	18/129	0.044997	0.343066	1.62405	5.03644	STAT5B;MAP2K1;MYOCD;YWHAB;SRF;PTEN;BRAF;ACTN4;WASL;ELK1;RPS6KA3;NCK2;KRAS;PLCG1;RAF1;SOS1;RAB5A;CRK
MHC class II antigen presentation	15/103	0.046278	0.3506	1.70643	5.24402	DCTN5;DYNC1I2;DYNC1H1;ARF1;SEC23A;SEC24B;DCTN4;CLTC;KIF11;AP2A2;KIF3B;RACGAP1;KIF5A;CANX;AP2M1
PI3K/AKT activation	7/37	0.0469191	0.353221	2.33308	7.13765	GSK3A;CDKN1B;CREB1;PDPK1;PTEN;TSC2;FOXO3
FGF signaling pathway	10/61	0.0478367	0.357878	1.96154	5.96301	STAT5B;PDPK1;CTNND1;FGF18;PSEN1;PLCG1;SOS1;MAPK14;PAK4;SSH1
Signaling by FGFR mutants	8/45	0.0483244	0.359281	2.16228	6.55132	STAT5B;ZMYM2;CPSF6;FGF18;KRAS;PLCG1;SOS1;FGF10
Signaling events mediated by HDAC class I	11/70	0.0510196	0.370627	1.86533	5.55038	YY1;NUP214;HDAC5;SIN3B;SIN3A;SMURF1;NUP153;PRKACA;GATAD2B;SIRT3;HDAC7
B cell survival pathway	4/16	0.0513985	0.370627	3.33077	9.8862	PDPK1;DPF2;XIAP;ZBTB7A
LPA4-mediated signaling events	4/16	0.0513985	0.370627	3.33077	9.8862	CREB1;ADCY3;LPAR4;PRKACA
Nucleotide-like (purinergic) G-protein coupled receptors	4/16	0.0513985	0.370627	3.33077	9.8862	P2RY12;GPR17;P2RY4;LPAR4
Rap1 signaling	4/16	0.0513985	0.370627	3.33077	9.8862	YWHAB;PRKACA;RAF1;PRKG1
Post-elongation processing of intronless pre-mRNA	5/23	0.0525348	0.371356	2.77625	8.17961	CPSF7;LSM11;NCBP1;CPSF3;CPSF2
Rho cell motility signaling pathway	5/23	0.0525348	0.371356	2.77625	8.17961	ARHGEF11;ROCK1;OPHN1;LIMK1;PIP5K1A
Signaling by bone morphogenetic protein (BMP)	5/23	0.0525348	0.371356	2.77625	8.17961	SKI;GREM2;SMAD4;SMURF1;SMAD9
BMAL1-CLOCK/NPAS2 activates circadian expression	7/38	0.0531731	0.371356	2.25769	6.62452	NCOA1;MED1;F7;CHD9;NCOA6;CARM1;NR3C1
Signaling of hepatocyte growth factor receptor	7/38	0.0531731	0.371356	2.25769	6.62452	MAP2K1;PTEN;RAF1;SOS1;ELK1;CRK;DOCK1
Kit receptor signaling pathway	9/54	0.0536713	0.371356	2.00033	5.85072	RPS6KA3;STAT5B;MAP2K1;PLCG1;RAF1;SOS1;FOXO3;MAPK14;CRK
Non-small cell lung cancer	9/54	0.0536713	0.371356	2.00033	5.85072	MAP2K1;PDPK1;BRAF;KRAS;PLCG1;RAF1;SOS1;FOXO3;STK4
Interleukin-6 signaling pathway	11/71	0.0556189	0.376448	1.83414	5.29927	NCOA1;MAP2K1;CSNK2A1;SRF;TYK2;RAF1;SOS1;MAPK14;ELK1;HSP90B1;MCL1
Insulin secretion regulation by acetylcholine	3/10	0.0556653	0.376448	4.28124	12.3659	CHRM3;GNA14;GNAQ
PIP biosynthesis at the late endosome membrane	3/10	0.0556653	0.376448	4.28124	12.3659	VAC14;PIK3R4;MTMR4
Rheb GTPase activity by AMPK regulation	3/10	0.0556653	0.376448	4.28124	12.3659	PRKAA1;PRKAG1;TSC2
ERBB1 downstream pathway	15/106	0.0571112	0.384057	1.6499	4.72327	MAP2K1;YWHAB;PDPK1;SRF;PPP2R2A;BRAF;WASL;ELK1;RPS6KA3;CREB1;KRAS;RAF1;SOS1;RALGDS;RAB5A
Fas signaling pathway	16/115	0.0575637	0.384937	1.61786	4.61878	DAXX;RFC1;SYK;ROCK1;PDPK1;CLTC;NFATC2;XIAP;CFLAR;MAPK14;HIPK3;SLTM;RIPK1;MYD88;DEDD;MAPK4
FRS2-mediated cascade	7/39	0.0599245	0.396296	2.18702	6.15574	MAP2K1;YWHAB;FGF18;KRAS;RAF1;SOS1;FGF10
GAB1 signalosome	7/39	0.0599245	0.396296	2.18702	6.15574	GSK3A;CDKN1B;CREB1;PDPK1;PTEN;TSC2;FOXO3
MAP kinase signaling pathway	12/81	0.0625193	0.406797	1.74	4.82375	RPS6KA3;DAXX;MAP2K1;CREB1;RIPK1;MAP3K6;RAF1;MAPK14;ELK1;MAP3K4;TGFBR1;MAPK4
Endocytotic role of NDK, phosphins and dynamin	4/17	0.0625319	0.406797	3.07438	8.52243	PPP3CA;PPP3CB;EPS15;AP2M1
HIV-1 elongation complex formation in the absence of HIV-1 Tat	4/17	0.0625319	0.406797	3.07438	8.52243	NCBP1;ERCC3;TCEB3;TCEA1
Transmission across chemical synapses	24/190	0.0633026	0.409585	1.44836	3.99722	NSF;GABRB3;GABRA2;GABRB2;CHRNB4;KCNJ6;PDPK1;CACNA2D1;CHRNA7;CHAT;CHRNA6;ADCY3;BRAF;AP2A2;RPS6KA3;GABRR2;RPS6KA6;CREB1;CAMK4;AKAP9;GNB1;RAF1;CAMK2G;AP2M1
Netrin-mediated signaling events	6/32	0.0659371	0.422068	2.30668	6.27197	MAP2K1;DCC;UNC5C;WASL;PLCG1;DOCK1
Signaling by Robo receptor	6/32	0.0659371	0.422068	2.30668	6.27197	NCK2;PAK3;SRGAP2;SOS1;CLASP1;PAK4
PAC1 receptor pathway	7/40	0.0671778	0.427723	2.12063	5.72657	ADCY10;ADCYAP1R1;PRKCH;GNAQ;ADCY3;PLCG1;PRKACA
ATM-mediated phosphorylation of repair proteins	2/5	0.0688569	0.430099	6.65751	17.8137	MDC1;NBN
CREB phosphorylation through the activation of adenylate cyclase	2/5	0.0688569	0.430099	6.65751	17.8137	CREB1;ADCY3
Leukotriene receptors	2/5	0.0688569	0.430099	6.65751	17.8137	GPR17;CYSLTR2
Inositol phosphate metabolism	9/57	0.0713581	0.430099	1.875	4.95008	IPMK;PTEN;PI4KA;PIP5K1A;PIP4K2B;PIP4K2C;PIP5K1C;PLCG1;PI4K2A
PI3K cascade	9/57	0.0713581	0.430099	1.875	4.95008	GSK3A;CDKN1B;CREB1;PDPK1;FGF18;PTEN;TSC2;FOXO3;FGF10
DARPP-32 events	5/25	0.0714334	0.430099	2.49835	6.59312	PPP3CA;PPP3CB;PPP3R1;PPP2R5D;PRKACA
ALK2 pathway	3/11	0.0715035	0.430099	3.74588	9.88166	SMAD4;TLX2;SMAD9
Mammalian target of rapamycin complex 1 (mTORC1)-mediated signaling	3/11	0.0715035	0.430099	3.74588	9.88166	RPTOR;EEF2K;EIF4G1
Mechanism of protein import into the nucleus	3/11	0.0715035	0.430099	3.74588	9.88166	NUP214;RCC1;NUP153
SUMOylation as a mechanism to modulate CtBP-dependent gene responses	3/11	0.0715035	0.430099	3.74588	9.88166	UBA1;UBE3A;NOS1
TGF-beta signaling in gastrointestinal stem cells	3/11	0.0715035	0.430099	3.74588	9.88166	SMAD4;SMAD9;TGFBR1
Arf6 integrin-mediated signaling pathway	8/49	0.0735983	0.438294	1.9509	5.09015	CLTC;CTNND1;EXOC4;ITGA8;EXOC5;ASAP2;PIP5K1C;EXOC1
G alpha 12 pathway	8/49	0.0735983	0.438294	1.9509	5.09015	MEF2A;MAP2K1;KRAS;RAF1;MAPK14;MEF2D;MAP3K4;MAPK4
Effect of METS on macrophage differentiation	4/18	0.0748211	0.441187	2.85463	7.40107	RBL2;HDAC5;SIN3B;SIN3A
Human cytomegalovirus and MAP kinase pathways	4/18	0.0748211	0.441187	2.85463	7.40107	MAP2K1;CREB1;PDPK1;MAPK14
ERBB2 role in signal transduction and oncology	5/26	0.0821037	0.479405	2.37925	5.94758	MAP2K1;PDPK1;CARM1;RAF1;SOS1
Inhibition of activated T cell apoptosis by neuropeptides VIP and PACAP	5/26	0.0821037	0.479405	2.37925	5.94758	PPP3CA;PPP3CB;GNAQ;NFATC2;PLCG1
Hexose transport	7/42	0.0831962	0.483426	1.99923	4.97119	NUP214;NUP93;NUP107;NUP133;NUP153;NUPL1;NUP160
N-cadherin signaling events	6/34	0.0840011	0.485746	2.14168	5.30477	FER;ROCK1;CTNND1;PIP5K1C;PLCG1;CAMK2G
Neuronal system	33/283	0.0844671	0.486092	1.3228	3.26917	GABRB3;GABRB2;KCNG2;KCNG3;CHRNA7;CHAT;CHRNA6;ADCY3;AP2A2;RPS6KA3;GABRR2;RPS6KA6;KCNV2;STX6;CAMK2G;AP2M1;GABRA2;NSF;CHRNB4;KCNH4;KCNJ6;KCNB1;PDPK1;CACNA2D1;BRAF;CREB1;KCNS2;CAMK4;AKAP9;GNB1;KCNQ3;KCNQ4;RAF1
CD8/T cell receptor downstream pathway	10/68	0.0874673	0.489231	1.72414	4.20084	PPP3CA;PPP3CB;MAP2K1;PPP3R1;NFATC2;BRAF;KRAS;RAF1;ELK1;IFNAR1
ER-associated degradation (ERAD) pathway	4/19	0.0882265	0.489231	2.66417	6.46821	SEC61A1;GANAB;CANX;CUL1
IGF-1 receptor and longevity	4/19	0.0882265	0.489231	2.66417	6.46821	PDPK1;CAT;FOXO3;SOS1
Mitochondrial gene expression	4/19	0.0882265	0.489231	2.66417	6.46821	PPP3CA;CREB1;CAMK4;PPRC1
Signaling by FGFR1 fusion mutants	4/19	0.0882265	0.489231	2.66417	6.46821	STAT5B;CPSF6;ZMYM2;PLCG1
Telomeres, telomerase, cellular aging, and immortality	4/19	0.0882265	0.489231	2.66417	6.46821	TNKS;TEP1;PPP2R5D;KRAS
Type I interferon (interferon-alpha/beta) pathway	8/51	0.0887485	0.489231	1.85995	4.50471	PTP4A2;PTPRQ;PTPRA;PTPN9;PTPN23;TYK2;PTPRF;IFNAR1
Activation of chaperones by ATF6 alpha	3/12	0.0890997	0.489231	3.32949	8.05069	NFYC;ATF6;HSP90B1
BMP signaling and regulation	3/12	0.0890997	0.489231	3.32949	8.05069	SMAD4;SMURF1;TOB2
GABA (A) receptor activation	3/12	0.0890997	0.489231	3.32949	8.05069	GABRA2;GABRB3;GABRB2
Progesterone-mediated oocyte maturation	12/86	0.0896411	0.489956	1.62198	3.91212	RPS6KA3;RPS6KA6;MAP2K1;CPEB1;CDC27;PDE3A;ADCY3;BRAF;KRAS;PRKACA;RAF1;MAPK14
Cleavage of growing transcript in the termination region	7/43	0.0919574	0.498068	1.94359	4.63823	CPSF7;LSM11;NCBP1;CPSF3;CPSF2;DHX38;SRRM1
Growth hormone receptor signaling	7/43	0.0919574	0.498068	1.94359	4.63823	STAT5B;MAP2K1;SRF;PLCG1;HNF1A;RAF1;SOS1
RORA activates circadian expression	5/27	0.0935668	0.499862	2.27098	5.38012	NCOA1;MED1;CHD9;NCOA6;CARM1
eIF4E and p70 S6 kinase regulation	5/27	0.0935668	0.499862	2.27098	5.38012	PDPK1;PTEN;MAPK14;EIF4G3;EIF4G1
EGF receptor (ErbB1) signaling pathway	6/35	0.0939589	0.499862	2.06771	4.88993	NCK2;KRAS;WASL;PIP5K1C;PLCG1;SOS1
MEF2D role in T cell apoptosis	6/35	0.0939589	0.499862	2.06771	4.88993	PPP3CA;PPP3CB;NFATC2;PLCG1;MEF2D;CABIN1
Taste transduction	8/52	0.0969517	0.510152	1.81758	4.2414	TAS2R31;KCNB1;GNB1;TAS2R14;PRKACA;TAS2R3;TAS2R5;TAS2R4
ADP signalling through P2Y purinoceptor 1	2/6	0.0971718	0.510152	4.99286	11.6397	GNB1;MAPK14
G beta-gamma signaling through PI3K gamma	2/6	0.0971718	0.510152	4.99286	11.6397	PDPK1;GNB1
Androgen receptor proteolysis and transcription regulation	9/61	0.0999643	0.520216	1.73039	3.98498	RPS6KA3;MED1;AR;NCOA6;SRF;CARM1;SNURF;RANBP9;UBE3A
Leptin signaling pathway	9/61	0.0999643	0.520216	1.73039	3.98498	NCOA1;STAT5B;MAP2K1;CREB1;PLCG1;RAF1;SOS1;MAPK14;ELK1
Generic transcription pathway	42/377	0.100393	0.520216	1.25676	2.88887	ZNF595;ZNF573;ZNF430;ZNF551;MAML1;CHD9;ZNF490;ZNF2;NR3C1;ZNF25;MED12;MED14;MED13;ZNF41;ZNF248;ZKSCAN4;ZNF543;ZIM2;ZNF586;TEAD3;ZNF101;MEN1;NCOA1;MED1;SMAD4;ZFP1;NCOA6;ZNF180;ESR2;SKI;AR;PPM1A;SNW1;ZNF92;CARM1;ZNF616;ZNF417;ZNF655;ZNF611;ZNF157;ZNF234;ZNF552
Renal cell carcinoma	10/70	0.101607	0.524237	1.66648	3.81066	EGLN1;MAP2K1;ARNT;BRAF;KRAS;RAF1;SOS1;PAK3;CRK;PAK4
Amyotrophic lateral sclerosis (ALS)	8/53	0.105569	0.53565	1.77709	3.9956	PPP3CA;PPP3CB;DAXX;PPP3R1;CAT;NOS1;MAPK14;RAB5A
Androgen receptor regulation of biosynthesis and transcription	8/53	0.105569	0.53565	1.77709	3.9956	NCOA1;AR;POU2F1;EHMT2;CARM1;NR3C1;MAPK14;HDAC7
Multi-step regulation of transcription by PITX2	5/28	0.105799	0.53565	2.17212	4.87903	MED1;LDB1;CSNK2A1;TRRAP;PPP2R5D
TGF-beta receptor activation of SMADs	5/28	0.105799	0.53565	2.17212	4.87903	USP15;SMAD4;SMURF1;MTMR4;TGFBR1
Fatty acid, triacylglycerol, and ketone body metabolism	21/173	0.107199	0.53565	1.38281	3.0879	NCOA1;MED1;ALAS1;CHD9;ELOVL5;NCOA6;NFYC;HMGCR;HSD17B12;MED29;MED13L;MED12;HADHB;MED14;MED13;SIN3B;SIN3A;ACOX1;CARM1;PCCB;TEAD3
Downstream signaling events Of B cell receptor (BCR)	13/98	0.108002	0.53565	1.52967	3.40443	PSMD10;PSMD12;GSK3A;CDKN1B;FBXW11;PDPK1;CUL1;PTEN;TSC2;FOXO3;CREB1;PSMD5;KRAS
Melanocyte development and pigmentation pathway	3/13	0.108294	0.53565	2.99637	6.66066	MAP2K1;CREB1;RAF1
N-glycan trimming in the ER and calnexin/calreticulin cycle	3/13	0.108294	0.53565	2.99637	6.66066	EDEM3;GANAB;CANX
PI3K class IB pathway	3/13	0.108294	0.53565	2.99637	6.66066	PDPK1;PTEN;KRAS
Signal attenuation	3/13	0.108294	0.53565	2.99637	6.66066	SHC3;SOS1;CRK
Opioid signaling	11/80	0.109361	0.538706	1.59411	3.52793	PPP3CA;PPP3CB;PPP3R1;CREB1;GNAT2;PDE1C;CAMK4;GNB1;ADCY3;PPP2R5D;PRKACA
G alpha i pathway	14/108	0.112917	0.553943	1.48969	3.24916	MAP2K1;KCNJ6;PRKCH;SHC3;ADCY3;BRAF;MAPK14;ADCY10;KRAS;RGS22;RAF1;SOS1;MAP3K4;MAPK4
Granule cell survival pathway	13/99	0.114537	0.557601	1.5118	3.27584	MAP2K1;GSK3A;ADCY3;ADCY10;KCNV2;SHH;KCNT1;CREB1;GNAQ;POLR2C;PLCG1;PRKACA;MAP3K4
Phospholipase C-mediated cascade	8/54	0.114595	0.557601	1.73836	3.76591	CREB1;PDE1C;CAMK4;FGF18;ADCY3;PLCG1;PRKACA;FGF10
Gap junction pathway	12/90	0.115846	0.561408	1.53846	3.31614	TUBA3E;GRM5;MAP2K1;TUBA3D;GNAQ;ADCY3;KRAS;HTR2A;PRKACA;RAF1;SOS1;PRKG1
ADP-ribosylation factor	5/29	0.118772	0.570966	2.0815	4.43473	ARFGEF1;ARF1;ASAP1;ASAP2;ARFGAP3
IGF1 pathway	5/29	0.118772	0.570966	2.0815	4.43473	PDPK1;NCK2;RAF1;SOS1;CRK
Vibrio cholerae infection	8/55	0.124022	0.57122	1.70128	3.55109	SEC61A1;ARF1;ATP6V0B;ADCY3;PLCG1;PRKACA;ATP6V1C1;ATP6V0A1
SMAD2/3 nuclear pathway	11/82	0.124356	0.57122	1.54904	3.22913	NCOA1;SKI;AR;SMAD4;CREB1;SIN3B;CBFB;SIN3A;TFE3;NR3C1;FOXO3
Signaling by NOTCH1	10/73	0.125148	0.57122	1.58686	3.29791	TLE3;HDAC5;ITCH;SNW1;MAML1;NUMB;CUL1;PSEN1;HDAC7;MIB1
Angiotensin II-stimulated signaling through G-proteins and beta-arrestin	9/64	0.125156	0.57122	1.63573	3.39937	MAP2K1;PRKCH;GNAQ;PLCG1;RAF1;MAPK14;ELK1;MAP3K4;MAPK4
Endothelins	9/64	0.125156	0.57122	1.63573	3.39937	GNA14;MAP2K1;CYSLTR2;PRKCH;GNAQ;ADCY3;RAF1;MAPK14;CRK
Antigen presentation: folding, assembly, and peptide loading of class I MHC proteins	29/255	0.125744	0.57122	1.28476	2.66396	PSMD10;CUL7;PSMD12;SEC23A;UBE2D4;MGRN1;CUL3;CUL1;UBE3A;UBE3B;RNF4;UBE2J1;SEC61A1;UBE2Q1;PSMD5;HECTD3;CDC27;ARIH2;UBE2H;SEC24B;FBXW11;SMURF1;WWP1;UBE4A;PJA1;ITCH;CANX;UBE2O;UBA1
EGFR interaction with phospholipase C-gamma	6/38	0.127386	0.57122	1.87355	3.86052	CREB1;PDE1C;CAMK4;ADCY3;PLCG1;PRKACA
RAC1 activity regulation	6/38	0.127386	0.57122	1.87355	3.86052	RACGAP1;ARHGAP17;ARHGEF2;ARHGEF7;SOS1;DOCK1
p38 alpha/beta MAPK downstream pathway	6/38	0.127386	0.57122	1.87355	3.86052	MEF2A;CREB1;CSNK2A1;MAPK14;ATF6;RAB5A
Arachidonate epoxygenase/epoxide hydrolase pathway	2/7	0.128057	0.57122	3.99407	8.20893	COX8A;GSTP1
BAD activation and translocation to mitochondria	2/7	0.128057	0.57122	3.99407	8.20893	PPP3R1;YWHAB
CREB phosphorylation	2/7	0.128057	0.57122	3.99407	8.20893	RPS6KA3;CREB1
Internal ribosome entry pathway	2/7	0.128057	0.57122	3.99407	8.20893	EIF4G3;EIF4G1
Nef-mediated CD8 downregulation	2/7	0.128057	0.57122	3.99407	8.20893	AP2A2;AP2M1
Post-transcriptional silencing by small RNAs	2/7	0.128057	0.57122	3.99407	8.20893	TNRC6A;TNRC6B
SARS coronavirus protease	2/7	0.128057	0.57122	3.99407	8.20893	NCL;MAPK14
RNA polymerase II transcription	13/101	0.128282	0.57122	1.47727	3.03361	CPSF7;NCBP1;CPSF3;CPSF2;SRRM1;LSM11;ERCC3;POLR2C;TCEB3;DHX38;TCEA1;TAF6;TAF5
Acetylcholine binding and downstream events	3/14	0.128913	0.57122	2.72382	5.58008	CHRNB4;CHRNA7;CHRNA6
DCC-mediated attractive signaling	3/14	0.128913	0.57122	2.72382	5.58008	DCC;WASL;DOCK1
Porphyrin metabolism	3/14	0.128913	0.57122	2.72382	5.58008	ALAS2;ALAS1;UGT1A1
Retrograde neurotrophin signaling	3/14	0.128913	0.57122	2.72382	5.58008	CLTC;AP2A2;AP2M1
T cell receptor signaling pathway	17/139	0.129801	0.57122	1.39391	2.84601	MAP2K1;NFATC2;ASAP1;ASAP2;ARFGAP3;MAPK14;ELK1;PPP3CA;PPP3R1;PPP3CB;NCK2;KRAS;PLCG1;RAF1;SOS1;PAK3;PAK4
G alpha s pathway	15/120	0.129801	0.57122	1.42881	2.91727	MAP2K1;PDE1C;ADCY3;BRAF;PHKB;MAPK14;ADCY10;CREB1;PDE3A;CNGA3;RGS22;PRKACA;RAF1;MAP3K4;MAPK4
CDC42 activity regulation	5/30	0.132452	0.577406	1.99813	4.03929	ITSN2;RACGAP1;ARHGAP17;PLCG1;ARHGEF7
MicroRNAs in muscle cell differentiation	5/30	0.132452	0.577406	1.99813	4.03929	MEF2A;PRKCH;SRF;PRKACA;MEF2D
Thromboxane A2 receptor signaling	8/56	0.133841	0.577406	1.66575	3.34999	GNA14;PRKCH;SYK;ROCK1;GNAQ;GNB1;PRKACA;MAPK14
Glioma	9/65	0.134242	0.577406	1.60643	3.22589	MAP2K1;SHC3;PTEN;BRAF;KRAS;PLCG1;RAF1;SOS1;CAMK2G
Toll receptor cascades	19/159	0.134499	0.577406	1.35775	2.72391	MEF2A;MAP2K1;UBE2H;DUSP3;UBE2D4;PIK3R4;PPP2R5D;MAPK14;ELK1;TIRAP;HSP90B1;UBE2J1;RPS6KA3;CREB1;UBE2Q1;UBE2O;RIPK1;TAB2;MYD88
CCR3 signaling in eosinophils	4/22	0.134583	0.577406	2.21978	4.45192	MAP2K1;GNAQ;LIMK1;RAF1
Double-strand break repair	4/22	0.134583	0.577406	2.21978	4.45192	MDC1;RAD50;NBN;TP53BP1
ATM pathway	7/48	0.142991	0.611286	1.70609	3.31831	MDC1;RAD50;YWHAB;FAM175A;NBN;TP53BP1;SMC3
Keratinocyte differentiation	8/57	0.144042	0.613588	1.63166	3.16159	DAXX;MAP2K1;PRKCH;PPP2R5D;RIPK1;RAF1;SOS1;MAPK14
HIV infection	23/200	0.14567	0.616559	1.30023	2.50478	NUP214;PSMD10;ARF1;PSMD12;NUP107;NCBP1;NUP133;VPS37C;NUP153;AP2A2;NUP160;NUP93;ERCC3;PSMD5;POLR2C;TCEB3;RCC1;TCEA1;BANF1;TAF6;TAF5;NUPL1;AP2M1
NF-kappaB activation by non-typeable Hemophilus influenzae	5/31	0.1468	0.616559	1.92117	3.68613	SMAD4;NR3C1;MAPK14;TGFBR1;MYD88
Ras family activation regulation	5/31	0.1468	0.616559	1.92117	3.68613	RABGEF1;RASA2;NF1;KRAS;SOS1
Signal amplification	5/31	0.1468	0.616559	1.92117	3.68613	P2RY12;GNA14;GNAQ;GNB1;MAPK14
MicroRNAs in cardiomyocyte hypertrophy	11/85	0.14886	0.620856	1.48599	2.83044	PPP3CA;HDAC5;PPP3CB;MAP2K1;ROCK1;PDPK1;RAF1;MAPK14;PRKG1;MAPK4;HDAC7
Myc active pathway	11/85	0.14886	0.620856	1.48599	2.83044	PRDX3;SMAD4;MTA1;TRRAP;NCL;ACTL6A;IREB2;RCC1;NBN;PFKM;EIF4G1
TrkA receptor signaling pathway	3/15	0.150779	0.624648	2.4967	4.72361	PDPK1;PLCG1;SOS1
CREB transcription factor and its extracellular signals	4/23	0.151857	0.624648	2.10283	3.96345	CREB1;PDPK1;MAPK14;SOS1
Collagen binding in corneal epithelia mediated by Erk and PI-3 Kinase	4/23	0.151857	0.624648	2.10283	3.96345	MAP2K1;ROCK1;PLCG1;RAF1
Mitochondrial pathway of apoptosis: antiapoptotic Bcl-2 family	4/23	0.151857	0.624648	2.10283	3.96345	MAPK14;BCL2L2;MAPK4;MCL1
SIDS susceptibility pathways	9/67	0.153405	0.62671	1.55087	2.90737	AR;CHRNB4;ADCYAP1R1;TPH1;CREB1;CTCF;HTR2A;NR3C1;ESR2
Telomerase regulation	9/67	0.153405	0.62671	1.55087	2.90737	RAD50;CDKN1B;SIN3B;SIN3A;TNKS;NCL;TINF2;UBE3A;NBN
Transcriptional regulation of white adipocyte differentiation	10/77	0.160713	0.641628	1.4918	2.7272	MED12;NCOA1;MED1;MED14;MED13;CHD9;NCOA6;CARM1;MED29;MED13L
Downregulation of ERBB4 signaling	2/8	0.160809	0.641628	3.32821	6.08242	ITCH;WWP1
Gene expression regulation in early pancreatic precursor cells	2/8	0.160809	0.641628	3.32821	6.08242	ONECUT1;FGF10
Insulin secretion regulation by fatty acids bound to GPR40 (FFAR1)	2/8	0.160809	0.641628	3.32821	6.08242	GNA14;GNAQ
Mitotic metaphase/anaphase transition	2/8	0.160809	0.641628	3.32821	6.08242	STAG1;SMC3
Relaxin receptors	2/8	0.160809	0.641628	3.32821	6.08242	RXFP1;RXFP3
Thyroxine biosynthesis	2/8	0.160809	0.641628	3.32821	6.08242	TPO;DIO1
Hypothetical network for drug addiction	5/32	0.161774	0.643335	1.84992	3.36972	GRM5;MAP2K1;CREB1;CAMK4;PRKACA
AMPK signaling	9/68	0.163463	0.6479	1.5245	2.76112	RPTOR;PRKAA1;EEF2K;INS-IGF2;PRKAG1;TSC2;HMGCR;ADRA1A;CAMKK2
Plasma membrane estrogen receptor signaling	6/41	0.165728	0.654708	1.71268	3.07839	GNA14;GNAQ;GNB1;KRAS;SOS1;ESR2
Inhibition of cellular proliferation by Gleevec	4/24	0.169913	0.666621	1.99758	3.54064	STAT5B;MAP2K1;RAF1;SOS1
Protein export	4/24	0.169913	0.666621	1.99758	3.54064	OXA1L;SEC61A1;SRP54;SEC63
Integrin signaling pathway	18/155	0.170414	0.666621	1.31394	2.32505	GIT2;MAP2K1;SHC3;ROCK1;PTEN;BRAF;ASAP1;MAPK14;KRAS;PLCG1;RAF1;ARHGEF7;SOS1;CRK;DOCK1;MAP3K4;RHOQ;MAPK4
Amine-derived hormones	3/16	0.173713	0.667596	2.30452	4.03372	TPH1;TPO;DIO1
GluR2-containing AMPA receptor trafficking	3/16	0.173713	0.667596	2.30452	4.03372	NSF;AP2A2;AP2M1
Inhibition of platelet activation by aspirin	3/16	0.173713	0.667596	2.30452	4.03372	MAP2K1;SYK;RAF1
Other glycan degradation	3/16	0.173713	0.667596	2.30452	4.03372	MAN2B2;GBA;NEU1
Protein kinase A (PKA) at the centrosome	3/16	0.173713	0.667596	2.30452	4.03372	AKAP9;PRKAG1;PPP2R5D
Phospholipid metabolism	23/205	0.17401	0.667596	1.26416	2.21056	MTMR1;VAC14;ARF1;LPGAT1;MTMR3;GBA;CHAT;PIK3R4;EPT1;PTEN;MTMR4;HADHB;GNPAT;SPTLC2;VAPB;LPCAT3;NEU1;OSBP;PI4KA;PIP5K1A;PIP4K2B;PIP5K1C;PI4K2A
Neurotrophic factor-mediated Trk receptor signaling	8/60	0.176815	0.676189	1.53727	2.66356	MAP2K1;SHC3;DNAJA3;KRAS;PLCG1;SOS1;CRK;DOCK1
Adrenergic pathway	16/137	0.181768	0.69072	1.32209	2.2542	KCNJ6;PRKCH;PDE1C;ADCY3;BRAF;MAPK14;ADCY10;GNAQ;PDE3A;CNGA3;KRAS;PLCG1;RGS22;PRKACA;RAF1;MAPK4
Natural killer cell-mediated cytotoxicity	16/137	0.181768	0.69072	1.32209	2.2542	MAP2K1;SHC3;SYK;NFATC2;BRAF;KIR3DL2;NCR1;PPP3CA;PPP3R1;PPP3CB;SH3BP2;KRAS;PLCG1;RAF1;SOS1;IFNAR1
AP-1 transcription factor network	9/70	0.184481	0.694877	1.47435	2.49196	ELF1;CDKN1B;CREB1;CBFB;MAFG;PTEN;NFATC2;DMP1;NR3C1
NCAM signaling for neurite out-growth	9/70	0.184481	0.694877	1.47435	2.49196	SPTA1;MAP2K1;CREB1;GDNF;YWHAB;PTPRA;KRAS;RAF1;SOS1
GPCR ligand binding	43/410	0.184604	0.694877	1.17305	1.98191	NPSR1;GLP1R;CHRM3;ADCYAP1R1;NPFFR1;CHRM4;CHRM5;MLNR;WNT8B;HTR2A;LPAR4;RXFP1;ADRA1A;RXFP3;CRHR2;HTR6;SHH;GRM5;CYSLTR2;CCKAR;CALCR;P2RY4;CNR2;HRH2;NPBWR1;HRH4;PROK2;CCR8;P2RY12;GPR17;UTS2R;XCR1;HTR1F;WNT9B;EMR3;HTR1B;GPR4;AVPR1A;SSTR1;SSTR3;SSTR5;MTNR1A;GNB1
HIV factor interactions with host	15/128	0.187804	0.698247	1.32707	2.21933	NUP214;PSMD10;PSMD12;ARF1;NUP107;NUP133;NUP153;AP2A2;NUP160;NUP93;PSMD5;RCC1;BANF1;NUPL1;AP2M1
Ligand-gated ion channel transport	4/25	0.188671	0.698247	1.90235	3.17264	GABRB3;GABRA2;GABRB2;GABRR2
RNA polymerase I transcription initiation	4/25	0.188671	0.698247	1.90235	3.17264	RRN3;ERCC3;POLR1A;EHMT2
Regulatory RNA pathways	4/25	0.188671	0.698247	1.90235	3.17264	POLR2C;XPO5;TNRC6A;TNRC6B
Interleukin-2 receptor beta chain in T cell activation	7/52	0.191661	0.698247	1.5541	2.56741	STAT5B;MAP2K1;SYK;PDPK1;CFLAR;RAF1;SOS1
Signaling events mediated by stem cell factor receptor (c-Kit)	7/52	0.191661	0.698247	1.5541	2.56741	MAP2K1;FER;PDPK1;PTEN;RAF1;SOS1;FOXO3
EGF receptor transactivation by GPCRs in cardiac hypertrophy	5/34	0.193422	0.698247	1.72215	2.82928	MAP2K1;GNB1;PLCG1;RAF1;SOS1
HIF-2-alpha transcription factor network	5/34	0.193422	0.698247	1.72215	2.82928	EGLN1;PGK1;ARNT;HIF1AN;ELK1
Porphyrin and chlorophyll metabolism	6/43	0.193677	0.698247	1.61992	2.65921	ALAS2;ALAS1;UGT1A1;COX15;UGT1A3;UGT1A7
AKT phosphorylation of nuclear targets	2/9	0.194833	0.698247	2.85259	4.66574	CREB1;FOXO3
EGFR transactivation by gastrin	2/9	0.194833	0.698247	2.85259	4.66574	KRAS;SOS1
Heme biosynthesis	2/9	0.194833	0.698247	2.85259	4.66574	ALAS2;ALAS1
PPAR-gamma coactivator role in obesity and thermogenesis	2/9	0.194833	0.698247	2.85259	4.66574	NCOA1;MED1
Polyadenylation of mRNA	2/9	0.194833	0.698247	2.85259	4.66574	CPSF3;CPSF2
Rapid glucocorticoid receptor pathway	2/9	0.194833	0.698247	2.85259	4.66574	GNB1;MAPK14
Tat-mediated elongation of the HIV-1 transcript	2/9	0.194833	0.698247	2.85259	4.66574	ERCC3;TCEA1
Atypical NF-kappaB pathway	3/17	0.197538	0.699564	2.13979	3.47037	CSNK2A1;SYK;MAPK14
Destabilization of mRNA by KSRP	3/17	0.197538	0.699564	2.13979	3.47037	DIS3;PARN;MAPK14
Eukaryotic protein translation	3/17	0.197538	0.699564	2.13979	3.47037	EEF2K;EIF4G3;EIF4G1
Platelet sensitization by LDL	3/17	0.197538	0.699564	2.13979	3.47037	PPP2R5A;PPP2R5D;MAPK14
Colorectal cancer	8/62	0.200326	0.707347	1.48017	2.37984	MAP2K1;SMAD4;DCC;BRAF;KRAS;RAF1;RALGDS;TGFBR1
GABA A and B receptor activation	7/53	0.204762	0.714346	1.52023	2.41094	GABRB3;GABRA2;GABRB2;GABRR2;KCNJ6;GNB1;ADCY3
JNK/MAPK pathway	7/53	0.204762	0.714346	1.52023	2.41094	MEF2A;SHC3;HNRNPK;TAB2;DUSP16;MEF2D;MAP3K4
Protein folding	7/53	0.204762	0.714346	1.52023	2.41094	AP3M1;VBP1;USP11;LONP2;SKIV2L;FBXL5;FBXW2
Melanogenesis	12/101	0.207499	0.714346	1.3475	2.11911	MAP2K1;CREB1;CREB3L3;GNAQ;CREB3L2;WNT9B;ADCY3;WNT8B;KRAS;PRKACA;RAF1;CAMK2G
ALK1 pathway	4/26	0.208047	0.714346	1.81578	2.85076	SMAD4;TLX2;SMAD9;TGFBR1
Estrogen receptor transcription factor targets	4/26	0.208047	0.714346	1.81578	2.85076	NCOA1;MED1;CARM1;ESR2
Interaction between L1-type proteins and ankyrins	4/26	0.208047	0.714346	1.81578	2.85076	SPTA1;KCNQ3;SCN7A;SCN4A
TGF-beta signaling in development	4/26	0.208047	0.714346	1.81578	2.85076	SMAD4;SMAD9;ACVR1B;TGFBR1
G-protein-mediated events	6/44	0.208276	0.714346	1.57721	2.47447	CREB1;PDE1C;GNAT2;CAMK4;ADCY3;PRKACA
Heart development	6/44	0.208276	0.714346	1.57721	2.47447	SHH;SMAD4;SRF;TBX20;NFATC2;FGF10
Endocytosis	22/201	0.212234	0.725841	1.22898	1.905	GIT2;USP8;SMURF1;VTA1;CLTC;VPS37C;WWP1;ASAP1;ASAP2;ARFGAP3;AP2A2;TGFBR1;EPN2;ITCH;RABEP1;PSD4;PIP5K1A;PIP5K1C;STAMBP;EPS15;RAB5A;AP2M1
Lipid and lipoprotein metabolism	50/489	0.213036	0.726508	1.14017	1.76304	ARF1;ALAS1;LPGAT1;CHD9;PTEN;MED12;MED14;MED13;SIN3B;SPTLC2;SIN3A;OSBP;PIP4K2B;PRKACA;LBR;TEAD3;NCOA1;MED1;ELOVL5;NCOA6;MED29;HADHB;GNPAT;ACOX1;AGPS;PCCB;PI4K2A;MTMR1;VAC14;MTMR3;GBA;CHAT;PIK3R4;HSD17B12;LRP2;HMGCR;MTMR4;NPC1L1;NEU1;PIP5K1A;PIP5K1C;SLC10A1;NFYC;CYP51A1;EPT1;MED13L;VAPB;LPCAT3;CARM1;PI4KA
Integrated breast cancer pathway	17/152	0.221338	0.729073	1.25877	1.89831	SMAD4;GSK3A;USP15;SMEK1;SMEK2;PTEN;TSC2;BRAF;HMGCR;TGFBR1;AR;FER;RAD50;CREB1;NF1;KRAS;ZNF655
Adaptive immune system	61/606	0.221617	0.729073	1.12073	1.68872	ARF1;GSK3A;CDKN1B;UBE2D4;YWHAB;CLTC;PTEN;UBE3A;KIF11;UBE3B;AP2A2;SEC61A1;UBE2Q1;PSMD5;CDC27;KIF5A;ARIH2;PRKACA;AP2M1;PRKG1;SYK;FBXW11;PDPK1;TSC2;UBE4A;PPP2R5A;PPP2R5D;PJA1;CREB1;CANX;SOS1;RAF1;PSMD10;DYNC1I2;DCTN5;CUL7;SEC23A;PSMD12;MGRN1;CUL3;DCTN4;CUL1;LILRA1;FOXO3;RNF4;UBE2J1;RACGAP1;KIF3B;HECTD3;PLCG1;DYNC1H1;SEC24B;UBE2H;SMURF1;WWP1;KIR3DL2;ITCH;UBE2O;TAB2;UBA1;KRAS
Activated AMPK stimulation of fatty-acid oxidation in muscle	3/18	0.222081	0.729073	1.99703	3.00496	PRKAA1;CAB39L;PRKAG1
Nicotinic acetylcholine receptor role in the regulation of apoptosis	3/18	0.222081	0.729073	1.99703	3.00496	MUSK;PDPK1;FOXO3
PKA activation in glucagon signaling	3/18	0.222081	0.729073	1.99703	3.00496	CREB1;ADCY3;PRKACA
Pertussis toxin-insensitive CCR5 signaling in macrophage	3/18	0.222081	0.729073	1.99703	3.00496	GNAQ;PLCG1;MAPK14
Integrin-linked kinase signaling	6/45	0.223249	0.729073	1.53668	2.30421	GIT2;PPP1R12A;CREB1;NCK2;TACC3;ARHGEF7
Interleukin-3 signaling pathway	6/45	0.223249	0.729073	1.53668	2.30421	STAT5B;MAP2K1;SYK;PRKACA;RAF1;SOS1
Glycogen metabolism	5/36	0.227012	0.729073	1.61086	2.38851	GSK3A;PPP2R5A;PPP2R2A;PHKB;PPP2R5D
Phospholipids as signaling intermediaries	5/36	0.227012	0.729073	1.61086	2.38851	MAP2K1;PDPK1;GNB1;RAF1;SOS1
Transport to the Golgi and subsequent modification	5/36	0.227012	0.729073	1.61086	2.38851	SEC23A;SEC24B;ST8SIA6;PREB;MGAT2
Glycolysis	4/27	0.227957	0.729073	1.73674	2.56794	PGK1;GAPDHS;PPP2R5D;PFKM
Kinesins	4/27	0.227957	0.729073	1.73674	2.56794	KIF3B;RACGAP1;KIF5A;KIF11
Proteins and DNA sequences in cardicac structures	4/27	0.227957	0.729073	1.73674	2.56794	SHH;ATP2A2;NFATC2;FGF10
Rev-mediated nuclear export of HIV-1 RNA	4/27	0.227957	0.729073	1.73674	2.56794	NUP214;NUP93;RCC1;NUP153
VEGFR1 pathway	4/27	0.227957	0.729073	1.73674	2.56794	PDPK1;PLCG1;PRKACA;CD2AP
Fanconi anemia pathway regulation	2/10	0.229624	0.729073	2.49588	3.67221	FANCI;USP1
Gap junction degradation	2/10	0.229624	0.729073	2.49588	3.67221	CLTC;AP2M1
Glycoprotein 1b-IX-V activation signaling	2/10	0.229624	0.729073	2.49588	3.67221	RAF1;GP5
Interferon-alpha signaling pathway	2/10	0.229624	0.729073	2.49588	3.67221	TYK2;IFNAR1
Netrin mediated repulsion signals	2/10	0.229624	0.729073	2.49588	3.67221	DCC;UNC5C
Phospholipase C signaling pathway	2/10	0.229624	0.729073	2.49588	3.67221	PDPK1;PLCG1
Reduction of cytosolic calcium levels	2/10	0.229624	0.729073	2.49588	3.67221	ATP2A2;ATP2B1
Second messenger role in netrin-1 signaling	2/10	0.229624	0.729073	2.49588	3.67221	DCC;PLCG1
Signal-dependent regulation of myogenesis by corepressor MITR	2/10	0.229624	0.729073	2.49588	3.67221	MEF2A;MEF2D
Splicing regulation through Sam68	2/10	0.229624	0.729073	2.49588	3.67221	MAP2K1;RAF1
Fc gamma receptor-mediated phagocytosis	11/94	0.235355	0.745291	1.3242	1.91567	MAP2K1;SYK;LIMK1;PIP5K1A;ASAP1;WASL;ASAP2;PIP5K1C;PLCG1;RAF1;CRK
Asparagine N-linked glycosylation	10/85	0.244319	0.758649	1.33208	1.87728	EDEM3;SEC23A;GANAB;SEC24B;CANX;GFPT1;PREB;ST8SIA6;MGAT2;ALG10
NOD signaling pathway	10/85	0.244319	0.758649	1.33208	1.87728	ERBB2IP;CYLD;ITCH;NLRP10;NLRP4;CASP2;XIAP;TAB2;MAPK14;HSP90B1
Platelet aggregation (plug formation)	5/37	0.24441	0.758649	1.56044	2.19851	SYK;PDPK1;SOS1;GP5;CRK
G-protein signaling pathways	11/95	0.245993	0.758649	1.30837	1.83492	PPP3CA;GNA14;AKAP11;PRKCH;PDE1C;GNAQ;AKAP9;GNB1;ADCY3;KRAS;PRKACA
DNA repair	12/105	0.246961	0.758649	1.28925	1.80305	FANCI;MDC1;RAD50;FANCM;RFC1;ERCC3;POLR2C;USP1;TCEA1;NBN;TP53BP1;POLE
Destabilization of mRNA by butyrate response factor 1 (BRF1)	3/19	0.247179	0.758649	1.87211	2.61655	XRN1;DIS3;YWHAB
Hypoxic and oxygen homeostasis regulation of HIF-1-alpha	3/19	0.247179	0.758649	1.87211	2.61655	EGLN1;ARNT;HIF1AN
Ras activation upon calcium influx through NMDA receptor	3/19	0.247179	0.758649	1.87211	2.61655	CREB1;AKAP9;CAMK2G
Signaling by NODAL	3/19	0.247179	0.758649	1.87211	2.61655	SMAD4;ACVR1B;FOXO3
Signaling by constitutively active EGFR	3/19	0.247179	0.758649	1.87211	2.61655	KRAS;PLCG1;SOS1
Small ligand GPCRs	3/19	0.247179	0.758649	1.87211	2.61655	MTNR1A;CNR2;GPR50
Tob role in T-cell activation	3/19	0.247179	0.758649	1.87211	2.61655	SMAD4;TOB2;TGFBR1
PERK-regulated gene expression	4/28	0.248317	0.760192	1.66428	2.31843	DIS3;NFYC;PARN;ATF6
HIF-1 transcriptional activity in hypoxia	8/66	0.250733	0.763683	1.37779	1.90599	NCOA1;EGLN1;SMAD4;CREB1;PGK1;ARNT;HDAC7;MCL1
Signaling by TGF-beta receptor complex	8/66	0.250733	0.763683	1.37779	1.90599	SKI;PPM1A;USP15;SMAD4;SMURF1;MTMR4;TGFBR1;MEN1
VEGF signaling pathway	9/76	0.253825	0.767765	1.34188	1.83986	PPP3CA;PPP3CB;MAP2K1;PPP3R1;NFATC2;KRAS;PLCG1;RAF1;MAPK14
Actions of nitric oxide in the heart	6/47	0.254174	0.767765	1.46156	2.00195	PDPK1;GNAQ;GNB1;PDE3A;PLCG1;PRKG1
Regulation of transcription by NOTCH1 intracellular domain	6/47	0.254174	0.767765	1.46156	2.00195	HDAC5;TLE3;SNW1;MAML1;CUL1;HDAC7
Non-class A, B, C GPCRs	10/86	0.255736	0.767765	1.31448	1.79244	CHRM3;UTS2R;GPR17;HTR1F;GPR88;HRH4;EMR3;HTR2A;RXFP1;RXFP3
mRNA stability regulation by proteins that bind AU-rich elements	10/86	0.255736	0.767765	1.31448	1.79244	NUP214;PSMD10;PSMD12;XRN1;YWHAB;PSMD5;DIS3;PARN;MAPK14;EIF4G1
M phase pathway	11/96	0.2568	0.767765	1.2929	1.75765	AHCTF1;STAG1;NUP107;NUP133;CENPI;NDE1;PPP2R5A;PPP2R5D;SMC3;NUP160;CLASP1
CXCR4 signaling pathway	13/116	0.257204	0.767765	1.26109	1.71241	STAT5B;MAP2K1;PDPK1;LIMK1;PTEN;SSH1;ITCH;GNAQ;GNB1;ITGA8;PLCG1;RAF1;CRK
Vascular smooth muscle contraction	13/116	0.257204	0.767765	1.26109	1.71241	ARHGEF11;MAP2K1;PRKCH;PPP1R12A;ROCK1;ADCY3;BRAF;AVPR1A;ADRA1A;GNAQ;PRKACA;RAF1;PRKG1
Acute myeloid leukemia	7/57	0.260202	0.772857	1.3983	1.88253	STAT5B;MAP2K1;BRAF;KRAS;RAF1;SOS1;RUNX1T1
Pathogenic Escherichia coli infection	7/57	0.260202	0.772857	1.3983	1.88253	TUBA3E;TUBA3D;ROCK1;NCL;NCK2;WASL;ARHGEF2
ERBB4 signaling events	5/38	0.262141	0.776689	1.51307	2.02581	BTC;STAT5B;ITCH;WWP1;TAB2
Alpha-linolenic (omega3) and linoleic (omega6) acid metabolism	2/11	0.264762	0.776766	2.21844	2.94813	ACOX1;ELOVL5
Down syndrome cell adhesion molecule (DSCAM) interactions	2/11	0.264762	0.776766	2.21844	2.94813	DCC;MAPK14
Reversal of insulin resistance by leptin	2/11	0.264762	0.776766	2.21844	2.94813	PRKAA1;PRKAG1
SLBP-dependent processing of replication-dependent histone pre-mRNAs	2/11	0.264762	0.776766	2.21844	2.94813	LSM11;NCBP1
Mitotic G2-G2/M phases	10/87	0.267328	0.782376	1.29734	1.71155	DYNC1I2;DYNC1H1;PCM1;NDE1;AKAP9;CEP250;PRKACA;TUBG1;CEP76;CLASP1
Influence of Ras and Rho proteins on G1 to S transition	4/29	0.269044	0.783565	1.59762	2.09749	MAP2K1;CDKN1B;PDPK1;RAF1
Thyroid cancer	4/29	0.269044	0.783565	1.59762	2.09749	MAP2K1;CCDC6;BRAF;KRAS
HES/HEY pathway	6/48	0.270058	0.784609	1.42668	1.8677	YY1;NCOA1;AR;CDKN1B;MAML1;ARNT
Peroxisomal lipid metabolism	3/20	0.272676	0.788388	1.76189	2.28953	GNPAT;ACOX1;AGPS
Sprouty regulation of tyrosine kinase signals	3/20	0.272676	0.788388	1.76189	2.28953	MAP2K1;RAF1;SOS1
Androgen receptor signaling, proteolysis, and transcription regulation	10/88	0.279081	0.800343	1.28064	1.63442	NCOA1;AR;DAXX;SMAD4;CREB1;ROCK1;CARM1;PTEN;UBE3A;RNF4
HIF-1 degradation in normoxia	10/88	0.279081	0.800343	1.28064	1.63442	PSMD10;SETD2;PSMD12;MTA1;PSMD5;ARNT;HIF1AN;MAPK14;CAMK2G;MAPK4
Aurora B signaling	5/39	0.280154	0.800343	1.46848	1.86852	RACGAP1;CUL3;NCL;PPP2R5D;SMC2
G13 signaling pathway	5/39	0.280154	0.800343	1.46848	1.86852	ROCK1;LIMK1;WASL;PAK3;MAP3K4
Signaling events regulated by Ret tyrosine kinase	5/39	0.280154	0.800343	1.46848	1.86852	CREB1;GDNF;PRKACA;SOS1;CRK
Cell-cell communication	14/129	0.285732	0.814337	1.21625	1.52359	KIRREL2;DCC;CTNND1;CASK;ACTN4;WASL;MAPK14;INADL;CD2AP;CLDN20;NCK2;CDH13;RSU1;CLDN16
Signaling by NOTCH	13/119	0.287421	0.814984	1.22519	1.52758	TLE3;HDAC5;MAML1;CUL1;ATP2A2;PSEN1;HDAC7;MIB1;ITCH;SNW1;NUMB;TNRC6A;TNRC6B
Signaling by interleukins	12/109	0.288912	0.814984	1.23581	1.53443	STAT5B;MAP2K1;SYK;YWHAB;CUL1;TAB2;KRAS;TYK2;RAF1;SOS1;CRK;MYD88
Glutamate binding and activation of AMPA receptors and synaptic plasticity	4/30	0.290058	0.814984	1.53609	1.90118	NSF;AP2A2;CAMK2G;AP2M1
Inactivation of GSK3 by Akt causes accumulation of beta-catenin in alveolar macrophages	4/30	0.290058	0.814984	1.53609	1.90118	CSNK2A1;PDPK1;PPP2R5D;MYD88
Signaling by FGFR1 mutants	4/30	0.290058	0.814984	1.53609	1.90118	STAT5B;ZMYM2;CPSF6;PLCG1
p38-alpha and p38-beta regulation	4/30	0.290058	0.814984	1.53609	1.90118	RIPK1;PAK3;MAPK14;DUSP16
Transcription	19/181	0.292211	0.814984	1.17193	1.4418	GTF3C2;CPSF7;POU2F1;NFIX;RRN3;NCBP1;EHMT2;CPSF3;CPSF2;SRRM1;LSM11;ERCC3;POLR1A;POLR2C;TCEB3;DHX38;TCEA1;TAF6;TAF5
Nuclear signaling by ErbB4	5/40	0.298398	0.814984	1.42645	1.72504	BTC;STAT5B;CUL1;TAB2;PSEN1
Biosynthesis of unsaturated fatty acids	3/21	0.298426	0.814984	1.66392	2.01206	ELOVL5;ACOX1;HSD17B12
ChREBP regulation by carbohydrates and cAMP	3/21	0.298426	0.814984	1.66392	2.01206	PRKAA1;PRKAG1;PPP2R5D
E-cadherin keratinocyte pathway	3/21	0.298426	0.814984	1.66392	2.01206	CTNND1;PIP5K1A;PLCG1
Nicotine activity on dopaminergic neurons	3/21	0.298426	0.814984	1.66392	2.01206	CHRNA6;GNB1;PRKACA
Oxidative stress-induced gene expression via Nrf2	3/21	0.298426	0.814984	1.66392	2.01206	CREB1;MAFG;MAPK14
PKC-catalyzed phosphorylation of inhibitory phosphoprotein of myosin phosphatase	3/21	0.298426	0.814984	1.66392	2.01206	ROCK1;GNAQ;GNB1
ERK inactivation	2/12	0.299895	0.814984	1.99648	2.40441	DUSP3;PPP2R5D
Gamma-aminobutyric acid receptor life cycle	2/12	0.299895	0.814984	1.99648	2.40441	GABRA2;NSF
NF-kappaB activation through FADD/RIP-1 pathway	2/12	0.299895	0.814984	1.99648	2.40441	TRIM25;RIPK1
Nucleotide G-protein coupled receptors (GPCRs)	2/12	0.299895	0.814984	1.99648	2.40441	P2RY4;LPAR4
Rab GTPases mark targets in the endocytotic machinery	2/12	0.299895	0.814984	1.99648	2.40441	RAB2A;RAB5A
SODD/TNFR1 signaling pathway	2/12	0.299895	0.814984	1.99648	2.40441	MADD;RIPK1
Signaling by the B cell receptor (BCR)	16/151	0.300257	0.814984	1.18407	1.42457	PSMD10;PSMD12;GSK3A;CDKN1B;SYK;FBXW11;PDPK1;CUL1;PTEN;TSC2;FOXO3;CREB1;PSMD5;KRAS;PLCG1;SOS1
Long-term depression	8/70	0.304631	0.824984	1.28862	1.53172	GRM5;MAP2K1;GNAQ;BRAF;KRAS;NOS1;RAF1;PRKG1
Activated NOTCH1 signaling in the nucleus	4/31	0.311281	0.841092	1.47912	1.72622	ITCH;NUMB;PSEN1;MIB1
GnRH signaling pathway	11/101	0.312998	0.843827	1.22074	1.41796	MAP2K1;GNAQ;ADCY3;KRAS;PRKACA;RAF1;SOS1;MAPK14;ELK1;CAMK2G;MAP3K4
Clathrin derived vesicle budding	7/61	0.319272	0.854964	1.29444	1.47788	ARF1;VAMP7;SNX2;CLTC;SNAP23;AP3B1;SNX9
HIV genome transcription	7/61	0.319272	0.854964	1.29444	1.47788	NCBP1;ERCC3;POLR2C;TCEB3;TCEA1;TAF6;TAF5
Ion channel transport	7/61	0.319272	0.854964	1.29444	1.47788	GABRB3;GABRA2;GABRB2;GABRR2;ATP2A2;ATP2B1;ATP9A
CTLA4 inhibitory signaling	3/22	0.324296	0.858811	1.57626	1.77502	PDPK1;PPP2R5A;PPP2R5D
Fanconi anemia pathway	3/22	0.324296	0.858811	1.57626	1.77502	FANCI;FANCM;USP1
Nitric oxide signaling pathway	3/22	0.324296	0.858811	1.57626	1.77502	PPP3CA;PPP3CB;NOS1
RNA polymerase II promoter escape	3/22	0.324296	0.858811	1.57626	1.77502	ERCC3;TAF6;TAF5
T cell receptor downstream signaling	3/22	0.324296	0.858811	1.57626	1.77502	PDPK1;PTEN;TAB2
Membrane trafficking	14/133	0.325748	0.858856	1.1751	1.31803	ARF1;SEC23A;SEC24B;VTA1;CLTC;SNAP23;VPS37C;AP3B1;SNX2;VAMP7;PREB;SNX9;CHMP7;AP2M1
Tight junction	14/133	0.325748	0.858856	1.1751	1.31803	RAB3B;PRKCH;CSNK2A1;PTEN;CASK;PPP2R2A;ACTN4;ASH1L;INADL;CLDN20;EXOC4;KRAS;CLDN16;LLGL1
Platelet homeostasis	9/82	0.330098	0.863344	1.23118	1.36459	GNB1;PDE3A;ATP2A2;PPP2R5A;PPP2R5D;NOS1;ATP2B1;MAPK14;PRKG1
Myocyte adrenergic pathway	8/72	0.332484	0.863344	1.24821	1.37448	PPP3CA;PPP3R1;KCNJ6;GNAQ;KRAS;PRKACA;MAPK14;ADRA1A
Alpha-hemoglobin stabilizing enzyme (AHSP) pathway	2/13	0.334732	0.863344	1.81489	1.98626	ALAS2;ALAS1
Cytosolic sulfonation of small molecules	2/13	0.334732	0.863344	1.81489	1.98626	SULT4A1;SULT1C4
Death receptor signaling	2/13	0.334732	0.863344	1.81489	1.98626	RIPK1;CFLAR
Interleukin-22 soluble receptor signaling pathway	2/13	0.334732	0.863344	1.81489	1.98626	STAT5B;TYK2
MAP kinase downregulation by phosphorylation of MEK1 by Cdk5/p35	2/13	0.334732	0.863344	1.81489	1.98626	MAP2K1;RAF1
NICD trafficking to the nucleus	2/13	0.334732	0.863344	1.81489	1.98626	SNW1;MAML1
p27 phosphorylation regulation during cell cycle progression	2/13	0.334732	0.863344	1.81489	1.98626	CDKN1B;CUL1
Eukaryotic transcription initiation	5/42	0.335384	0.863344	1.34919	1.47397	ERCC3;POLR1A;POLR2C;TAF6;TAF5
Netrin-1 signaling	5/42	0.335384	0.863344	1.34919	1.47397	DCC;UNC5C;WASL;PLCG1;DOCK1
Myc repressed pathway	8/73	0.346565	0.89021	1.22894	1.30229	SMAD4;CDKN1B;CREB1;CSDE1;NFYC;TSC2;CFLAR;FOXO3
BAD phosphorylation mediated by IGF1R signaling	3/23	0.350162	0.894904	1.49736	1.57127	MAP2K1;RAF1;SOS1
Downregulation of SMAD2/3-SMAD4 transcriptional activity	3/23	0.350162	0.894904	1.49736	1.57127	SKI;PPM1A;SMAD4
Interleukin-1 signaling pathway	13/125	0.350635	0.894904	1.15917	1.21483	MAP2K1;UBE2H;UBE2D4;CUL1;MAPK14;ELK1;UBE2J1;UBE2Q1;UBE2O;TAB2;PLCG1;MYD88;MAPK4
Insulin secretion regulation by glucagon-like peptide-1	5/43	0.35403	0.897873	1.31362	1.36403	GLP1R;KCNG2;KCNB1;GNB1;PRKACA
Mitotic prometaphase	5/43	0.35403	0.897873	1.31362	1.36403	AHCTF1;STAG1;NDE1;SMC3;CLASP1
Propanoate metabolism	4/33	0.354061	0.897873	1.37696	1.42968	PCCB;MLYCD;LDHAL6A;LDHAL6B
Adherens junction cell adhesion	8/74	0.360721	0.897873	1.21025	1.23403	SMAD4;FER;CSNK2A1;CTNND1;WASL;ACTN4;PTPRF;TGFBR1
Wnt/calcium/cyclic GMP pathway	8/74	0.360721	0.897873	1.21025	1.23403	PPP3CA;PPP3R1;PRKCH;WNT9B;WNT8B;NFATC2;PLCG1;CAMK2G
RANKL signaling pathway	6/54	0.369029	0.897873	1.24794	1.24404	MAP2K1;CALCR;SYK;TAB2;PLCG1;MAPK14
CARM1 transcriptional regulation by protein methylation	2/14	0.369035	0.897873	1.66355	1.65834	CREB1;CARM1
HIV-1 early elongation complex formation	2/14	0.369035	0.897873	1.66355	1.65834	NCBP1;ERCC3
MAP kinase inactivation of SMRT corepressor	2/14	0.369035	0.897873	1.66355	1.65834	MAP2K1;MAPK14
TGF-beta regulation of skeletal system development	9/85	0.369736	0.897873	1.18238	1.17643	RBL2;SMAD4;ROCK1;SMURF1;CUL1;SMAD9;INHBC;TGFBR1;GDF7
Ephrin receptor A forward pathway	4/34	0.37548	0.897873	1.33099	1.30377	EFNA2;ROCK1;PLCG1;CRK
Monoamine transport	4/34	0.37548	0.897873	1.33099	1.30377	RBL2;TSC2;NOS1;MAPK14
TOR signaling	4/34	0.37548	0.897873	1.33099	1.30377	RPTOR;PRKAA1;PRKAG1;TSC2
Cholesterol biosynthesis	3/24	0.375912	0.897873	1.42598	1.39518	CYP51A1;HMGCR;LBR
Lysosome vesicle biogenesis	3/24	0.375912	0.897873	1.42598	1.39518	ARF1;VAMP7;CLTC
Plexin D1 signaling	3/24	0.375912	0.897873	1.42598	1.39518	SEMA4A;PLXND1;ITGA8
Proteasome complex	3/24	0.375912	0.897873	1.42598	1.39518	PSMD12;UBE3A;UBA1
2-LTR circle formation	1/5	0.379761	0.897873	2.49506	2.41575	BANF1
APOBEC3G-mediated resistance to HIV-1 infection	1/5	0.379761	0.897873	2.49506	2.41575	BANF1
Activation of RAS in B cells	1/5	0.379761	0.897873	2.49506	2.41575	KRAS
Beta-oxidation of lauroyl-CoA to decanoyl-CoA	1/5	0.379761	0.897873	2.49506	2.41575	HADHB
Beta-oxidation of myristoyl-CoA to lauroyl-CoA	1/5	0.379761	0.897873	2.49506	2.41575	HADHB
Coenzyme A biosynthesis	1/5	0.379761	0.897873	2.49506	2.41575	SLC25A16
Cycling of Ran in nucleocytoplasmic transport	1/5	0.379761	0.897873	2.49506	2.41575	RCC1
ERK activation	1/5	0.379761	0.897873	2.49506	2.41575	MAP2K1
Extrinsic pathway	1/5	0.379761	0.897873	2.49506	2.41575	F7
FGFR1b ligand binding and activation	1/5	0.379761	0.897873	2.49506	2.41575	FGF10
Flap intermediate removal from the telomere lagging strand (C-strand)	1/5	0.379761	0.897873	2.49506	2.41575	DNA2
G-protein signaling through tubby proteins	1/5	0.379761	0.897873	2.49506	2.41575	GNAQ
Heme degradation	1/5	0.379761	0.897873	2.49506	2.41575	UGT1A1
Ion channel and phorbal esters signaling pathway	1/5	0.379761	0.897873	2.49506	2.41575	PLCG1
NOSTRIN-mediated endothelial NOS trafficking	1/5	0.379761	0.897873	2.49506	2.41575	WASL
Nifedipine activity	1/5	0.379761	0.897873	2.49506	2.41575	MAP2K1
PKA-mediated phosphorylation of key metabolic factors	1/5	0.379761	0.897873	2.49506	2.41575	PRKACA
Serotonin and melatonin biosynthesis	1/5	0.379761	0.897873	2.49506	2.41575	TPH1
Sodium-coupled phosphate cotransporters	1/5	0.379761	0.897873	2.49506	2.41575	SLC20A1
UDP-N-acetyl-glucosamine biosynthesis	1/5	0.379761	0.897873	2.49506	2.41575	GFPT1
LPA receptor mediated events	7/65	0.380302	0.897873	1.2049	1.16489	GNA14;GNAQ;GNB1;ADCY3;LPAR4;PLCG1;CRK
Calcium regulation in the cardiac cell	15/149	0.382007	0.900124	1.11779	1.07567	CHRM3;PRKCH;YWHAB;KCNB1;CHRM4;CHRM5;ATP2A2;ADCY3;ATP2B1;ADRA1A;GNAQ;CAMK4;GNB1;PRKACA;CAMK2G
HNF3B pathway	5/45	0.3914	0.912741	1.2478	1.17047	ALAS1;CREB1;NF1;HNF1A;NR3C1
Interleukin-12/STAT4 pathway	5/45	0.3914	0.912741	1.2478	1.17047	PPP3CA;PPP3CB;PPP3R1;TYK2;MAPK14
Semaphorin interactions	7/66	0.395675	0.912741	1.18441	1.09814	ARHGEF11;SEMA4A;PLXND1;ROCK1;DPYSL2;LIMK1;PIP5K1C
Autophagy regulation	4/35	0.396832	0.912741	1.28798	1.19041	BECN1;PRKAA1;PIK3R4;ATG4C
Prion diseases	4/35	0.396832	0.912741	1.28798	1.19041	MAP2K1;NCAM2;PRKACA;ELK1
C-Myc pathway	3/25	0.401445	0.912741	1.36109	1.24224	TRRAP;ACTL6A;PPP2R5A
Cellular response to hypoxia	3/25	0.401445	0.912741	1.36109	1.24224	EGLN1;ARNT;HIF1AN
Ck1/Cdk5 regulation by type 1 glutamate receptors	3/25	0.401445	0.912741	1.36109	1.24224	PPP3CA;GNB1;PPP2R5D
G0 and early G1 pathway	3/25	0.401445	0.912741	1.36109	1.24224	RBL2;DYRK1A;LIN52
Maturity onset diabetes of the young	3/25	0.401445	0.912741	1.36109	1.24224	ONECUT1;BHLHA15;HNF1A
AKAP95 role in mitosis and chromosome dynamics	2/15	0.402613	0.912741	1.5355	1.39697	PRKAG1;PPP2R5D
Arf6 vesicle-mediated transport	2/15	0.402613	0.912741	1.5355	1.39697	ARF1;PIP5K1A
BMP signaling pathway in stem cells	2/15	0.402613	0.912741	1.5355	1.39697	SMAD4;SMAD9
Biogenic amine biosynthesis	2/15	0.402613	0.912741	1.5355	1.39697	TPH1;CHAT
Eicosanoid ligand-binding G-protein coupled receptors	2/15	0.402613	0.912741	1.5355	1.39697	GPR17;CYSLTR2
Glycosylation of mammalian N-linked oligosaccarides	2/15	0.402613	0.912741	1.5355	1.39697	B3GALT2;FUT4
PRC2 complex long-term gene silencing through modification of histone tails	2/15	0.402613	0.912741	1.5355	1.39697	SUZ12;YY1
Prolactin receptor signaling pathway	2/15	0.402613	0.912741	1.5355	1.39697	STAT5B;CUL1
Repression of pain sensation by the transcriptional regulator DREAM	2/15	0.402613	0.912741	1.5355	1.39697	RPS6KA3;CREB1
Validated nuclear estrogen receptor beta network	2/15	0.402613	0.912741	1.5355	1.39697	NCOA1;ESR2
Immune system signaling by interferons, interleukins, prolactin, and growth hormones	27/280	0.407519	0.916185	1.06571	0.956651	NUP107;YWHAB;CUL1;NUP160;TRIM25;PLCG1;ARIH1;KPNA3;CAMK2G;NUP214;STAT5B;MAP2K1;SYK;NUP133;NUP153;TYK2;NUP93;TAB2;KRAS;RAF1;SOS1;NUPL1;EIF4G3;CRK;MYD88;IFNAR1;EIF4G1
G alpha 13 pathway	7/67	0.411045	0.916185	1.16461	1.0354	ARHGEF11;PRKCH;ROCK1;PDPK1;SRF;RDX;ARHGEF7
Potassium channels	10/99	0.415077	0.916185	1.12167	0.986277	KCNG2;KCNG3;KCNH4;KCNV2;KCNJ6;KCNB1;KCNS2;GNB1;KCNQ3;KCNQ4
Senescence and autophagy	10/99	0.415077	0.916185	1.12167	0.986277	BECN1;MAP2K1;CDKN1B;TNFSF15;RB1CC1;PTEN;BRAF;AMBRA1;RAF1;MAPK14
Peroxisome	8/78	0.417708	0.916185	1.14084	0.995922	GNPAT;PEX19;ACOX1;AGPS;CAT;PEX5;MLYCD;PEX13
Phosphatidylinositol signaling system	8/78	0.417708	0.916185	1.14084	0.995922	PTEN;PI4KA;PIP5K1A;PIP4K2B;PIP4K2C;PIP5K1C;PLCG1;PI4K2A
Ascorbate and aldarate metabolism	3/26	0.426671	0.916185	1.30184	1.10883	UGT1A1;UGT1A3;UGT1A7
CARM1 and regulation of the estrogen receptor	3/26	0.426671	0.916185	1.30184	1.10883	HDAC5;MED1;CARM1
Physiological and pathological hypertrophy of the heart	3/26	0.426671	0.916185	1.30184	1.10883	PPP3CA;PPP3CB;MAPK14
Segmentation clock	3/26	0.426671	0.916185	1.30184	1.10883	CSNK2A1;PSEN1;HNF1A
Agrin in postsynaptic differentiation	5/47	0.428594	0.916185	1.18825	1.00674	GIT2;MUSK;PAK3;ARHGEF7;PAK4
Nucleotide-binding domain, leucine rich repeat containing receptor (NLR) signaling pathways	5/47	0.428594	0.916185	1.18825	1.00674	CYLD;ITCH;CASP2;TAB2;MAPK14
p73 transcription factor network	8/79	0.43195	0.916185	1.12471	0.944133	ITCH;CASP2;UBE4B;FBXO45;FOXO3;MAPK14;GRAMD4;DEDD
Control of cell cycle and breast tumor growth by estrogen-responsive protein Efp	2/16	0.435312	0.916185	1.42575	1.18578	SMURF1;TRIM25
Gap-filling DNA repair biosynthesis and ligation in global genomic nucleotide excision repair	2/16	0.435312	0.916185	1.42575	1.18578	RFC1;POLE
Hypoxia-inducible factor in the cardivascular system	2/16	0.435312	0.916185	1.42575	1.18578	CREB1;ARNT
Inhibitor of DNA binding (ID) signaling pathway	2/16	0.435312	0.916185	1.42575	1.18578	RBL2;ELK1
Interleukin-10 anti-inflammatory signaling pathway	2/16	0.435312	0.916185	1.42575	1.18578	IL10RB;MAPK14
Interleukin-9 signaling pathway	2/16	0.435312	0.916185	1.42575	1.18578	STAT5B;MAP2K1
Other semaphorin interactions	2/16	0.435312	0.916185	1.42575	1.18578	SEMA4A;PLXND1
SREBF and miR-33 in cholesterol and lipid homeostasis	2/16	0.435312	0.916185	1.42575	1.18578	PRKAA1;HMGCR
Sonic Hedgehog (Shh) pathway	2/16	0.435312	0.916185	1.42575	1.18578	SHH;DYRK1A
TGF-beta receptor signaling in EMT (epithelial to mesenchymal transition)	2/16	0.435312	0.916185	1.42575	1.18578	SMURF1;TGFBR1
HIV-1 Nef as negative effector of Fas and TNF	6/58	0.436047	0.916185	1.15169	0.955904	DAXX;CASP2;XIAP;RIPK1;PSEN1;CFLAR
Nucleotide excision repair	6/58	0.436047	0.916185	1.15169	0.955904	RFC1;ERCC3;POLR2C;TCEA1;POLE;CUL4B
Activation of TRKA receptors	1/6	0.436279	0.916185	1.99594	1.65558	ADCYAP1R1
Acyl chain remodeling of cardiolipin	1/6	0.436279	0.916185	1.99594	1.65558	HADHB
Beta-oxidation of very long chain fatty acids	1/6	0.436279	0.916185	1.99594	1.65558	ACOX1
Cell cycle negative regulation by p75 neurotrophin receptor	1/6	0.436279	0.916185	1.99594	1.65558	PRDM4
DNA replication initiation	1/6	0.436279	0.916185	1.99594	1.65558	POLE
ER quality control compartment (ERQC)	1/6	0.436279	0.916185	1.99594	1.65558	EDEM3
FGFR2b ligand binding and activation	1/6	0.436279	0.916185	1.99594	1.65558	FGF10
Mitochondrial beta-oxidation of unsaturated fatty acids	1/6	0.436279	0.916185	1.99594	1.65558	HADHB
Multi-drug resistance factors	1/6	0.436279	0.916185	1.99594	1.65558	GSTP1
NADE-dependent death signaling	1/6	0.436279	0.916185	1.99594	1.65558	CASP2
PIK3C1/B pathway	1/6	0.436279	0.916185	1.99594	1.65558	MAP2K1
Proteolysis and signaling pathway of Notch	1/6	0.436279	0.916185	1.99594	1.65558	PSEN1
Pyrimidine biosynthesis	1/6	0.436279	0.916185	1.99594	1.65558	DCTD
Signaling by EGFR	1/6	0.436279	0.916185	1.99594	1.65558	SOS1
Vasopressin-like receptors	1/6	0.436279	0.916185	1.99594	1.65558	AVPR1A
Vitamin B6 metabolism	1/6	0.436279	0.916185	1.99594	1.65558	PNPO
eIF4E release	1/6	0.436279	0.916185	1.99594	1.65558	RPTOR
ALK in cardiac myocytes	4/37	0.439108	0.916261	1.20979	0.995668	SMAD4;RFC1;HNF1A;TGFBR1
Latent infection of Homo sapiens with Mycobacterium tuberculosis	4/37	0.439108	0.916261	1.20979	0.995668	ATP6V0B;NOS1;ATP6V1C1;ATP6V0A1
TNF-alpha signaling pathway	10/101	0.4403	0.916261	1.0969	0.899785	CYLD;CSNK2A1;FBXW11;MADD;CUL1;RIPK1;TAB2;CFLAR;RAF1;SOS1
FSH regulation of apoptosis	25/263	0.442395	0.916261	1.04867	0.855242	BECN1;HDAC5;CTNND1;SNAP23;GDE1;ATP2A2;PTPRF;PPP3R1;PGK1;TLK1;SH3BP4;CAMK2G;ATP9A;RAB2A;MAP2K1;DUSP3;CSNK2A1;ATP2B1;CFLAR;ALG10;MAPK14;AR;GNB1;TMBIM6;RAB5A
Post-translational regulation of adherens junction stability and disassembly	5/48	0.447029	0.916261	1.16055	0.934397	SNX1;GDNF;CTNND1;ZBTB33;RAB5A
Presenilin action in Notch and Wnt signaling	5/48	0.447029	0.916261	1.16055	0.934397	CSNK2A1;FBXW11;PPP2R5D;PSEN1;HNF1A
Glucuronidation	3/27	0.45151	0.916261	1.24753	0.991981	UGT1A1;UGT1A3;UGT1A7
Glycosphingolipid biosynthesis: lacto and neolacto series	3/27	0.45151	0.916261	1.24753	0.991981	B3GALT2;ABO;FUT4
Insulin regulation of blood glucose	3/27	0.45151	0.916261	1.24753	0.991981	STXBP4;YWHAB;RHOQ
Oxidative stress	3/27	0.45151	0.916261	1.24753	0.991981	NFIX;CAT;MAPK14
TNF/stress-related signaling	3/27	0.45151	0.916261	1.24753	0.991981	CASP2;RIPK1;MAPK14
ATF2 transcription factor network	6/59	0.45265	0.916261	1.12989	0.895593	CREB1;POU2F1;CBFB;CUL3;NF1;MAPK14
CDC42 signaling events	7/70	0.456916	0.916261	1.10897	0.868606	LIMK1;BRAF;WASL;ARHGEF7;RAF1;MAPK14;PAK4
Hedgehog signaling pathway	7/70	0.456916	0.916261	1.10897	0.868606	SHH;SIN3A;FBXW11;WNT9B;WNT8B;LRP2;PRKACA
MicroRNA regulation of DNA damage response	7/70	0.456916	0.916261	1.10897	0.868606	CDC20B;RAD50;CDKN1B;CREB1;RFC1;TLK1;NBN
Pancreatic cancer	7/70	0.456916	0.916261	1.10897	0.868606	MAP2K1;SMAD4;BRAF;KRAS;RAF1;RALGDS;TGFBR1
Cyclin D-associated events in G1	4/38	0.459928	0.916261	1.17414	0.911939	RBL2;CDKN1B;CUL1;PPP2R2A
Trefoil factor initiation of mucosal healing	4/38	0.459928	0.916261	1.17414	0.911939	MAP2K1;PDPK1;RAF1;SOS1
Interferon signaling	16/168	0.464642	0.916261	1.05065	0.805311	NUP214;NUP107;NUP133;NUP153;TYK2;NUP160;NUP93;TRIM25;PLCG1;ARIH1;KPNA3;EIF4G3;CAMK2G;NUPL1;IFNAR1;EIF4G1
Angiopoietin receptor Tie2-mediated signaling	5/49	0.465308	0.916261	1.13411	0.86766	STAT5B;ELF1;MAPK14;ELK1;CRK
FoxO family signaling	5/49	0.465308	0.916261	1.13411	0.86766	RBL2;CDKN1B;YWHAB;CAT;FOXO3
Activation of BH3-only proteins	2/17	0.467016	0.916261	1.33062	1.01313	PPP3R1;YWHAB
Apoptotic cleavage of cellular proteins	2/17	0.467016	0.916261	1.33062	1.01313	ROCK1;FNTA
Beta-arrestin-dependent recruitment of Src kinases in GPCR signaling	2/17	0.467016	0.916261	1.33062	1.01313	MAP2K1;RAF1
Beta-catenin phosphorylation cascade	2/17	0.467016	0.916261	1.33062	1.01313	PPP2R5A;PPP2R5D
Cadmium-induced DNA biosynthesis and proliferation in macrophages	2/17	0.467016	0.916261	1.33062	1.01313	MAP2K1;RAF1
Chromatin remodeling by hSWI/SNF ATP-dependent complexes	2/17	0.467016	0.916261	1.33062	1.01313	NF1;NR3C1
Estrogen metabolism	2/17	0.467016	0.916261	1.33062	1.01313	UGT1A1;UGT1A3
GRB2-SOS provides linkage to MAPK signaling for integrins	2/17	0.467016	0.916261	1.33062	1.01313	SOS1;CRK
Integrin beta-5 pathway	2/17	0.467016	0.916261	1.33062	1.01313	EDIL3;TGFBR1
Ion channel function in vascular endothelium	2/17	0.467016	0.916261	1.33062	1.01313	KCNQ3;KCNQ4
SUMOylation by RanBP2 regulates transcriptional repression	2/17	0.467016	0.916261	1.33062	1.01313	NUP214;NUP153
Sulfation biotransformation reaction	2/17	0.467016	0.916261	1.33062	1.01313	SULT4A1;SULT1C4
Syndecan 3 pathway	2/17	0.467016	0.916261	1.33062	1.01313	CASK;PSEN1
TAK1-mediated activation of p38 MAPK	2/17	0.467016	0.916261	1.33062	1.01313	TAB2;MAPK14
Unblocking of NMDA receptor, glutamate binding and activation	2/17	0.467016	0.916261	1.33062	1.01313	AKAP9;CAMK2G
Immune system	92/998	0.468317	0.916261	1.01381	0.769086	ARF1;GSK3A;NUP107;CDKN1B;UBE2D4;YWHAB;CLTC;PTEN;UBE3A;KIF11;UBE3B;AP2A2;ELK1;SEC61A1;RPS6KA3;UBE2Q1;PSMD5;CDC27;KIF5A;ARIH2;TRIM25;CASP2;ARIH1;PRKACA;KPNA3;AP2M1;PRKG1;MEF2A;NUP214;MAP2K1;DUSP3;SYK;NUP133;FBXW11;PDPK1;UBE4A;TSC2;PPP2R5A;PPP2R5D;TYK2;TIRAP;PJA1;NUP93;CREB1;CANX;MASP2;RAF1;SOS1;CRK;IFNAR1;PSMD10;DYNC1I2;DCTN5;SEC23A;PSMD12;CUL7;MGRN1;DCTN4;CUL3;PIK3R4;CUL1;LILRA1;FOXO3;RNF4;NUP160;…
Ephrin receptor B forward pathway	6/60	0.469139	0.916261	1.10891	0.839285	MAP2K1;ROCK1;NCK2;KRAS;WASL;CRK
Melanoma	7/71	0.472055	0.916261	1.09158	0.819405	MAP2K1;FGF18;PTEN;BRAF;KRAS;RAF1;FGF10
ATM-dependent DNA damage response	8/82	0.474378	0.916261	1.07894	0.804617	RBL2;SMAD4;CDKN1B;CAT;PTEN;SOS1;FOXO3;MAP3K4
Dual incision reaction in TC-NER	3/28	0.475893	0.916261	1.19756	0.889262	ERCC3;POLR2C;TCEA1
Endosomal sorting complex required for transport (ESCRT) pathway	3/28	0.475893	0.916261	1.19756	0.889262	VTA1;VPS37C;CHMP7
Extension of telomeres	3/28	0.475893	0.916261	1.19756	0.889262	RFC1;DNA2;POLE
Messenger RNA capping	3/28	0.475893	0.916261	1.19756	0.889262	NCBP1;ERCC3;POLR2C
Nef in HIV-1 replication and disease pathogenesis	3/28	0.475893	0.916261	1.19756	0.889262	ARF1;AP2A2;AP2M1
Nitric oxide stimulation of guanylate cyclase	3/28	0.475893	0.916261	1.19756	0.889262	PDE3A;NOS1;PRKG1
E-cadherin nascent AJ-like junctions pathway	4/39	0.480473	0.916261	1.14053	0.835991	CSNK2A1;CTNND1;PIP5K1C;CRK
HIV-1 transcription initiation	4/39	0.480473	0.916261	1.14053	0.835991	ERCC3;POLR2C;TAF6;TAF5
Glucose metabolism	6/61	0.485488	0.916261	1.08869	0.786686	GAPDHS;PGK1;PPP2R5D;PHKB;PRKACA;PFKM
Acetylcholine biosynthesis	1/7	0.487649	0.916261	1.66319	1.19443	CHAT
Activation of PKC through G-protein coupled receptors	1/7	0.487649	0.916261	1.66319	1.19443	GNAQ
Anandamide metabolism	1/7	0.487649	0.916261	1.66319	1.19443	CNR2
Apoptotic factor-mediated response	1/7	0.487649	0.916261	1.66319	1.19443	XIAP
Attachment of GPI anchor to uPAR	1/7	0.487649	0.916261	1.66319	1.19443	PIGS
Cation-coupled chloride cotransporters	1/7	0.487649	0.916261	1.66319	1.19443	SLC12A5
FGFR3b ligand binding and activation	1/7	0.487649	0.916261	1.66319	1.19443	FGF18
FYVE-finger proteins in vesicle transport	1/7	0.487649	0.916261	1.66319	1.19443	RAB5A
Fas signaling pathway in cardiomyocytes	1/7	0.487649	0.916261	1.66319	1.19443	GSK3A
Gamma-secretase-mediated ErbB4 signaling pathway	1/7	0.487649	0.916261	1.66319	1.19443	PSEN1
Gene expression regulation in late stage pancreatic bud precursor cells	1/7	0.487649	0.916261	1.66319	1.19443	ONECUT1
Highly sodium permeable acetylcholine nicotinic receptors	1/7	0.487649	0.916261	1.66319	1.19443	CHRNB4
Negative regulation of the PI3K/Akt network	1/7	0.487649	0.916261	1.66319	1.19443	PTEN
PP2A-mediated dephosphorylation of key metabolic factors	1/7	0.487649	0.916261	1.66319	1.19443	PPP2R5D
Telomerase RNA component gene hTERC transcriptional regulation	1/7	0.487649	0.916261	1.66319	1.19443	NFYC
Viral dsRNA-TLR3-TRIF complex activation of RIP1	1/7	0.487649	0.916261	1.66319	1.19443	RIPK1
Vitamin D (calciferol) metabolism	1/7	0.487649	0.916261	1.66319	1.19443	LRP2
Wnt/LRP6 signaling	1/7	0.487649	0.916261	1.66319	1.19443	WNT8B
Meiosis	8/83	0.488366	0.916261	1.06449	0.76291	DIDO1;RAD50;STAG1;TINF2;HIST3H3;NBN;TEX15;SMC3
CBL signaling regulation	2/18	0.497633	0.923168	1.24739	0.870545	SYK;CRK
Corticosteroids and cardioprotection	2/18	0.497633	0.923168	1.24739	0.870545	PDPK1;NR3C1
Fatty acyl-CoA biosynthesis	2/18	0.497633	0.923168	1.24739	0.870545	ELOVL5;HSD17B12
TNFR2 signaling pathway	2/18	0.497633	0.923168	1.24739	0.870545	RIPK1;IKBKAP
Tie2 signaling	2/18	0.497633	0.923168	1.24739	0.870545	KRAS;SOS1
BARD1 signaling events	3/29	0.49976	0.923168	1.15144	0.798667	RAD50;NBN;TOPBP1
Pentose and glucuronate interconversions	3/29	0.49976	0.923168	1.15144	0.798667	UGT1A1;UGT1A3;UGT1A7
Reelin signaling pathway	3/29	0.49976	0.923168	1.15144	0.798667	DAB1;NCK2;ARHGEF2
Sema4D in semaphorin signaling	3/29	0.49976	0.923168	1.15144	0.798667	ARHGEF11;ROCK1;LIMK1
Transferrin endocytosis and recycling	3/29	0.49976	0.923168	1.15144	0.798667	ATP6V0B;ATP6V1C1;ATP6V0A1
Shigellosis	6/62	0.501675	0.925277	1.06919	0.737529	ROCK1;FBXW11;WASL;MAPK14;CRK;DOCK1
Class B GPCRs (secretin family receptors)	9/95	0.502478	0.925333	1.04432	0.718702	GLP1R;SHH;ADCYAP1R1;CALCR;GNB1;WNT9B;WNT8B;EMR3;CRHR2
E2F transcription factor network	7/74	0.516749	0.936465	1.04253	0.688277	YY1;RBL2;CDKN1B;TRRAP;TFE3;TOPBP1;MCL1
Gastric acid secretion	7/74	0.516749	0.936465	1.04253	0.688277	CHRM3;SLC9A4;HRH2;GNAQ;ADCY3;PRKACA;CAMK2G
Seven transmembrane receptor signaling through beta-arrestin	7/74	0.516749	0.936465	1.04253	0.688277	MAP2K1;PDE1C;PDE3A;RAF1;MAPK14;MAP3K4;MAPK4
Insulin biosynthesis and processing	4/41	0.520583	0.936465	1.07876	0.704223	SRP54;EXOC4;EXOC5;EXOC1
Transcriptional activity of SMAD2/SMAD3-SMAD4 heterotrimer	4/41	0.520583	0.936465	1.07876	0.704223	SKI;PPM1A;SMAD4;MEN1
Apoptosis intrinsic pathway	3/30	0.52306	0.936465	1.10873	0.718521	PPP3R1;YWHAB;XIAP
Interleukin-2/STAT5 pathway	3/30	0.52306	0.936465	1.10873	0.718521	STAT5B;ELF1;SOS1
Retinoic acid receptor-mediated signaling	3/30	0.52306	0.936465	1.10873	0.718521	NCOA1;PRKACA;MAPK14
TNFR1 signaling pathway	3/30	0.52306	0.936465	1.10873	0.718521	MADD;CASP2;RIPK1
Tight junction interactions	3/30	0.52306	0.936465	1.10873	0.718521	CLDN20;CLDN16;INADL
Apoptosis modulation by HSP70	2/19	0.527098	0.936465	1.17395	0.751761	CASP2;RIPK1
Class C GPCRs (metabotropic glutamate and pheromone receptors)	2/19	0.527098	0.936465	1.17395	0.751761	GRM5;GPRC5D
G-protein-independent seven transmembrane receptor signaling	2/19	0.527098	0.936465	1.17395	0.751761	MAPK14;MAPK4
Platelet calcium homeostasis	2/19	0.527098	0.936465	1.17395	0.751761	ATP2A2;ATP2B1
STAT3 pathway	2/19	0.527098	0.936465	1.17395	0.751761	SLTM;TYK2
TSH regulation of gene expression	9/97	0.528276	0.936465	1.02047	0.6512	TPO;TP53BP2;ATP2A2;ADCY3;HMGCR;TANC2;PTPRF;CTTNBP2NL;CAMKK2
Binding of orexin and neuropeptides FF and QRFP to their receptors	1/8	0.53434	0.936465	1.42551	0.8934	NPFFR1
Chromatin remodeling by nuclear receptors to facilitate initiation of transcription in carcinoma cells	1/8	0.53434	0.936465	1.42551	0.8934	NCOA1
Codeine and morphine metabolism	1/8	0.53434	0.936465	1.42551	0.8934	UGT1A1
Cytoskeletal remodeling regulation and cell spreading by IPP complex components	1/8	0.53434	0.936465	1.42551	0.8934	RSU1
Dissolution of fibrin clot	1/8	0.53434	0.936465	1.42551	0.8934	HRG
Fatty acid elongation in mitochondria	1/8	0.53434	0.936465	1.42551	0.8934	HADHB
Integration of provirus	1/8	0.53434	0.936465	1.42551	0.8934	BANF1
Mitochondrial beta-oxidation of saturated fatty acids	1/8	0.53434	0.936465	1.42551	0.8934	HADHB
NOD-like receptor (NLR) proteins	1/8	0.53434	0.936465	1.42551	0.8934	ERBB2IP
Oxygen/carbon dioxide exchange in erythrocytes	1/8	0.53434	0.936465	1.42551	0.8934	CA4
RNA polymerase II C-terminal domain phosphorylation and interaction with capping enzyme	1/8	0.53434	0.936465	1.42551	0.8934	ERCC3
SREBP control of lipid biosynthesis	1/8	0.53434	0.936465	1.42551	0.8934	SCAP
Stabilization of mRNA by HuR	1/8	0.53434	0.936465	1.42551	0.8934	NUP214
TSP1-induced apoptosis in microvascular endothelial cell	1/8	0.53434	0.936465	1.42551	0.8934	MAPK14
Thiamine metabolism	1/8	0.53434	0.936465	1.42551	0.8934	MTMR1
Transcription factor regulation of microRNAs related to cardiac hypertrophy	1/8	0.53434	0.936465	1.42551	0.8934	PPP3R1
Visceral fat deposits and the metabolic syndrome	1/8	0.53434	0.936465	1.42551	0.8934	NR3C1
Toll-like receptor signaling pathway regulation	13/142	0.535181	0.936567	1.00547	0.628568	RNF31;MAP2K1;SYK;MAPK14;TIRAP;CYLD;RNF216;NEU1;RIPK1;TAB2;ZMYND11;MYD88;IFNAR1
Thrombin signaling through protease-activated receptors	5/53	0.536257	0.93708	1.03937	0.647677	ARFGEF1;GNA14;ROCK1;GNAQ;GNB1
Bladder cancer	4/42	0.540077	0.938276	1.05032	0.64704	MAP2K1;BRAF;KRAS;RAF1
Messenger RNA splicing: minor pathway	4/42	0.540077	0.938276	1.05032	0.64704	SNRNP40;SNRPD2;NCBP1;POLR2C
TWEAK signaling pathway	4/42	0.540077	0.938276	1.05032	0.64704	SHH;RIPK1;MAPK14;RAF1
VEGF, hypoxia, and angiogenesis	4/42	0.540077	0.938276	1.05032	0.64704	PDPK1;ARNT;PLCG1;SOS1
Cell cycle	41/453	0.542046	0.940331	0.992687	0.607927	PSMD10;DIDO1;HDAC5;DYNC1I2;ARF1;AHCTF1;PSMD12;NUP107;CDKN1B;YWHAB;CUL1;PPP2R2A;SMC3;NUP160;HDAC7;PCM1;PSMD5;CDC27;CEP250;PRKACA;CEP76;POLE;CLASP1;LIN52;MEN1;DYNC1H1;SMAD4;RFC1;NUP133;NDE1;TINF2;DYRK1A;PPP2R5A;PPP2R5D;TUBG1;RBL2;STAG1;CENPI;AKAP9;HIST3H3;DNA2
Gluconeogenesis	3/31	0.545751	0.944023	1.06907	0.647422	PGK1;GAPDHS;PRKACA
Stathmin and breast cancer resistance to antimicrotubule agents	3/31	0.545751	0.944023	1.06907	0.647422	RB1CC1;CAMK4;CAMK2G
G alpha (i) signaling events	18/199	0.548928	0.946971	0.992105	0.595052	P2RY12;GPR17;HTR1F;CHRM4;ADCY3;HTR1B;SSTR1;SSTR3;RXFP3;SSTR5;MTNR1A;GNAT2;CNR2;P2RY4;NPBWR1;HRH4;GNB1;CCR8
Notch signaling pathway	11/121	0.54908	0.946971	0.997681	0.598122	YY1;ITCH;SNW1;CTBP2;MAML1;CUL1;NUMB;PSEN1;CFLAR;EPS15;MIB1
Focal adhesion	21/233	0.554199	0.946971	0.988146	0.583235	MAP2K1;SHC3;PPP1R12A;ROCK1;PDPK1;PIK3R4;PTEN;XIAP;BRAF;ACTN4;ELK1;ITGA8;TNR;PIP5K1C;PAK3;RAF1;SOS1;CRK;DOCK1;MAPK4;PAK4
GATA3-mediated activation of Th2 cytokine expression	2/20	0.555367	0.946971	1.10867	0.652038	NFATC2;MAPK14
Golgi-associated vesicle biogenesis	2/20	0.555367	0.946971	1.10867	0.652038	ARF1;CLTC
Heparan sulfate/heparin glycosaminoglycan (HS-GAG) degradation	2/20	0.555367	0.946971	1.10867	0.652038	HPSE2;GPC5
N-glycan antennae elongation in the medial/trans-Golgi	2/20	0.555367	0.946971	1.10867	0.652038	ST8SIA6;MGAT2
RNA polymerase III abortive and retractive initiation	2/20	0.555367	0.946971	1.10867	0.652038	NFIX;POU2F1
Signaling by Hippo	2/20	0.555367	0.946971	1.10867	0.652038	YWHAB;STK4
Skeletal muscle hypertrophy is regulated via AKT/mTOR pathway	2/20	0.555367	0.946971	1.10867	0.652038	PDPK1;PTEN
Adipogenesis	12/133	0.558125	0.949457	0.989379	0.576978	MEF2A;NCOA1;RBL2;STAT5B;CREB1;CELF1;IRS4;HNF1A;NR3C1;MEF2D;MIXL1;ZMPSTE24
PI3K class IB pathway in neutrophils	4/43	0.559159	0.949457	1.02333	0.594883	PRKCH;PTEN;KRAS;PRKACA
Chemokine signaling pathway	17/189	0.559204	0.949457	0.985963	0.573082	STAT5B;MAP2K1;GSK3A;SHC3;XCR1;ROCK1;ADCY3;BRAF;WASL;FOXO3;GNB1;CCR8;KRAS;PRKACA;RAF1;SOS1;CRK
G alpha (12/13) signaling events	7/77	0.560003	0.949466	0.997686	0.578472	ARHGEF11;ROCK1;GNB1;ARHGEF2;ARHGEF7;SOS1;ADRA1A
Alpha-synuclein signaling	3/32	0.567797	0.952282	1.03215	0.584189	CSNK2A1;SYK;PPP2R5D
Glycine, serine and threonine metabolism	3/32	0.567797	0.952282	1.03215	0.584189	DMGDH;ALAS2;ALAS1
Pancreatic beta-cell development regulation	3/32	0.567797	0.952282	1.03215	0.584189	ONECUT1;HNF1A;FGF10
Sphingolipid de novo biosynthesis	3/32	0.567797	0.952282	1.03215	0.584189	SPTLC2;VAPB;OSBP
Salivary secretion	8/89	0.569655	0.952282	0.985313	0.554459	CHRM3;GNAQ;ADCY3;NOS1;ATP2B1;PRKACA;ADRA1A;PRKG1
Meiotic synapsis	5/55	0.570071	0.952282	0.997688	0.560695	DIDO1;STAG1;TINF2;HIST3H3;SMC3
Pathways in cancer	29/325	0.57554	0.952282	0.977107	0.539799	CDKN1B;CTBP2;GSTP1;PTEN;WNT8B;XIAP;STK4;HSP90B1;SHH;PLCG1;RALGDS;RUNX1T1;EGLN1;STAT5B;MAP2K1;SMAD4;DCC;WNT9B;ARNT;BRAF;TGFBR1;AR;FGF18;CCDC6;KRAS;RAF1;SOS1;CRK;FGF10
Abl role in Robo-Slit signaling	1/9	0.576779	0.952282	1.24725	0.686359	CLASP1
Activation of pro-caspase 8	1/9	0.576779	0.952282	1.24725	0.686359	RIPK1
Adrenoceptors	1/9	0.576779	0.952282	1.24725	0.686359	ADRA1A
Axonogenesis regulation by p75 neurotrophin receptor	1/9	0.576779	0.952282	1.24725	0.686359	OMG
Gene expression regulation by hypoxia-inducible factor	1/9	0.576779	0.952282	1.24725	0.686359	ARNT
Inactivation of Cdc42 and Rac	1/9	0.576779	0.952282	1.24725	0.686359	SRGAP2
MAP kinase pathway regulation through dual specificity phosphatases	1/9	0.576779	0.952282	1.24725	0.686359	MAPK14
Nitric oxide effects	1/9	0.576779	0.952282	1.24725	0.686359	NOS1
PI3K/AKT signalling	1/9	0.576779	0.952282	1.24725	0.686359	PDPK1
Sodium/proton exchangers	1/9	0.576779	0.952282	1.24725	0.686359	SLC9A4
West Nile virus infection	1/9	0.576779	0.952282	1.24725	0.686359	TIAL1
cAMP receptor, G-protein-independent pathways inferred from amoeba model	1/9	0.576779	0.952282	1.24725	0.686359	STAT5B
HNF3A pathway	4/44	0.577803	0.952659	0.99769	0.547255	AR;SHH;CDKN1B;POU2F1
T cell receptor signaling in naive CD4+ T cells	6/67	0.579475	0.952791	0.981278	0.535417	PDPK1;SH3BP2;PTEN;KRAS;PLCG1;SOS1
cAMP cell motility pathway inferred from amoeba model	6/67	0.579475	0.952791	0.981278	0.535417	MAP2K1;PDE1C;PTEN;PDE3A;PLCG1;PRKACA
Fc epsilon receptor I signaling pathway	7/79	0.587845	0.960814	0.969865	0.515281	MAP2K1;SYK;KRAS;PLCG1;RAF1;SOS1;MAPK14
Global genomic nucleotide excision repair (GG-NER)	3/33	0.589171	0.960814	0.997691	0.527818	RFC1;ERCC3;POLE
Glucagon signaling in metabolic regulation	3/33	0.589171	0.960814	0.997691	0.527818	GNB1;ADCY3;PRKACA
Glucagon-type ligand receptors	3/33	0.589171	0.960814	0.997691	0.527818	GLP1R;ADCYAP1R1;GNB1
Negative regulators of RIG-I/MDA5 signaling	3/33	0.589171	0.960814	0.997691	0.527818	CYLD;ITCH;TRIM25
Syndecan 2 pathway	3/33	0.589171	0.960814	0.997691	0.527818	NF1;CASK;PRKACA
G alpha (s) signaling events	11/125	0.593618	0.965065	0.962461	0.501942	GLP1R;NPSR1;HTR6;ADCYAP1R1;CALCR;HRH2;GNB1;PDE3A;ADCY3;RXFP1;CRHR2
Interleukin-3, interleukin-5, and GM-CSF signaling	4/45	0.595989	0.965065	0.973302	0.503717	STAT5B;SYK;SOS1;CRK
RNA polymerase III transcription	4/45	0.595989	0.965065	0.973302	0.503717	GTF3C2;NFIX;POU2F1;NR3C1
Apoptosis modulation and signaling	7/80	0.601432	0.965065	0.956527	0.486338	DAXX;MADD;CASP2;CFLAR;BCL2L2;MYD88;MCL1
Nuclear beta-catenin signaling and target gene transcription regulation	7/80	0.601432	0.965065	0.956527	0.486338	MED12;AR;TRRAP;YWHAB;CHD8;CAMK4;CUL1
Chromosome maintenance	9/103	0.60246	0.965065	0.955018	0.48394	DIDO1;STAG1;RFC1;CENPI;TINF2;HIST3H3;DNA2;SMC3;POLE
Pre-NOTCH expression and processing	5/57	0.60256	0.965065	0.95921	0.485904	SNW1;MAML1;ATP2A2;TNRC6A;TNRC6B
SHP2 signaling	5/57	0.60256	0.965065	0.95921	0.485904	MAP2K1;KRAS;PRKACA;RAF1;SOS1
AKT signaling pathway	2/22	0.608225	0.965065	0.997692	0.496063	PDPK1;FOXO3
BRCA1, BRCA2 and ATR roles in cancer susceptibility	2/22	0.608225	0.965065	0.997692	0.496063	RAD50;NBN
Induction of apoptosis through DR3 and DR4/5 death receptors	3/34	0.60985	0.965065	0.965454	0.477457	XIAP;RIPK1;CFLAR
Polo-like kinase 1 (PLK1) pathway	4/46	0.613698	0.965065	0.950076	0.463877	PPP1R12A;FBXW11;PRC1;TUBG1
RhoA activity regulation	4/46	0.613698	0.965065	0.950076	0.463877	ARHGEF11;CDKN1B;OPHN1;ARHGEF2
Interleukin-4 signaling pathway	9/104	0.61426	0.965065	0.944912	0.46049	STAT5B;SHC3;PDPK1;IRS4;TYK2;SOS1;MAPK14;ELK1;AICDA
Activation of Src by protein tyrosine phosphatase alpha	1/10	0.615352	0.965065	1.10861	0.538298	PTPRA
Activation of the AP-1 family of transcription factors	1/10	0.615352	0.965065	1.10861	0.538298	MAPK14
COPI-mediated vesicle transport	1/10	0.615352	0.965065	1.10861	0.538298	ARF1
Calcitonin-like ligand receptors	1/10	0.615352	0.965065	1.10861	0.538298	CALCR
DCC role in regulating apoptosis	1/10	0.615352	0.965065	1.10861	0.538298	DCC
Deregulation of CDK5 in Alzheimer's disease	1/10	0.615352	0.965065	1.10861	0.538298	PPP2R5D
Electron transport reaction in mitochondria	1/10	0.615352	0.965065	1.10861	0.538298	SDHD
IKK complex recruitment mediated by RIP1	1/10	0.615352	0.965065	1.10861	0.538298	RIPK1
IRAK2-mediated activation of TAK1 complex	1/10	0.615352	0.965065	1.10861	0.538298	TAB2
NODAL signaling regulation	1/10	0.615352	0.965065	1.10861	0.538298	ACVR1B
Purine catabolism	1/10	0.615352	0.965065	1.10861	0.538298	CAT
Ran role in mitotic spindle regulation	1/10	0.615352	0.965065	1.10861	0.538298	RCC1
TRAF6-mediated IRF7 activation in TLR7/8 or 9 signaling	1/10	0.615352	0.965065	1.10861	0.538298	MYD88
Huntington's disease	16/184	0.615387	0.965065	0.949744	0.461104	COX8A;DCTN4;CLTC;SDHD;AP2A2;GRM5;CREB1;CREB3L3;SIN3A;ATP5E;GNAQ;NDUFS5;POLR2C;CREB3L2;NDUFS1;AP2M1
DNA replication	18/207	0.617961	0.965065	0.949689	0.457113	PSMD10;AHCTF1;PSMD12;NUP107;CDKN1B;NUP133;RFC1;NDE1;PPP2R5A;PPP2R5D;SMC3;NUP160;STAG1;PSMD5;CENPI;DNA2;POLE;CLASP1
G alpha q pathway	6/70	0.623065	0.965065	0.935125	0.442412	PRKCH;PDPK1;GNAQ;AVPR1A;RGS22;ADRA1A
Regular glucocorticoid receptor pathway	7/82	0.627886	0.965065	0.930916	0.433245	NCOA1;STAT5B;CREB1;POU2F1;NR3C1;PRKACA;MAPK14
Basal transcription factors	3/35	0.629821	0.965065	0.935232	0.432377	TAF6;TAF5;TAF2
Base excision repair	3/35	0.629821	0.965065	0.935232	0.432377	PARP4;APEX2;POLE
Interleukin-7 signaling pathway	3/35	0.629821	0.965065	0.935232	0.432377	STAT5B;MAP2K1;CDKN1B
Delta Np63 pathway	4/47	0.630917	0.965065	0.92793	0.427387	ITCH;STXBP4;PPP2R5A;WWP1
Angiogenesis	2/23	0.632802	0.965065	0.950131	0.434778	ARNT;PLCG1
FGFR ligand binding and activation	2/23	0.632802	0.965065	0.950131	0.434778	FGF18;FGF10
Mitochondrial fatty acid beta-oxidation	2/23	0.632802	0.965065	0.950131	0.434778	HADHB;PCCB
Modulation of interferon signaling by chaperones	2/23	0.632802	0.965065	0.950131	0.434778	DNAJA3;USH1C
Nitrogen metabolism	2/23	0.632802	0.965065	0.950131	0.434778	CA4;CA8
Signaling events mediated by PRL	2/23	0.632802	0.965065	0.950131	0.434778	PTP4A2;ROCK1
Signaling events mediated by the hedgehog family	2/23	0.632802	0.965065	0.950131	0.434778	SHH;LRP2
Visual signal transduction: cones	2/23	0.632802	0.965065	0.950131	0.434778	GNAT2;CNGA3
Caspase cascade in apoptosis	5/59	0.633604	0.965065	0.923582	0.421459	MADD;LIMK1;CASP2;XIAP;RIPK1
Telomere maintenance	5/59	0.633604	0.965065	0.923582	0.421459	RFC1;TINF2;HIST3H3;DNA2;POLE
Bacterial invasion of epithelial cells	6/71	0.637004	0.965065	0.920688	0.415211	SHC3;CLTC;WASL;CRK;DOCK1;CD2AP
Phase II of biological oxidations: conjugation	6/71	0.637004	0.965065	0.920688	0.415211	UGT1A1;GSTP1;UGT1A3;SULT4A1;UGT1A7;SULT1C4
Rac1 cell motility signaling pathway	6/71	0.637004	0.965065	0.920688	0.415211	RACGAP1;LIMK1;PIP5K1A;PIP5K1C;MAPK14;CRK
Diurnally regulated genes with circadian orthologs	4/48	0.647634	0.965065	0.906791	0.393936	GSTP1;ZFR;TAB2;ETV6
N-glycan biosynthesis	4/48	0.647634	0.965065	0.906791	0.393936	GANAB;MGAT2;STT3B;ALG10
Selenium pathway	5/60	0.648556	0.965065	0.906739	0.392625	PRDX3;F7;DIO1;CAT;PNPO
Ion transport by P-type ATPases	3/36	0.649072	0.965065	0.906842	0.391948	ATP2A2;ATP2B1;ATP9A
Acetylcholine neurotransmitter release cycle	1/11	0.650411	0.965065	0.997694	0.429159	CHAT
Cardiac protection against reactive oxygen species	1/11	0.650411	0.965065	0.997694	0.429159	GABRA2
E2F1 destruction pathway	1/11	0.650411	0.965065	0.997694	0.429159	CUL1
Erythropoietin-mediated neuroprotection through NF-kB	1/11	0.650411	0.965065	0.997694	0.429159	ARNT
Gamma-carboxylation, transport, and amino-terminal cleavage of proteins	1/11	0.650411	0.965065	0.997694	0.429159	F7
Glypican-3 pathway	1/11	0.650411	0.965065	0.997694	0.429159	SHH
Messenger RNA decay by 3' to 5' exoribonuclease	1/11	0.650411	0.965065	0.997694	0.429159	DIS3
Notch receptor processing	1/11	0.650411	0.965065	0.997694	0.429159	PSEN1
Osteopontin signaling	1/11	0.650411	0.965065	0.997694	0.429159	MAP2K1
Recruitment of NuMA to mitotic centrosomes	1/11	0.650411	0.965065	0.997694	0.429159	TUBG1
Recycling of bile acids and salts	1/11	0.650411	0.965065	0.997694	0.429159	SLC10A1
Regulated proteolysis of p75 neurotrophin receptor	1/11	0.650411	0.965065	0.997694	0.429159	PSEN1
Serotonin transporter activity	1/11	0.650411	0.965065	0.997694	0.429159	NOS1
Sonic Hedgehog (SHH) receptor PTCH1 regulation of cell cycle	1/11	0.650411	0.965065	0.997694	0.429159	SHH
Stress fiber formation mediated by Rho-selective guanine exchange factor AKAP13	1/11	0.650411	0.965065	0.997694	0.429159	PRKAG1
Transport of organic anions	1/11	0.650411	0.965065	0.997694	0.429159	SLCO1C1
Vitamin B5 (pantothenate) metabolism	1/11	0.650411	0.965065	0.997694	0.429159	SLC25A16
eIF2 regulation	1/11	0.650411	0.965065	0.997694	0.429159	EIF2AK4
p38 gamma/delta MAPK pathway	1/11	0.650411	0.965065	0.997694	0.429159	EEF2K
Influenza infection	12/142	0.650588	0.965065	0.920425	0.395671	NUP214;NUP93;DNAJC3;NUP107;RPL3;NUP133;POLR2C;CLTC;CANX;NUP153;NUPL1;NUP160
Sphingolipid metabolism	6/72	0.650633	0.965065	0.906688	0.389703	UGT8;SPTLC2;VAPB;OSBP;GBA;NEU1
Endogenous Toll-like receptor signaling	2/24	0.656156	0.967264	0.906893	0.382126	TIRAP;MYD88
NF-kappaB signaling pathway	2/24	0.656156	0.967264	0.906893	0.382126	RIPK1;MYD88
Ras-independent pathway in NK cell-mediated cytotoxicity	2/24	0.656156	0.967264	0.906893	0.382126	MAP2K1;SYK
Signal transduction of S1P receptor	2/24	0.656156	0.967264	0.906893	0.382126	RACGAP1;MAPK4
Triacylglyceride biosynthesis	2/24	0.656156	0.967264	0.906893	0.382126	GNPAT;AGPS
Ceramide signaling pathway	4/49	0.663841	0.975178	0.886591	0.363247	MAP2K1;MADD;RIPK1;RAF1
Degradation of beta-catenin by the destruction complex	6/73	0.663944	0.975178	0.893106	0.365778	PSMD10;PSMD12;PSMD5;CUL1;PPP2R5A;PPP2R5D
Myometrial relaxation and contraction pathways	13/155	0.663968	0.975178	0.91276	0.373794	CRCP;PRKCH;YWHAB;ATP2A2;ADCY3;RXFP1;CREB1;GNAQ;GNB1;PLCG1;NOS1;PRKACA;CAMK2G
C-Myb transcription factor network	7/85	0.665649	0.976448	0.894964	0.364244	SKI;PPP3CA;CDKN1B;SIN3A;KRAS;TAB2;ATP2B1
Mitochondrial pathway of apoptosis: BH3-only Bcl-2 family	8/97	0.667875	0.978514	0.896349	0.361816	RPS6KA3;PPP3CA;PPP3R1;PRKCH;CSNK2A1;CASP2;PRKACA;FOXO3
IGF1 receptor signaling through beta-arrestin	2/25	0.678304	0.979237	0.867415	0.336695	MAPK14;MAPK4
Interferon alpha signaling regulation	2/25	0.678304	0.979237	0.867415	0.336695	TYK2;IFNAR1
Wnt signaling pathway and pluripotency	8/98	0.679152	0.979237	0.886341	0.342934	PRKCH;CTBP2;RACGAP1;CTNND1;WNT9B;PPP2R2A;ZBTB33;FBXW2
Translation factors	4/50	0.679532	0.979237	0.867269	0.335071	EEF2K;EIF3J;EIF4G3;EIF4G1
Assembly of HIV virion	1/12	0.682276	0.979237	0.906944	0.346744	VPS37C
Beta-arrestins in GPCR desensitization	1/12	0.682276	0.979237	0.906944	0.346744	AP2M1
FGFR3 ligand binding and activation	1/12	0.682276	0.979237	0.906944	0.346744	FGF18
Hormone-sensitive lipase (HSL)-mediated triacylglycerol hydrolysis	1/12	0.682276	0.979237	0.906944	0.346744	PRKACA
Iron metabolism in placenta	1/12	0.682276	0.979237	0.906944	0.346744	IREB2
Opening of calcium channels triggered by depolarization of the presynaptic terminal	1/12	0.682276	0.979237	0.906944	0.346744	CACNA2D1
Peptide hormone biosynthesis	1/12	0.682276	0.979237	0.906944	0.346744	INHBC
Phosphatidylethanolamine biosynthesis	1/12	0.682276	0.979237	0.906944	0.346744	EPT1
Platelet endothelial cell adhesion molecule 1 (PECAM1) interactions	1/12	0.682276	0.979237	0.906944	0.346744	PLCG1
Pyruvate dehydrogenase (PDH) complex regulation	1/12	0.682276	0.979237	0.906944	0.346744	PDP2
Reversible hydration of carbon dioxide	1/12	0.682276	0.979237	0.906944	0.346744	CA4
Salmonella infection	1/12	0.682276	0.979237	0.906944	0.346744	WASL
Toll-like receptor endosomal trafficking and processing	1/12	0.682276	0.979237	0.906944	0.346744	HSP90B1
Alzheimer's disease	14/169	0.684926	0.980193	0.900378	0.340743	COX8A;ATP2A2;SDHD;PSEN1;ERN1;PPP3CA;PPP3R1;PPP3CB;ATP5E;GNAQ;NDUFS5;NDUFS1;NOS1;ATF6
Nuclear receptors	3/38	0.685398	0.980193	0.854928	0.322954	AR;NR3C1;ESR2
Signal transduction through IL-1R	3/38	0.685398	0.980193	0.854928	0.322954	TAB2;MAPK14;MYD88
Glycolysis and gluconeogenesis	6/75	0.689592	0.98384	0.867123	0.322271	ADPGK;GAPDHS;PGK1;PFKM;LDHAL6A;LDHAL6B
Prolactin activation of MAPK signaling	6/75	0.689592	0.98384	0.867123	0.322271	STAT5B;MAP2K1;RAF1;SOS1;MAPK14;ELK1
Nuclear receptor transcription pathway	4/51	0.694703	0.989951	0.84877	0.309182	MED1;AR;NR3C1;ESR2
RXR/VDR pathway	2/26	0.699274	0.993726	0.831227	0.29734	NCOA1;MED1
Dilated cardiomyopathy	8/100	0.700986	0.993726	0.866977	0.308008	PRKAA1;CACNA2D1;PRKAG1;ITGA8;ATP2A2;ADCY3;PRKACA;CACNG5
Iron uptake and transport	3/39	0.702475	0.993726	0.831134	0.293511	ATP6V0B;ATP6V1C1;ATP6V0A1
p75 neurotrophin receptor-mediated signaling	10/124	0.702801	0.993726	0.874482	0.308414	ARHGEF11;PRDM4;OMG;CASP2;XIAP;PSEN1;ARHGEF2;ARHGEF7;SOS1;MYD88
Ubiquitin-mediated degradation of phosphorylated Cdc25A	5/64	0.704388	0.993726	0.845079	0.296138	PSMD10;PSMD12;PSMD5;CUL1;OAZ2
Validated nuclear estrogen receptor alpha network	5/64	0.704388	0.993726	0.845079	0.296138	NCOA1;MED1;SMAD4;MTA1;ESR2
Signaling events mediated by PTP1B	4/52	0.709353	0.993726	0.831041	0.285381	STAT5B;FER;TYK2;CRK
Adenylate cyclase inhibitory pathway	1/13	0.711237	0.993726	0.83132	0.283271	ADCY3
Chemiosmotic coupling formation of ATP	1/13	0.711237	0.993726	0.83132	0.283271	ATP5E
Double stranded RNA-induced gene expression	1/13	0.711237	0.993726	0.83132	0.283271	DNAJC3
Downregulation of ERBB2-ERBB3 signaling	1/13	0.711237	0.993726	0.83132	0.283271	USP8
FGFR4 ligand binding and activation	1/13	0.711237	0.993726	0.83132	0.283271	FGF18
HIV life cycle early phase	1/13	0.711237	0.993726	0.83132	0.283271	BANF1
Irinotecan pathway	1/13	0.711237	0.993726	0.83132	0.283271	UGT1A1
Platelet adhesion to exposed collagen	1/13	0.711237	0.993726	0.83132	0.283271	GP5
TACI and BCMA stimulation of B cell immune responses	1/13	0.711237	0.993726	0.83132	0.283271	MAPK14
Factors involved in megakaryocyte development and platelet production	10/125	0.712295	0.993726	0.86683	0.294084	KIF3B;RACGAP1;SIN3A;MAFG;KIF5A;JMJD1C;KIF11;PRKACA;RAB5A;DOCK1
Integration of energy metabolism	10/125	0.712295	0.993726	0.86683	0.294084	GLP1R;CHRM3;KCNG2;GNA14;KCNB1;GNAQ;GNB1;ADCY3;PPP2R5D;PRKACA
Interleukin-12-mediated signaling events	5/65	0.717332	0.996783	0.830948	0.276055	PPP3CA;PPP3CB;PPP3R1;TYK2;MAPK14
Negative regulation of FGFR signaling	3/40	0.718835	0.996783	0.808627	0.266946	FGF18;BRAF;FGF10
ADP signalling through P2Y purinoceptor 12	2/27	0.719095	0.996783	0.797934	0.263128	P2RY12;GNB1
Collecting duct acid secretion	2/27	0.719095	0.996783	0.797934	0.263128	ATP6V1C1;ATP6V0A1
TWEAK regulation of gene expression	2/27	0.719095	0.996783	0.797934	0.263128	SOST;BCL2L2
Starch and sucrose metabolism	4/53	0.723483	0.996783	0.814037	0.263486	UGT1A1;UXS1;UGT1A3;UGT1A7
Signal transduction	88/1020	0.72471	0.996783	0.939087	0.302371	GLP1R;CHRM3;GSK3A;NPFFR1;CDKN1B;MAML1;CAB39L;CHRM4;CLTC;CHRM5;MLNR;ATP2A2;HTR2A;AP2A2;ELK1;ADRA1A;HTR6;GRM5;EEF2K;CYSLTR2;CCKAR;OPHN1;GNAT2;NCK2;CCR8;CASP2;AP2M1;MEN1;MEF2A;ARHGEF11;MAP2K1;ATP6V0B;DUSP3;OR1J4;OMG;EPS15L1;AVPR1A;ERBB2IP;BTC;GREM2;MTNR1A;CREB1;ITGA8;NUMB;ARHGEF2;ARHGEF7;CRK;NPSR1;HDAC5;ADCYAP1R1;OR2C1;CUL1;ADCY3;ARHGAP17;LPAR4;MTMR4;FOXO3;HDAC7;CRHR2;OR1Q1;GNA14;CALCR;CNR2;HRH2;NPB…
Retinoblastoma protein regulation	5/66	0.729868	0.996783	0.817281	0.257355	ELF1;CDKN1B;ATF7;RAF1;MAPK14
p53 signaling pathway	11/139	0.730913	0.996783	0.856528	0.268488	CCNK;TRRAP;NFYC;CARM1;TP53BP2;PTEN;TSC2;ARID3A;CEBPZ;BCL2L2;MCL1
FOXM1 transcription factor network	3/41	0.734487	0.996783	0.787304	0.242949	GSK3A;MAP2K1;ONECUT1
Jak-STAT signaling pathway	16/199	0.736114	0.996783	0.87117	0.266901	IL21;STAT5B;PTPRQ;IL10RB;IL23R;TYK2;PTPN23;PTPRF;PTP4A2;TPO;PTPRA;PTPN9;SOS1;IL17C;CRLF2;IFNAR1
Meiotic recombination	4/54	0.737096	0.996783	0.797712	0.243331	RAD50;HIST3H3;NBN;TEX15
Glycogen breakdown (glycogenolysis)	1/14	0.737561	0.996783	0.76733	0.23358	PHKB
Glycosphingolipid biosynthesis: globo series	1/14	0.737561	0.996783	0.76733	0.23358	NAGA
Leading strand biosynthesis	1/14	0.737561	0.996783	0.76733	0.23358	RFC1
Lectin-induced complement pathway	1/14	0.737561	0.996783	0.76733	0.23358	MASP2
Non-homologous end-joining (NHEJ) pathway	1/14	0.737561	0.996783	0.76733	0.23358	RAD50
S1P/S1P4 pathway	1/14	0.737561	0.996783	0.76733	0.23358	PLCG1
Sema3A-plexin repulsion signaling by inhibiting integrin adhesion	1/14	0.737561	0.996783	0.76733	0.23358	PIP5K1C
Signaling by NOTCH2	1/14	0.737561	0.996783	0.76733	0.23358	PSEN1
T cell receptor/JNK pathway	1/14	0.737561	0.996783	0.76733	0.23358	CRK
TRAF3-dependent IRF activation pathway	1/14	0.737561	0.996783	0.76733	0.23358	TRIM25
Viral messenger RNA biosynthesis	1/14	0.737561	0.996783	0.76733	0.23358	POLR2C
Visual signal transduction	1/14	0.737561	0.996783	0.76733	0.23358	GNB1
Cell cycle: G1/S checkpoint	2/28	0.737803	0.996783	0.767202	0.23329	SMAD4;CDKN1B
G-protein activation	2/28	0.737803	0.996783	0.767202	0.23329	GNAT2;GNB1
G-protein beta-gamma signalling	2/28	0.737803	0.996783	0.767202	0.23329	PDPK1;GNB1
TRAIL signaling pathway	2/28	0.737803	0.996783	0.767202	0.23329	RIPK1;CFLAR
Purine metabolism	13/164	0.740251	0.998644	0.857929	0.258035	PRPS2;PRPS1;CANT1;PDE1C;ENTPD5;ADCY3;ADCY10;POLR1A;POLR2C;CAT;PDE3A;PRPS1L1;POLE
Carbohydrate metabolism	19/235	0.740848	0.998644	0.876312	0.262858	NUP214;PRPS2;PRPS1;NUP107;HPSE2;NUP133;NUP153;PHKB;PPP2R5D;NUP160;NUP93;GAPDHS;PGK1;GPC5;PRKACA;PRPS1L1;NUPL1;PFKM;CHST3
Aldosterone-regulated sodium reabsorption	3/42	0.749441	0.999926	0.767074	0.221245	PDPK1;IRS4;KRAS
Urokinase-type plasminogen activator (uPA) and uPAR-mediated signaling	3/42	0.749441	0.999926	0.767074	0.221245	NCL;CRK;DOCK1
RNA polymerase I transcription	4/55	0.750196	0.999926	0.782027	0.224771	RRN3;ERCC3;POLR1A;EHMT2
T cell receptor signaling in naive CD8+ T cells	4/55	0.750196	0.999926	0.782027	0.224771	PDPK1;KRAS;PLCG1;SOS1
Activation of NF-kappaB in B cells	5/68	0.753719	0.999926	0.791248	0.223714	PSMD10;PSMD12;PSMD5;FBXW11;CUL1
Epithelial cell signaling in Helicobacter pylori infection	5/68	0.753719	0.999926	0.791248	0.223714	ATP6V0B;PLCG1;MAPK14;ATP6V1C1;ATP6V0A1
Adherens junction actin cytoskeletal organization	2/29	0.755436	0.999926	0.738746	0.207189	CTNND1;CDH13
Homologous recombination	2/29	0.755436	0.999926	0.738746	0.207189	RAD50;NBN
Phototransduction	2/29	0.755436	0.999926	0.738746	0.207189	GNAT2;GNB1
RNA polymerase	2/29	0.755436	0.999926	0.738746	0.207189	POLR1A;POLR2C
S1P/S1P3 pathway	2/29	0.755436	0.999926	0.738746	0.207189	GNA14;GNAQ
Phagosome	12/154	0.755561	0.999926	0.842082	0.236032	SEC61A1;DYNC1I2;TUBA3E;DYNC1H1;ATP6V0B;TUBA3D;CANX;NOS1;RAB5A;ATP6V1C1;FCAR;ATP6V0A1
Coagulation intrinsic pathway	1/15	0.761486	0.999926	0.712481	0.19414	GP5
Cytochrome P450 metabolism of endogenous sterols	1/15	0.761486	0.999926	0.712481	0.19414	CYP51A1
Extrinsic prothrombin activation pathway	1/15	0.761486	0.999926	0.712481	0.19414	F7
Fibrinolysis pathway	1/15	0.761486	0.999926	0.712481	0.19414	UBA1
Glycosaminoglycan biosynthesis: keratan sulfate	1/15	0.761486	0.999926	0.712481	0.19414	CHST4
Lagging strand processive biosynthesis	1/15	0.761486	0.999926	0.712481	0.19414	DNA2
Sema3A/PAK-dependent axon repulsion	1/15	0.761486	0.999926	0.712481	0.19414	LIMK1
Spliceosomal assembly	1/15	0.761486	0.999926	0.712481	0.19414	SNRPD2
Stress induction of HSP regulation	1/15	0.761486	0.999926	0.712481	0.19414	DAXX
TRAF6-mediated induction of TAK1 complex	1/15	0.761486	0.999926	0.712481	0.19414	TAB2
Terpenoid backbone biosynthesis	1/15	0.761486	0.999926	0.712481	0.19414	HMGCR
Steroid hormone biosynthesis	4/56	0.762789	0.999926	0.766946	0.207669	UGT1A1;UGT1A3;HSD17B12;UGT1A7
Peptide G-protein coupled receptors	15/192	0.770115	0.999926	0.844222	0.220524	NPSR1;UTS2R;NPFFR1;XCR1;MLNR;AVPR1A;SSTR1;RXFP1;SSTR3;RXFP3;SSTR5;CCKAR;NPBWR1;PROK2;CCR8
Biosynthesis of the N-glycan precursor (dolichol lipid-linked oligosaccharide, LLO) and transfer to a nascent protein	2/30	0.772034	0.999926	0.712323	0.184297	GFPT1;ALG10
Gap junction trafficking and regulation	2/30	0.772034	0.999926	0.712323	0.184297	CLTC;AP2M1
Nectin adhesion pathway	2/30	0.772034	0.999926	0.712323	0.184297	PIP5K1C;CRK
Ovarian infertility genes	2/30	0.772034	0.999926	0.712323	0.184297	CDKN1B;ESR2
RNA polymerase I, RNA polymerase III, and mitochondrial transcription	7/95	0.773414	0.999926	0.792825	0.203709	GTF3C2;NFIX;RRN3;POU2F1;ERCC3;POLR1A;EHMT2
Mechanism of gene regulation by peroxisome proliferators via PPAR-alpha	4/57	0.774882	0.999926	0.752434	0.191904	NCOA1;MED1;STAT5B;ACOX1
Valine, leucine and isoleucine degradation	3/44	0.777316	0.999926	0.729575	0.183786	MCCC2;HADHB;PCCB
Acetylation and deacetylation of RelA in the nucleus	1/16	0.78323	0.999926	0.664946	0.162465	RIPK1
Amino acid biosynthesis and interconversion (transamination)	1/16	0.78323	0.999926	0.664946	0.162465	ALDH18A1
CD40L signaling pathway	1/16	0.78323	0.999926	0.664946	0.162465	IKBKAP
CRMPs in Sema3A signaling	1/16	0.78323	0.999926	0.664946	0.162465	DPYSL2
Cell death signaling by NRIF in the nucleus	1/16	0.78323	0.999926	0.664946	0.162465	PSEN1
Cell-extracellular matrix interactions	1/16	0.78323	0.999926	0.664946	0.162465	RSU1
DNA-PK pathway in nonhomologous end joining	1/16	0.78323	0.999926	0.664946	0.162465	CSNK2A1
Ghrelin biosynthesis, secretion, and deacylation	1/16	0.78323	0.999926	0.664946	0.162465	MBOAT4
Glyoxylate and dicarboxylate metabolism	1/16	0.78323	0.999926	0.664946	0.162465	MTHFD2
JNK (c-Jun kinases) phosphorylation and activation mediated by activated human TAK1	1/16	0.78323	0.999926	0.664946	0.162465	TAB2
KIT signaling regulation	1/16	0.78323	0.999926	0.664946	0.162465	SOS1
N-glycan precursor substrate biosynthesis	1/16	0.78323	0.999926	0.664946	0.162465	GFPT1
PI3K subunit p85 role in regulation of actin organization and cell migration	1/16	0.78323	0.999926	0.664946	0.162465	WASL
Riboflavin metabolism	1/16	0.78323	0.999926	0.664946	0.162465	MTMR1
Selenium metabolism and selenoproteins	1/16	0.78323	0.999926	0.664946	0.162465	DIO1
Sprouty regulation of FGF signaling	1/16	0.78323	0.999926	0.664946	0.162465	BRAF
p75 neurotrophin receptor signaling via NF-kB	1/16	0.78323	0.999926	0.664946	0.162465	MYD88
Lysosome	9/121	0.783567	0.999926	0.800735	0.195298	AP3M1;ATP6V0B;NEU1;CLTC;GBA;NAGA;AP3B1;ABCB9;ATP6V0A1
Autodegradation of Cdh1 by Cdh1-APC/C	4/58	0.786483	0.999995	0.738459	0.177367	PSMD10;PSMD12;PSMD5;CDC27
Alpha-V beta-3 integrin/OPN pathway	2/31	0.78764	0.999995	0.687723	0.164169	SYK;PIP5K1A
DNA strand elongation	2/31	0.78764	0.999995	0.687723	0.164169	RFC1;DNA2
Inwardly rectifying potassium channels	2/31	0.78764	0.999995	0.687723	0.164169	KCNJ6;GNB1
Cell junction organization	6/84	0.788466	0.999995	0.766689	0.182216	CLDN20;CTNND1;CDH13;CLDN16;RSU1;INADL
Amino sugar and nucleotide sugar metabolism	3/45	0.790267	0.999995	0.712165	0.167632	GNPDA1;UXS1;GFPT1
G alpha (z) signaling events	3/45	0.790267	0.999995	0.712165	0.167632	PRKCH;GNB1;ADCY3
Mitotic G1-G1/S phases	10/135	0.7963	0.999995	0.797042	0.18155	PSMD10;RBL2;PSMD12;CDKN1B;PSMD5;DYRK1A;CUL1;PPP2R2A;POLE;LIN52
Cyclin A-Cdk2-associated events at S phase entry	5/72	0.796626	0.999995	0.743845	0.169128	PSMD10;PSMD12;CDKN1B;PSMD5;CUL1
Rho GTPase cycle	9/123	0.799331	0.999995	0.7866	0.176183	ARHGEF11;OPHN1;RACGAP1;ARHGAP17;ARHGEF2;SRGAP2;ARHGEF7;SOS1;RHOQ
Fibrin clot formation (clotting cascade)	2/32	0.802296	0.999995	0.664762	0.146432	F7;GP5
Packaging of telomere ends	2/32	0.802296	0.999995	0.664762	0.146432	TINF2;HIST3H3
ABCA transporters in lipid homeostasis	1/17	0.802994	0.999995	0.623353	0.136769	PEX19
Acyl chain remodelling of phosphatidylglycerol	1/17	0.802994	0.999995	0.623353	0.136769	LPGAT1
Acyl chain remodelling of phosphatidylserine	1/17	0.802994	0.999995	0.623353	0.136769	LPCAT3
Branched-chain amino acid catabolism	1/17	0.802994	0.999995	0.623353	0.136769	MCCC2
Insulin-like growth factor (IGF) activity regulation by insulin-like growth factor binding proteins (IGFBPs)	1/17	0.802994	0.999995	0.623353	0.136769	PAPPA2
NO2-dependent IL-12 pathway in NK cells	1/17	0.802994	0.999995	0.623353	0.136769	TYK2
Nitric oxide metabolism	1/17	0.802994	0.999995	0.623353	0.136769	WASL
Osteoclast signaling	1/17	0.802994	0.999995	0.623353	0.136769	IFNAR1
Synaptic proteins at the synaptic junction	1/17	0.802994	0.999995	0.623353	0.136769	CASK
Glycerophospholipid biosynthesis	6/86	0.806801	0.999995	0.747439	0.160459	HADHB;GNPAT;LPGAT1;LPCAT3;CHAT;EPT1
S phase	8/112	0.811138	0.999995	0.766432	0.160428	PSMD10;PSMD12;CDKN1B;RFC1;PSMD5;CUL1;DNA2;POLE
Regulation of NFAT transcription factors	3/47	0.814291	0.999995	0.679719	0.13964	ITCH;POU2F1;NFATC2
Glycoprotein VI-mediated activation cascade	2/33	0.816046	0.999995	0.643283	0.13077	SYK;PDPK1
Bone remodeling	1/18	0.820956	0.999995	0.586652	0.115738	IFNAR1
Botulinum neurotoxicity	1/18	0.820956	0.999995	0.586652	0.115738	STX6
CDK regulation of DNA replication	1/18	0.820956	0.999995	0.586652	0.115738	CDKN1B
Downregulation of MTA-3 in ER-negative breast tumors	1/18	0.820956	0.999995	0.586652	0.115738	MTA1
Phosphatidylcholine biosynthesis	1/18	0.820956	0.999995	0.586652	0.115738	CHAT
Pre-NOTCH processing in Golgi	1/18	0.820956	0.999995	0.586652	0.115738	ATP2A2
Transcriptional activity regulation by PML	1/18	0.820956	0.999995	0.586652	0.115738	DAXX
Arrhythmogenic right ventricular cardiomyopathy (ARVC)	5/75	0.824774	0.999995	0.711848	0.137134	CACNA2D1;ITGA8;ATP2A2;ACTN4;CACNG5
Cysteine and methionine metabolism	2/34	0.828933	0.999995	0.623146	0.116912	LDHAL6A;LDHAL6B
Fructose and mannose metabolism	2/34	0.828933	0.999995	0.623146	0.116912	MTMR1;PFKM
Alpha-linolenic acid metabolism	1/19	0.837282	0.999995	0.55403	0.0983929	ACOX1
Glycosaminoglycan degradation	1/19	0.837282	0.999995	0.55403	0.0983929	HPSE2
Lissencephaly gene (LIS1) in neuronal migration and development	1/19	0.837282	0.999995	0.55403	0.0983929	CSNK2A1
Proteasome degradation	4/63	0.837464	0.999995	0.675691	0.119852	PSMD10;PSMD12;PSMD5;UBA1
Arf6 signal transduction regulation	2/35	0.841	0.999995	0.604229	0.10463	GNA14;GNAQ
Ether lipid metabolism	2/35	0.841	0.999995	0.604229	0.10463	AGPS;EPT1
Integrated cancer pathway	2/35	0.841	0.999995	0.604229	0.10463	RAD50;PTEN
Interleukin-2/PI3K pathway	2/35	0.841	0.999995	0.604229	0.10463	FOXO3;SOS1
Aquaporin-mediated transport	3/50	0.845921	0.999995	0.636228	0.106459	GNB1;ADCY3;PRKACA
Chagas disease	7/104	0.8464	0.999995	0.718906	0.119887	GNA14;GNAQ;PPP2R2A;CFLAR;MAPK14;MYD88;TGFBR1
Apoptosis	18/242	0.847224	0.999995	0.799741	0.13259	PSMD10;PSMD12;ROCK1;YWHAB;DCC;XIAP;CFLAR;PPP3CA;PPP3R1;PPP3CB;FNTA;PSMD5;CASP2;RIPK1;PRKACA;BCL2L2;MYD88;MCL1
Apoptosis regulation	5/78	0.849682	0.999995	0.682481	0.111172	PSMD10;PSMD12;CDKN1B;PSMD5;DCC
4-1BB-dependent immune response	1/20	0.852119	0.999995	0.524842	0.0839898	MAPK14
Acute myocardial infarction	1/20	0.852119	0.999995	0.524842	0.0839898	F7
Chondroitin sulfate biosynthesis	1/20	0.852119	0.999995	0.524842	0.0839898	CHST3
Dual incision reaction in GG-NER	1/20	0.852119	0.999995	0.524842	0.0839898	ERCC3
Gene expression regulation in pancreatic beta cells	1/20	0.852119	0.999995	0.524842	0.0839898	HNF1A
ID regulation of gene expression	1/20	0.852119	0.999995	0.524842	0.0839898	AICDA
Interleukin-3 regulation of hematopoietic cells	1/20	0.852119	0.999995	0.524842	0.0839898	CYSLTR2
Urea cycle and metabolism of amino groups	1/20	0.852119	0.999995	0.524842	0.0839898	ALDH18A1
Prolactin regulation of apoptosis	8/118	0.853138	0.999995	0.724386	0.115057	SRRM2;NUP93;OXA1L;AKAP9;TMBIM6;BHLHA15;FNDC3A;PPRC1
p53 activity regulation	8/118	0.853138	0.999995	0.724386	0.115057	YY1;DAXX;SETD8;SETD7;PTEN;TSC2;MAPK14;FBXO11
Retinol metabolism	4/65	0.854795	0.999995	0.653465	0.102525	UGT1A1;RETSAT;UGT1A3;UGT1A7
Glycerophospholipid metabolism	5/79	0.857303	0.999995	0.673221	0.103652	GNPAT;LPGAT1;LPCAT3;CHAT;EPT1
Interleukin-23-mediated signaling events	2/37	0.862844	0.999995	0.569639	0.0840339	IL23R;TYK2
Destabilization of mRNA by AUF1 (hnRNP D0)	4/66	0.862854	0.999995	0.64289	0.0948323	PSMD10;PSMD12;PSMD5;EIF4G1
Endochondral ossification	4/66	0.862854	0.999995	0.64289	0.0948323	STAT5B;FGF18;PRKACA;SOX5
Drug metabolism: other enzymes	3/52	0.864312	0.999995	0.610192	0.0889788	UGT1A1;UGT1A3;UGT1A7
Pyruvate metabolism	3/52	0.864312	0.999995	0.610192	0.0889788	PDP2;LDHAL6A;LDHAL6B
APC/C activator regulation between G1/S and early anaphase	1/21	0.865604	0.999995	0.498572	0.0719575	CDC27
CD28-dependent PI3K/Akt signaling	1/21	0.865604	0.999995	0.498572	0.0719575	PDPK1
Cytosolic sensors of pathogen-associated DNA	1/21	0.865604	0.999995	0.498572	0.0719575	RIPK1
Inactivation of APC/C via direct inhibition of the APC/C complex	1/21	0.865604	0.999995	0.498572	0.0719575	CDC27
Mitochondrial role in apoptotic signaling	1/21	0.865604	0.999995	0.498572	0.0719575	XIAP
Mitochondrial tRNA aminoacylation	1/21	0.865604	0.999995	0.498572	0.0719575	PARS2
Presynaptic function of kainate receptors	1/21	0.865604	0.999995	0.498572	0.0719575	GNB1
S1P/S1P1 pathway	1/21	0.865604	0.999995	0.498572	0.0719575	PLCG1
Y branching of actin filaments	1/21	0.865604	0.999995	0.498572	0.0719575	WASL
Adipocytokine signaling pathway	4/67	0.870528	0.999995	0.632651	0.0877205	PRKAA1;IRS4;PRKAG1;CAMKK2
G1 to S cell cycle control	4/67	0.870528	0.999995	0.632651	0.0877205	CDKN1B;CREB1;CREB3L3;POLE
Respiratory electron transport, ATP biosynthesis by chemiosmotic coupling, and heat production by uncoupling proteins	5/81	0.871577	0.999995	0.655433	0.09009	COX8A;NDUFS5;ATP5E;NDUFS1;SDHD
Glycosphingolipid metabolism	2/38	0.872702	0.999995	0.553785	0.075404	GBA;NEU1
Triglyceride biosynthesis	2/38	0.872702	0.999995	0.553785	0.075404	ELOVL5;HSD17B12
Beta-alanine metabolism	1/22	0.877861	0.999995	0.474805	0.0618516	MLYCD
Glycosaminoglycan biosynthesis: chondroitin sulfate	1/22	0.877861	0.999995	0.474805	0.0618516	CHST3
TRAF6 mediated NF-kB activation	1/22	0.877861	0.999995	0.474805	0.0618516	TRIM25
APC/C-mediated degradation of cell cycle proteins	5/82	0.878249	0.999995	0.646885	0.0839821	PSMD10;PSMD12;PSMD5;CDC27;CUL1
Arginine and proline metabolism	3/54	0.880742	0.999995	0.586198	0.0744413	P4HA1;NOS1;ALDH18A1
Oxidative phosphorylation	9/136	0.881492	0.999995	0.705573	0.089001	COX8A;ATP6V0B;COX15;ATP5E;NDUFS5;NDUFS1;SDHD;ATP6V1C1;ATP6V0A1
FAS pathway and stress induction of heat shock protein regulation	2/39	0.881903	0.999995	0.538788	0.0677109	DAXX;CFLAR
Tricarboxylic acid (TCA) cycle	2/39	0.881903	0.999995	0.538788	0.0677109	PDP2;SDHD
Vitamin A and carotenoid metabolism	2/39	0.881903	0.999995	0.538788	0.0677109	RETSAT;NPC1L1
Basal cell carcinoma	3/55	0.888274	0.999995	0.574893	0.0681106	SHH;WNT9B;WNT8B
TAp63 pathway	3/55	0.888274	0.999995	0.574893	0.0681106	SHH;ITCH;WWP1
Blood clotting cascade	1/23	0.889	0.999995	0.453198	0.0533225	F7
Cyclins and cell cycle regulation	1/23	0.889	0.999995	0.453198	0.0533225	CDKN1B
Eicosanoid metabolism	1/23	0.889	0.999995	0.453198	0.0533225	CYSLTR2
Interleukin-11 pathway	1/23	0.889	0.999995	0.453198	0.0533225	HOXA6
Mismatch repair	1/23	0.889	0.999995	0.453198	0.0533225	RFC1
Proximal tubule bicarbonate reclamation	1/23	0.889	0.999995	0.453198	0.0533225	CA4
RNA polymerase III transcription termination	1/23	0.889	0.999995	0.453198	0.0533225	NFIX
Visual signal transduction: rods	1/23	0.889	0.999995	0.453198	0.0533225	GNB1
Pyruvate metabolism and citric acid (TCA) cycle	2/40	0.890486	0.999995	0.524581	0.060845	PDP2;SDHD
Integrin cell surface interactions	5/85	0.896516	0.999995	0.622523	0.0680042	SYK;PDPK1;ITGA8;SOS1;CRK
RIG-I-like receptor signaling pathway	4/71	0.897625	0.999995	0.594749	0.0642347	CYLD;TRIM25;RIPK1;MAPK14
TAK1 activates NF-kappaB by phosphorylation and activation of IKK complex	1/24	0.899123	0.999995	0.433469	0.046093	TAB2
Tumor suppressor Arf inhibits ribosomal biogenesis	1/24	0.899123	0.999995	0.433469	0.046093	POLR1A
Platelet activation, signaling and aggregation	14/205	0.900938	0.999995	0.729214	0.0760709	P2RY12;PRKCH;SYK;PDPK1;ACTN4;MAPK14;GP5;GNA14;GNAQ;GNB1;HRG;RAF1;SOS1;CRK
Pyrimidine metabolism	6/100	0.90244	0.999995	0.635627	0.0652493	DCTD;CANT1;POLR1A;ENTPD5;POLR2C;POLE
Leishmaniasis	4/72	0.903566	0.999995	0.58597	0.059421	TAB2;MAPK14;ELK1;MYD88
Fatty acid metabolism	2/42	0.905938	0.999995	0.498297	0.0492239	HADHB;ACOX1
Signaling events mediated by T cell protein tyrosine phosphatase (TC-PTP)	2/42	0.905938	0.999995	0.498297	0.0492239	STAT5B;SOS1
Pancreatic secretion	6/101	0.907363	0.999995	0.628901	0.0611372	CHRM3;CCKAR;GNAQ;ATP2A2;ADCY3;ATP2B1
APC/C- and Cdc20-mediated degradation of Nek2A	1/25	0.908324	0.999995	0.415385	0.039941	CDC27
Basigin interactions	1/25	0.908324	0.999995	0.415385	0.039941	PPIL2
Glutathione conjugation	1/25	0.908324	0.999995	0.415385	0.039941	GSTP1
Metal ion solute carrier family (SLC) transporters	1/25	0.908324	0.999995	0.415385	0.039941	SLC31A1
PIP2 hydrolysis	1/25	0.908324	0.999995	0.415385	0.039941	PRKCH
Tryptophan metabolism	3/58	0.908376	0.999995	0.543445	0.0522236	TPH1;CAT;UBE3A
Hemostasis pathway	35/468	0.909964	0.999995	0.80266	0.0757309	JMJD1C;ATP2A2;KIF11;GNA14;RACGAP1;KIF3B;SIN3A;KIF5A;PLCG1;NOS1;PRKACA;PRKG1;P2RY12;PRKCH;PPIL2;SYK;PDPK1;PPP2R5A;PPP2R5D;ACTN4;ATP2B1;MAPK14;GP5;F7;MAFG;GNAQ;GNB1;PDE3A;KRAS;HRG;SOS1;RAF1;RAB5A;CRK;DOCK1
DNA replication pre-Initiation	5/88	0.912359	0.999995	0.599923	0.0550258	PSMD10;PSMD12;CDKN1B;PSMD5;POLE
Post-translational protein modification	13/196	0.914443	0.999995	0.706652	0.0632032	EDEM3;PIGS;SEC23A;SEC24B;GFPT1;ALG10;F7;GANAB;CANX;MUC13;PREB;ST8SIA6;MGAT2
Integrins in angiogenesis	4/74	0.914539	0.999995	0.569165	0.0508465	CDKN1B;ROCK1;PI4KA;EDIL3
RANKL regulation of apoptosis and immune response	4/74	0.914539	0.999995	0.569165	0.0508465	CALCR;FUBP1;CDC27;TSC2
Acyl chain remodelling of phosphatidylcholine	1/26	0.916686	0.999995	0.398748	0.0346872	LPCAT3
Galactose metabolism	1/26	0.916686	0.999995	0.398748	0.0346872	PFKM
Integrin family cell surface interactions	1/26	0.916686	0.999995	0.398748	0.0346872	ITGA8
Interleukin-27-mediated signaling events	1/26	0.916686	0.999995	0.398748	0.0346872	TYK2
Selenoamino acid metabolism	1/26	0.916686	0.999995	0.398748	0.0346872	SEPHS2
Steroid biosynthesis	1/26	0.916686	0.999995	0.398748	0.0346872	CYP51A1
Termination of O-glycan biosynthesis	1/26	0.916686	0.999995	0.398748	0.0346872	MUC13
Tetrasaccharide linker sequence formation in glycosaminoglycan biosynthesis	1/26	0.916686	0.999995	0.398748	0.0346872	GPC5
Leukocyte transendothelial migration	7/117	0.917167	0.999995	0.633489	0.0547751	CLDN20;ROCK1;CTNND1;ACTN4;PLCG1;CLDN16;MAPK14
RAGE pathway	3/60	0.919892	0.999995	0.524319	0.04378	CDKN1B;SCAP;HMGCR
BAD phosphorylation regulation	1/27	0.924286	0.999995	0.38339	0.0301859	PDPK1
Bile acid and bile salt metabolism	1/27	0.924286	0.999995	0.38339	0.0301859	SLC10A1
Cell cycle: G2/M checkpoint	1/27	0.924286	0.999995	0.38339	0.0301859	PI4KA
Cooperation of prefoldin and TriC/CCT in actin and tubulin folding	1/27	0.924286	0.999995	0.38339	0.0301859	VBP1
Mammalian calpain regulation of cell motility	1/27	0.924286	0.999995	0.38339	0.0301859	MAP2K1
RNA polymerase III transcription initiation from type 2 promoter	1/27	0.924286	0.999995	0.38339	0.0301859	GTF3C2
RIG-I/MDA5-mediated induction of interferon-alpha/beta pathways	4/76	0.924383	0.999995	0.553294	0.0435046	CYLD;ITCH;TRIM25;RIPK1
Electron transport chain	6/105	0.924965	0.999995	0.603357	0.0470614	COX8A;COX15;ATP5E;NDUFS5;NDUFS1;SDHD
Licensing factor removal from origins	3/61	0.92514	0.999995	0.515251	0.0400916	PSMD10;PSMD12;PSMD5
Metapathway biotransformation	11/174	0.927998	0.999995	0.671307	0.0501638	UGT1A1;GSTP1;CYP51A1;NAT10;UGT1A3;GAL3ST2;CHST4;SULT4A1;UGT1A7;SULT1C4;CHST3
Mitochondrial pathway of apoptosis: caspases	4/77	0.928913	0.999995	0.545685	0.0402391	ROCK1;XIAP;NDUFS1;UACA
Syndecan 1 pathway	2/46	0.930914	0.999995	0.452897	0.0324224	CASK;PRKACA
Interleukin receptor SHC signaling	1/28	0.931192	0.999995	0.36917	0.026318	SOS1
PTM: gamma carboxylation, hypusine formation and arylsulfatase activation	1/28	0.931192	0.999995	0.36917	0.026318	F7
Phosphatidic acid biosynthesis	1/28	0.931192	0.999995	0.36917	0.026318	GNPAT
RNA polymerase III transcription initiation From type 3 promoter	1/28	0.931192	0.999995	0.36917	0.026318	POU2F1
Folate metabolism	3/63	0.934701	0.999995	0.498021	0.0336304	F7;MTHFD2;CAT
ABC transporters	2/47	0.936097	0.999995	0.442808	0.0292415	PEX19;ABCB9
Cytoplasmic ribosomal proteins	6/108	0.936168	0.999995	0.585514	0.038621	DNAJC3;RPS6KA3;RPS6KA6;RPL3;MRPL19;EIF3J
T cell receptor regulation of apoptosis	45/603	0.936393	0.999995	0.799644	0.0525523	PSMD12;RBM25;CDKN1B;SLC20A1;GSTP1;POGK;CUL1;ISG20L2;PTEN;LTBP4;NR3C1;STK4;HSP90B1;YY1;SEC61A1;ZMYM2;KCTD20;PGK1;TP53BP2;CASP2;BNIP2;LGALS8;ZBTB7A;MCL1;BPTF;RAB2A;IL10RB;VBP1;RYK;MBD1;TAS2R14;VEZF1;CFLAR;GNL2;MAPK14;GTPBP4;PPM1A;MFAP1;NCL;DNAJA3;STK17B;TMBIM6;TAB2;KRAS;IFNAR1
Antigen processing: cross presentation	4/79	0.937243	0.999995	0.531074	0.0344204	PSMD10;SEC61A1;PSMD12;PSMD5
Inhibition of insulin secretion by adrenaline/noradrenaline	1/29	0.937469	0.999995	0.355966	0.0229852	GNB1
Matrix metalloproteinases	1/29	0.937469	0.999995	0.355966	0.0229852	TCF20
Post-translational modification: biosynthesis of GPI-anchored proteins	1/29	0.937469	0.999995	0.355966	0.0229852	PIGS
Statin pathway	1/29	0.937469	0.999995	0.355966	0.0229852	HMGCR
Chondroitin sulfate/dermatan sulfate metabolism	2/48	0.94091	0.999995	0.433158	0.0263829	GPC5;CHST3
Lipid digestion, mobilization, and transport	2/48	0.94091	0.999995	0.433158	0.0263829	NPC1L1;PRKACA
Cardiac muscle contraction	4/80	0.941066	0.999995	0.524058	0.0318321	COX8A;CACNA2D1;ATP2A2;CACNG5
Activation of kainate receptors upon glutamate binding	1/30	0.943174	0.999995	0.343672	0.0201064	GNB1
Activation of the pre-replicative complex	1/30	0.943174	0.999995	0.343672	0.0201064	POLE
Asthma	1/30	0.943174	0.999995	0.343672	0.0201064	EPX
Heparan sulfate/heparin glycosaminoglycan (HS-GAG) biosynthesis	1/30	0.943174	0.999995	0.343672	0.0201064	GPC5
Interferon-beta enhancer pathway	1/30	0.943174	0.999995	0.343672	0.0201064	NR3C1
TRAF6-mediated IRF7 activation	1/30	0.943174	0.999995	0.343672	0.0201064	TRIM25
Tumor necrosis factor (TNF) pathway	1/30	0.943174	0.999995	0.343672	0.0201064	CFLAR
Antigen processing and presentation	4/81	0.944676	0.999995	0.517223	0.0294368	CREB1;NFYC;CANX;KIR3DL2
Influenza viral RNA transcription and replication	7/125	0.944964	0.999995	0.590279	0.0334151	DNAJC3;RPL3;NCBP1;POLR2C;PPP2R2A;CASC3;EIF4G1
BDNF signaling pathway	17/261	0.948166	0.999995	0.692244	0.036845	MAP2K1;LDB1;GFPT1;CYP51A1;RECQL;PHKB;FNDC3A;PROX1;FOXN3;ATP2B1;FOXO3;P4HA1;CAMK4;POLR2C;CARM1;RCC1;RBMS1
Alpha-6 beta-4 integrin signaling pathway	1/31	0.948358	0.999995	0.332198	0.0176141	MAPK14
CD28 co-stimulation	1/31	0.948358	0.999995	0.332198	0.0176141	PDPK1
CD40/CD40L signaling	1/31	0.948358	0.999995	0.332198	0.0176141	MAPK14
One-carbon metabolism	1/31	0.948358	0.999995	0.332198	0.0176141	MTHFD2
Transport of vitamins, nucleosides, and related molecules	1/31	0.948358	0.999995	0.332198	0.0176141	SLCO1C1
Type 2 diabetes mellitus	2/50	0.94952	0.999995	0.415064	0.0214996	INS-IGF2;IRS4
Drug metabolism: cytochrome P450	4/83	0.951296	0.999995	0.504073	0.0251685	UGT1A1;GSTP1;UGT1A3;UGT1A7
Alanine, aspartate and glutamate metabolism	1/32	0.95307	0.999995	0.321465	0.0154518	GFPT1
Prothrombin activation intrinsic pathway	1/32	0.95307	0.999995	0.321465	0.0154518	GP5
Metabolism of vitamins and cofactors	2/51	0.953363	0.999995	0.406571	0.0194176	SLC25A16;PNPO
Signaling by GPCR	75/977	0.953545	0.999995	0.822252	0.0391137	GLP1R;CHRM3;NPFFR1;YWHAB;CHRM4;CHRM5;MLNR;HTR2A;RXFP1;ADRA1A;RXFP3;PPP3CA;RPS6KA3;HTR6;SHH;PPP3CB;GRM5;CYSLTR2;CCKAR;OR51Q1;GNAT2;CCR8;PROK2;PRKACA;OR56B4;ARHGEF11;UTS2R;MAP2K1;PRKCH;PDPK1;OR1J4;WNT9B;PPP2R5D;SSTR1;AVPR1A;SSTR3;SSTR5;MTNR1A;CREB1;ARHGEF2;ARHGEF7;RAF1;SOS1;NPSR1;ADCYAP1R1;OR2C1;ROCK1;PDE1C;WNT8B;ADCY3;LPAR4;CRHR2;OR1Q1;GNA14;PPP3R1;CALCR;CNR2;P2RY4;HRH2;NPBWR1;OR2AG2;HRH4;P2RY12;G…
Interleukin-2 signaling pathway	64/847	0.955151	0.999995	0.808768	0.037111	RERE;CDKN1B;YWHAB;CLTC;NR3C1;ELK1;TIAL1;RPS6KA3;FAM53B;CCR8;TLK1;BRD3;TKTL1;DAXX;MAP2K1;DUSP3;TSPYL1;CSNK2A1;SYK;ATRX;CASK;VEZF1;PPP2R5D;OXSR1;PPRC1;DNAJC3;ELF1;MTHFD2;TMX1;WDFY1;ERF;MASP2;ARHGEF7;RAF1;SOS1;USP15;NFIX;CBFB;SRF;FOXO3;COL19A1;PPP1R2;PITRM1;STK38;ZBTB7A;STAT5B;SLC35E1;CYP51A1;DNAJC13;CFLAR;LARP4;MAPK14;CENPI;STK17B;FUBP1;CAMK4;KBTBD2;PTPN9;PLXNB2;TAB2;KRAS;BRWD1;ABCE1;CUL4B
Apoptotic execution phase	2/52	0.956925	0.999995	0.398418	0.0175424	FNTA;ROCK1
Heparan sulfate/heparin glycosaminoglycan (HS-GAG) metabolism	2/52	0.956925	0.999995	0.398418	0.0175424	HPSE2;GPC5
Vitamin B12 metabolism	2/52	0.956925	0.999995	0.398418	0.0175424	F7;LRP2
Parkinson's disease	7/131	0.960013	0.999995	0.56153	0.0229149	COX8A;ATP5E;NDUFS5;UBA1;NDUFS1;SDHD;UBE2J1
Fatty acid beta oxidation	1/34	0.961243	0.999995	0.301949	0.0119353	HADHB
Interleukin-7 interactions in immune response	1/34	0.961243	0.999995	0.301949	0.0119353	BRAF
Tricarboxylic acid (TCA) cycle and respiratory electron transport	6/117	0.961377	0.999995	0.537772	0.0211823	COX8A;PDP2;ATP5E;NDUFS5;NDUFS1;SDHD
Mitochondrial pathway of apoptosis: multidomain Bcl-2 family	3/71	0.962716	0.999995	0.439236	0.0166897	BCL2L13;PRKCH;TMBIM6
Binding of chemokines to chemokine receptors	2/54	0.963283	0.999995	0.383052	0.0143293	XCR1;CCR8
Linoleic acid metabolism	1/35	0.96478	0.999995	0.293052	0.0105074	ELOVL5
Primary immunodeficiency	1/35	0.96478	0.999995	0.293052	0.0105074	AICDA
Costimulation by the CD28 family	3/72	0.965287	0.999995	0.432847	0.0152922	PDPK1;PPP2R5A;PPP2R5D
Cap-dependent translation initiation	3/73	0.967691	0.999995	0.426639	0.0140118	RPL3;EIF3J;EIF4G1
Amoebiasis	5/105	0.967811	0.999995	0.497468	0.0162765	GNA14;GNAQ;ACTN4;PRKACA;RAB5A
Generation of second messenger molecules	1/36	0.967994	0.999995	0.284663	0.00925992	PLCG1
Neurotransmitter release cycle	1/36	0.967994	0.999995	0.284663	0.00925992	CHAT
Steroid hormone, vitamin A, and vitamin D metabolism	1/36	0.967994	0.999995	0.284663	0.00925992	LRP2
FRA pathway	1/37	0.970915	0.999995	0.27674	0.00816843	NFATC2
Neural crest differentiation	4/91	0.971115	0.999995	0.457519	0.0134098	HDAC5;CTBP2;SOX5;HDAC7
Activation of mRNA upon binding of the cap-binding complex and eIFs, and subsequent binding to 43S	2/57	0.971157	0.999995	0.362098	0.0105976	EIF3J;EIF4G1
Amino acid metabolism	11/195	0.972262	0.999995	0.593997	0.0167092	MCCC2;PSMD10;TPH1;PSMD12;TPO;TMLHE;PSMD5;DIO1;ALDH18A1;INHBC;OAZ2
Striated muscle contraction	1/38	0.973569	0.999995	0.269246	0.00721214	ACTN4
Biological oxidations	7/139	0.974287	0.999995	0.527264	0.0137347	UGT1A1;GSTP1;CYP51A1;UGT1A3;SULT4A1;UGT1A7;SULT1C4
Systemic lupus erythematosus	7/139	0.974287	0.999995	0.527264	0.0137347	HIST1H3J;HIST1H2AK;HIST3H3;HIST1H2AG;HIST1H4I;ACTN4;TROVE2
Cell surface interactions at the vascular wall	4/94	0.976369	0.999995	0.442195	0.0105749	PPIL2;KRAS;PLCG1;SOS1
Alpha-M beta-2 integrin signaling	1/41	0.980166	0.999995	0.249012	0.0049886	ROCK1
Graft-versus-host disease	1/41	0.980166	0.999995	0.249012	0.0049886	KIR3DL2
Tyrosine metabolism	1/41	0.980166	0.999995	0.249012	0.0049886	TPO
Interleukin-5 regulation of apoptosis	7/144	0.980652	0.999995	0.50788	0.00992292	RAB21;CREB1;SRF;HMGCR;RAF1;MAPK14;MYD88
Beta-3 integrin cell surface interactions	1/43	0.983621	0.999995	0.237128	0.00391599	EDIL3
Collagen biosynthesis and modifying enzymes	2/64	0.983703	0.999995	0.321092	0.00527587	COL25A1;COL19A1
Interferon alpha/beta signaling	2/64	0.983703	0.999995	0.321092	0.00527587	TYK2;IFNAR1
Cell cycle checkpoints	5/117	0.984926	0.999995	0.443873	0.00674184	PSMD10;PSMD12;CDKN1B;PSMD5;CDC27
Cell adhesion molecules (CAMs)	6/133	0.985057	0.999995	0.469605	0.00707015	CLDN20;NRXN1;ITGA8;CLDN16;NCAM2;PTPRF
Gastrin pathway	1/44	0.985116	0.999995	0.2316	0.00347295	HDAC7
NCAM1 interactions	1/44	0.985116	0.999995	0.2316	0.00347295	GDNF
Innate immune system	19/319	0.985223	0.999995	0.627994	0.00934938	MEF2A;MAP2K1;DUSP3;PIK3R4;PPP2R5D;MAPK14;ELK1;TIRAP;HSP90B1;RPS6KA3;CYLD;ITCH;CREB1;TRIM25;CASP2;MASP2;RIPK1;TAB2;MYD88
ECM-receptor interaction	3/84	0.985582	0.999995	0.368477	0.00535143	ITGA8;TNR;GP5
Small cell lung cancer	3/84	0.985582	0.999995	0.368477	0.00535143	CDKN1B;PTEN;XIAP
Deposition of new CENP-A-containing nucleosomes at the centromere	1/45	0.986475	0.999995	0.226324	0.0030819	CENPI
Alpha-6 beta-1 and alpha-6 beta-4 integrin signaling	1/46	0.98771	0.999995	0.221283	0.00273647	YWHAB
Transfer RNA aminoacylation	1/46	0.98771	0.999995	0.221283	0.00273647	PARS2
EGFR1 pathway	7/152	0.987876	0.999995	0.479647	0.00585097	AR;PRPS1;SLC20A1;ARID5B;NOS1;RAF1;TUBG1
PPAR signaling pathway	2/69	0.989222	0.999995	0.297048	0.00321884	PDPK1;ACOX1
Intestinal immune network for IgA production	1/48	0.989851	0.999995	0.211843	0.0021609	AICDA
Complement and coagulation cascades	2/70	0.990083	0.999995	0.292663	0.00291686	F7;MASP2
Nucleotide metabolism	2/70	0.990083	0.999995	0.292663	0.00291686	DCTD;CAT
Viral myocarditis	2/71	0.990876	0.999995	0.288406	0.00264346	EIF4G3;EIF4G1
Type II interferon signaling (interferon-gamma)	1/50	0.99162	0.999995	0.203174	0.0017098	HIST1H4I
Glutathione metabolism	1/51	0.992385	0.999995	0.199099	0.00152195	GSTP1
Malaria	1/51	0.992385	0.999995	0.199099	0.00152195	MYD88
Cytokine-cytokine receptor interaction	14/265	0.992695	0.999995	0.553049	0.00405463	TNFSF18;IL21;XCR1;TNFSF14;TNFSF15;IL10RB;IL23R;ACVR1B;INHBC;TGFBR1;TPO;CCR8;CRLF2;IFNAR1
Autoimmune thyroid disease	1/52	0.99308	0.999995	0.195185	0.00135533	TPO
Transmembrane transport of small molecules	26/432	0.993085	0.999995	0.633691	0.00439705	GABRB3;GABRB2;NUP107;SLC20A1;ADCY3;ATP2A2;NUP160;GABRR2;PRKACA;ATP9A;ATP6V1C1;ATP6V0A1;NUP214;GABRA2;ATP6V0B;SLC12A5;PEX19;NUP133;SLC31A1;NUP153;ATP2B1;NUP93;SLCO1C1;SLC9A4;GNB1;NUPL1
Interleukin-4 regulation of apoptosis	14/267	0.993382	0.999995	0.548616	0.00364307	RDX;ARID5B;WIZ;AICDA;DNAJC3;CYSLTR2;ATXN1;STK17B;RASA2;TP53BP2;CASP2;RBMS1;ALX1;SOS1
Transport of inorganic cations/anions and amino acids/oligopeptides	3/95	0.993739	0.999995	0.324223	0.00203637	SLC9A4;SLC12A5;SLC20A1
Metabolism	120/1615	0.99462	0.999995	0.786782	0.0042441	DMGDH;KCNG2;CHRM3;NUP107;LPGAT1;HPSE2;UXS1;OSBP;PIP4K2B;MLYCD;SEPHS2;NUP214;MCCC2;TKTL1;MED1;DIO1;SDHD;ALG10;NUP93;DCTD;GNPAT;MTHFD2;GAPDHS;PI4K2A;MTMR1;TPH1;MTMR3;COX15;CHAT;PIK3R4;MTMR4;NUP160;OAZ2;FUT4;ABO;UGT8;TPO;NPC1L1;ATP5E;NEU1;PGK1;PNPO;PIP5K1A;PIP5K1C;PLCG1;ATP6V1C1;ATP6V0A1;GFPT1;EPT1;NUP153;PHKB;INHBC;MED13L;P4HA1;GNAQ;GNB1;PI4KA;STT3B;ALDH18A1;LDHAL6A;LDHAL6B;GLP1R;PIGS;ALAS2;ARF1;AL…
Cytosolic DNA-sensing pathway	1/56	0.995282	0.999995	0.18095	0.000855754	RIPK1
TGF-beta regulation of extracellular matrix	35/565	0.995831	0.999995	0.652173	0.00272468	PRPS1;SEC23A;GSK3A;SLC20A1;PTEN;HMGCR;MTMR4;PTPRF;FUT4;PPP3CB;MTA1;DPYSL2;B3GALT2;STK38;BAI3;NCK2;DHX38;BNIP2;KIF1B;ZNF148;MAP2K1;GTPBP2;ZNF35;CHERP;SKI;RBL2;OXA1L;GNPDA1;MTHFD2;STK17B;FGF18;GOPC;HECA;CDHR5;CRK
Response to elevated platelet cytosolic calcium	2/83	0.996682	0.999995	0.245516	0.000816046	ACTN4;HRG
SLC-mediated transmembrane transport	12/251	0.996691	0.999995	0.497626	0.00164957	NUP214;NUP93;SLCO1C1;SLC9A4;NUP107;SLC12A5;NUP133;SLC20A1;SLC31A1;NUP153;NUPL1;NUP160
Cytochrome P450 pathway	1/61	0.997077	0.999995	0.165825	0.000485456	CYP51A1
Protein metabolism	25/442	0.997405	0.999995	0.592548	0.00153946	PIGS;SEC23A;RPL3;USP11;SRP54;AP3M1;SEC61A1;GANAB;LONP2;MUC13;ST8SIA6;MGAT2;EDEM3;SEC24B;VBP1;GFPT1;ALG10;FBXW2;F7;EIF3J;CANX;PREB;SKIV2L;FBXL5;EIF4G1
O-linked glycosylation of mucins	1/63	0.997586	0.999995	0.160458	0.000387793	MUC13
Hematopoietic cell lineage	2/88	0.997834	0.999995	0.231178	0.000501262	TPO;GP5
Glycosaminoglycan metabolism	3/110	0.99806	0.999995	0.27854	0.000540866	HPSE2;GPC5;CHST3
Beta-1 integrin cell surface interactions	1/66	0.998189	0.999995	0.153027	0.000277442	ITGA8
Translation	5/151	0.998518	0.999995	0.339865	0.000504023	SEC61A1;RPL3;EIF3J;SRP54;EIF4G1
Extracellular matrix organization	2/93	0.99859	0.999995	0.218416	0.000308254	COL25A1;COL19A1
Phase I of biological oxidations: functionalization of compounds	1/69	0.998641	0.999995	0.146251	0.000198949	CYP51A1
Interferon-gamma signaling pathway	2/97	0.999001	0.999995	0.209173	0.000209089	MAP2K1;CAMK2G
Interleukin-1 regulation of extracellular matrix	3/120	0.999127	0.999995	0.254592	0.00022244	KDM6B;MED1;CAT
Complement cascade	1/77	0.999367	0.999995	0.130799	8.27995e-05	MASP2
Leptin influence on immune response	2/110	0.999676	0.999995	0.183862	5.95789e-05	BANF1;IFNAR1
TNF-alpha effects on cytokine activity, cell motility, and apoptosis	3/135	0.99974	0.999995	0.225474	5.85455e-05	SHH;RYK;CFLAR
Thymic stromal lymphopoietin (TSLP) pathway	1/90	0.999816	0.999995	0.111613	2.054e-05	TNFSF14
Immunoregulatory interactions between a lymphoid and a non-lymphoid cell	2/119	0.999851	0.999995	0.169635	2.5212e-05	LILRA1;KIR3DL2
Transport of glucose and other sugars, bile salts and organic acids, metal ions and amine compounds	1/96	0.999895	0.999995	0.104529	1.09596e-05	SLC31A1
Oncostatin M	10/311	0.999985	0.999995	0.327771	4.99901e-06	BTC;DNAJC3;CDKN1B;EXOSC10;MUSK;SLC10A1;PGK1;FOXN3;HMGCR;STK4
Olfactory transduction	14/432	0.999995	0.999995	0.329	1.79381e-06	OR2C1;PDE1C;OR1J4;OR51E2;ADCY3;OR1Q1;OR51Q1;OR2AG2;GNB1;CNGA3;PRKACA;OR56B4;CAMK2G;PRKG1

## Sheet: KEGG_2021_Human
Term	Overlap	P.value	Adjusted.P.value	Odds.Ratio	Combined.Score	Genes
Ubiquitin mediated proteolysis	26/140	0.000349677	0.103155	2.29391	18.2561	CUL7;UBE2D4;MGRN1;CUL3;CUL1;XIAP;UBE3A;UBE3B;UBE2J1;HERC1;UBE2Q1;UBE2NL;CDC27;UBE2H;PPIL2;FBXW11;SMURF1;SYVN1;UBE4A;WWP1;UBE4B;WWP2;ITCH;UBE2O;UBA1;CUL4B
Cholinergic synapse	21/113	0.00122946	0.106245	2.29224	15.3607	CHRM3;CHRNB4;MAP2K1;KCNJ6;CHRM4;CHRNA7;CHRM5;CHAT;CHRNA6;ADCY3;CREB1;CREB3L3;GNAQ;CAMK4;CREB3L2;GNB1;KCNQ3;KCNQ4;KRAS;PRKACA;CAMK2G
Autophagy	24/137	0.00135734	0.106245	2.13393	14.0887	BECN1;MAP2K1;PRKAA1;MTMR3;PDPK1;IRS4;PIK3R4;PTEN;TSC2;EIF2AK4;AMBRA1;CFLAR;MTMR4;CAMKK2;ERN1;RPTOR;RB1CC1;ATG2A;ATG4C;SMCR8;KRAS;PRKACA;RAF1;SNAP29
Vasopressin-regulated water reabsorption	11/44	0.00158095	0.106245	3.33978	21.5406	NSF;DCTN5;DYNC1I2;DYNC1H1;CREB1;CREB3L3;DCTN4;CREB3L2;ADCY3;PRKACA;RAB5A
RNA degradation	16/79	0.00180076	0.106245	2.54742	16.0985	TTC37;DIS3;PARN;TOB2;PATL1;EDC3;EDC4;CNOT6;EXOSC10;CNOT7;XRN1;CNOT2;DHX36;CNOT3;SKIV2L;PFKM
Long-term potentiation	14/67	0.00250335	0.112013	2.64808	15.8624	MAP2K1;BRAF;PPP3CA;RPS6KA3;GRM5;PPP3CB;RPS6KA6;PPP3R1;CAMK4;GNAQ;KRAS;PRKACA;RAF1;CAMK2G
AMPK signaling pathway	21/120	0.00265794	0.112013	2.12934	12.6274	RAB2A;PRKAA1;CAB39L;PDPK1;IRS4;PRKAG1;TSC2;PPP2R5A;PPP2R2A;PPP2R5D;HMGCR;FOXO3;ADRA1A;CAMKK2;RPTOR;EEF2K;CREB1;CREB3L3;CREB3L2;MLYCD;PFKM
ErbB signaling pathway	16/85	0.00391141	0.144233	2.32513	12.8902	STAT5B;MAP2K1;CDKN1B;SHC3;BRAF;ELK1;BTC;NCK2;KRAS;PLCG1;RAF1;SOS1;PAK3;CRK;CAMK2G;PAK4
Longevity regulating pathway	18/102	0.00471764	0.154634	2.14927	11.5125	PRKAA1;EHMT2;IRS4;PRKAG1;EHMT1;TSC2;ADCY3;FOXO3;CAMKK2;RPTOR;CREB1;CREB3L3;RB1CC1;CAMK4;CREB3L2;CAT;KRAS;PRKACA
Growth hormone synthesis, secretion and action	20/119	0.00530937	0.156626	2.02682	10.617	STAT5B;MAP2K1;SHC3;IRS4;ADCY3;SSTR1;MAPK14;SSTR3;SSTR5;ADCY10;CREB1;CREB3L3;GNAQ;CREB3L2;KRAS;PLCG1;PRKACA;RAF1;SOS1;CRK
Protein processing in endoplasmic reticulum	26/171	0.00655105	0.166751	1.80039	9.0526	SEC23A;UBE2D4;CUL1;HSP90B1;UBE2J1;SEC61A1;ERLEC1;GANAB;SEC23B;UBQLN4;SEC63;UBQLN2;EDEM3;SEC24B;DNAJB12;SYVN1;UBE4B;EIF2AK4;ERN1;DNAJC3;DNAJC10;CANX;PREB;STT3B;ATF6;RNF185
mRNA surveillance pathway	17/98	0.00705912	0.166751	2.10423	10.4232	HBS1L;CPSF7;CPSF6;NCBP1;CPSF3;CPSF2;PPP2R5A;PPP2R2A;PPP2R5D;CASC3;SRRM1;WDR33;GLE1;PNN;DDX19A;NXF1;PAPOLB
Axon guidance	27/182	0.00787215	0.166751	1.74902	8.47299	ROCK1;NTN3;PPP3CA;PPP3R1;PPP3CB;SHH;DPYSL2;NCK2;PLCG1;LRIG2;SRGAP2;PAK3;CAMK2G;PAK4;SEMA4A;DCC;PDPK1;RYK;LIMK1;NFATC2;UNC5C;GDF7;SSH1;EFNA2;PLXNB2;KRAS;RAF1
Endocytosis	35/252	0.0079136	0.166751	1.62112	7.84486	ARF1;WIPF2;CLTC;VPS26A;ASAP1;WASL;ASAP2;AP2A2;SNX1;SNX2;PSD4;KIF5A;PIP5K1A;PIP5K1C;EPS15;AP2M1;SNX6;ARFGEF1;GIT2;USP8;SMURF1;VTA1;VPS37C;WWP1;EPS15L1;ARFGAP3;TGFBR1;EPN2;ITCH;RABEP1;RAB35;STAMBP;RAB5A;CHMP7;SPG21
Oocyte meiosis	20/129	0.0128403	0.252526	1.83985	8.01286	MAP2K1;FBXW11;YWHAB;CUL1;PPP2R5A;ADCY3;PPP2R5D;SMC3;MAPK14;RPS6KA3;AR;PPP3CA;RPS6KA6;PPP3R1;CPEB1;PPP3CB;SPDYE2;CDC27;PRKACA;CAMK2G
Spliceosome	22/150	0.0173469	0.319834	1.72352	6.98775	TCERG1;AQR;RBM25;PRPF38A;DHX8;DDX46;NCBP1;HNRNPU;CDC5L;THOC2;WBP11;USP39;CRNKL1;CHERP;PRPF4;SNRNP40;HNRNPK;SNW1;SNRPD2;PCBP1;DHX38;DHX16
Oxytocin signaling pathway	22/154	0.0228591	0.341184	1.67093	6.31344	MAP2K1;PRKAA1;KCNJ6;PPP1R12A;ROCK1;CACNA2D1;PRKAG1;NFATC2;ADCY3;ELK1;CAMKK2;PPP3CA;PPP3R1;PPP3CB;EEF2K;GNAQ;CAMK4;KRAS;PRKACA;RAF1;CAMK2G;CACNG5
Yersinia infection	20/137	0.0235603	0.341184	1.71329	6.42175	GIT2;MAP2K1;ROCK1;WIPF2;LIMK1;NFATC2;WASL;MAPK14;RPS6KA3;RPS6KA6;GNAQ;PIP5K1A;TAB2;PKN2;PIP5K1C;PLCG1;ARHGEF7;CRK;DOCK1;MYD88
Regulation of actin cytoskeleton	29/218	0.0248692	0.341184	1.53944	5.68688	CHRM3;ROCK1;CHRM4;CHRM5;LPAR4;WASL;PIP5K1A;PIP4K2B;PIP4K2C;PIP5K1C;PAK3;PAK4;MAP2K1;PPP1R12A;RDX;INSRR;LIMK1;BRAF;ACTN4;SSH1;FGF18;ITGA8;KRAS;ARHGEF7;RAF1;SOS1;CRK;DOCK1;FGF10
Thyroid hormone signaling pathway	18/121	0.025822	0.341184	1.75096	6.40244	NCOA1;MED1;MAP2K1;PDPK1;DIO1;TSC2;ATP2A2;MED13L;MED12;SLCO1C1;MED14;MED13;SIN3A;KRAS;PLCG1;PRKACA;RAF1;PFKM
Lysine degradation	11/63	0.0258603	0.341184	2.11725	7.73866	SETD2;TMLHE;SETDB1;EHMT2;SETD1B;SETD7;DOT1L;SETD1A;EHMT1;PRDM2;ASH1L
SNARE interactions in vesicular transport	7/33	0.0266938	0.341184	2.6926	9.75618	VAMP7;GOSR2;GOSR1;SNAP23;STX6;SNAP29;BET1L
FoxO signaling pathway	19/131	0.0284769	0.341184	1.69982	6.04907	MAP2K1;SMAD4;PRKAA1;CDKN1B;PDPK1;SETD7;IRS4;PRKAG1;PTEN;BRAF;FOXO3;STK4;MAPK14;TGFBR1;RBL2;CAT;KRAS;RAF1;SOS1
Non-small cell lung cancer	12/72	0.0286304	0.341184	2.00199	7.11364	EML4;STAT5B;MAP2K1;PDPK1;KIF5A;BRAF;KRAS;PLCG1;RAF1;SOS1;FOXO3;STK4
Prostate cancer	15/97	0.0291059	0.341184	1.8319	6.47909	MAP2K1;CDKN1B;PDPK1;GSTP1;INSRR;PTEN;BRAF;HSP90B1;AR;CREB1;CREB3L3;CREB3L2;KRAS;RAF1;SOS1
PD-L1 expression and PD-1 checkpoint pathway in cancer	14/89	0.0300704	0.341184	1.86904	6.54952	MAP2K1;CSNK2A1;PTEN;NFATC2;MAPK14;TIRAP;EML4;PPP3CA;PPP3CB;PPP3R1;KRAS;PLCG1;RAF1;MYD88
Inositol phosphate metabolism	12/73	0.0315253	0.344443	1.96906	6.80697	MTMR1;MTMR3;IPMK;PTEN;PI4KA;PIP5K1A;PIP4K2B;PIP4K2C;PIP5K1C;PLCG1;MTMR4;PI4K2A
Neuroactive ligand-receptor interaction	41/341	0.0406282	0.397717	1.37188	4.39455	GABRB3;GLP1R;GABRB2;CHRM3;ADCYAP1R1;NPFFR1;CHRM4;CHRNA7;CHRM5;CHRNA6;MLNR;LPAR4;HTR2A;NR3C1;RXFP1;ADRA1A;RXFP3;CRHR2;GABRR2;HTR6;GRM5;CCKAR;CYSLTR2;CALCR;CNR2;P2RY4;HRH2;NPBWR1;HRH4;GABRA2;UTS2R;CHRNB4;HTR1F;HTR1B;GPR50;AVPR1A;SSTR1;SSTR3;SSTR5;MTNR1A;P2RX3
Chronic myeloid leukemia	12/76	0.0414595	0.397717	1.87645	5.97281	STAT5B;MAP2K1;SMAD4;CDKN1B;SHC3;CTBP2;BRAF;KRAS;RAF1;SOS1;CRK;TGFBR1
Neurotrophin signaling pathway	17/119	0.0416612	0.397717	1.66907	5.30461	MAP2K1;SHC3;PRDM4;PDPK1;BRAF;PSEN1;FOXO3;MAPK14;RPS6KA3;RPS6KA6;CAMK4;KRAS;PLCG1;RAF1;SOS1;CRK;CAMK2G
Apelin signaling pathway	19/137	0.0424686	0.397717	1.61285	5.09497	MEF2A;BECN1;HDAC5;MAP2K1;SMAD4;PRKAA1;PIK3R4;PRKAG1;ADCY3;TGFBR1;ADCY10;GNAQ;CAMK4;GNB1;KRAS;NOS1;PRKACA;RAF1;MEF2D
Renal cell carcinoma	11/69	0.0466834	0.397717	1.8976	5.81494	EGLN1;MAP2K1;TFE3;ARNT;BRAF;KRAS;RAF1;SOS1;PAK3;CRK;PAK4
Amyotrophic lateral sclerosis	43/364	0.0468511	0.397717	1.34461	4.11555	BECN1;DCTN5;PSMD12;NUP107;DCTN4;PIK3R4;AMBRA1;NUP160;GLE1;PPP3CA;TUBA3E;NXF1;PPP3R1;PPP3CB;TUBA3D;POM121C;RB1CC1;KIF5A;NOS1;SPG11;UBQLN4;UBQLN2;NUP214;COX8A;DAXX;DNAH11;NCBP1;NUP133;NUP153;SDHD;MAPK14;NUP93;ERN1;POM121L2;VAPB;NDUFS5;HNRNPA2B1;CAT;ATG2A;NDUFS1;SMCR8;ATF6;RAB5A
Calcium signaling pathway	30/240	0.0470969	0.397717	1.4324	4.37676	CHRM3;PDE1C;CHRNA7;CHRM5;ADCY3;ATP2A2;HTR2A;ADRA1A;PPP3CA;GNA14;HTR6;PPP3R1;PPP3CB;GRM5;CCKAR;CYSLTR2;HRH2;PLCG1;NOS1;PRKACA;CAMK2G;PHKB;AVPR1A;ATP2B1;GDNF;P2RX3;CAMK4;GNAQ;FGF18;FGF10
Taste transduction	13/86	0.0471868	0.397717	1.7823	5.4425	GABRA2;CHRM3;PDE1C;TAS2R31;HTR1F;TAS2R14;HTR1B;P2RY4;P2RX3;PRKACA;TAS2R3;TAS2R5;TAS2R4
cGMP-PKG signaling pathway	22/167	0.0502709	0.401638	1.52002	4.54537	MEF2A;MAP2K1;PPP1R12A;ROCK1;SRF;IRS4;NFATC2;ATP2A2;ADCY3;ATP2B1;ADRA1A;PPP3CA;PPP3R1;PPP3CB;CREB1;CREB3L3;GNAQ;CREB3L2;PDE3A;RAF1;MEF2D;PRKG1
Pentose phosphate pathway	6/30	0.050375	0.401638	2.49917	7.46818	PRPS2;PRPS1;TKTL1;PRPS1L1;PFKM;DERA
RNA transport	24/186	0.0518547	0.402556	1.48445	4.39294	NUP214;NUP107;NCBP1;NUP133;FMR1;SUMO4;NUP153;CASC3;THOC2;NUP160;SRRM1;GLE1;NUP93;PNN;DDX19A;POM121L2;NXF1;POM121C;XPO5;EIF3J;GEMIN4;TACC3;EIF4G3;EIF4G1
Glucagon signaling pathway	15/107	0.0610782	0.462002	1.63188	4.56208	PRKAA1;PRKAG1;PHKB;PPP3CA;PPP3R1;PPP3CB;CREB1;CREB3L3;GNAQ;CREB3L2;PRKACA;CAMK2G;PFKM;LDHAL6A;LDHAL6B
Hepatitis B	21/162	0.0630009	0.464631	1.49159	4.12367	STAT5B;MAP2K1;SMAD4;SLC10A1;YWHAB;NFATC2;BRAF;TYK2;MAPK14;ELK1;TGFBR1;TIRAP;CREB1;CREB3L3;CREB3L2;TAB2;KRAS;RAF1;SOS1;MYD88;IFNAR1
Hedgehog signaling pathway	9/56	0.0651064	0.468449	1.915	5.23127	SHH;FBXW11;MGRN1;SMURF1;CUL3;CUL1;LRP2;PRKACA;MEGF8
Insulin signaling pathway	18/137	0.072692	0.510575	1.5142	3.96951	MAP2K1;PRKAA1;SHC3;PDPK1;IRS4;PRKAG1;TSC2;BRAF;PHKB;ELK1;PTPRF;RPTOR;KRAS;PRKACA;RAF1;SOS1;CRK;RHOQ
Wnt signaling pathway	21/166	0.0772883	0.522749	1.45013	3.71263	TLE3;SMAD4;CSNK2A1;CTBP2;FBXW11;RYK;CHD8;CUL1;WNT9B;NFATC2;WNT8B;CACYBP;PSEN1;CXXC4;VANGL1;PPP3CA;PPP3R1;PPP3CB;SOST;PRKACA;CAMK2G
Endometrial cancer	9/58	0.0779694	0.522749	1.83663	4.68606	MAP2K1;PDPK1;PTEN;BRAF;KRAS;RAF1;SOS1;FOXO3;ELK1
Vibrio cholerae infection	8/50	0.0809632	0.527697	1.90434	4.78706	SEC61A1;ARF1;ATP6V0B;ADCY3;PLCG1;PRKACA;ATP6V1C1;ATP6V0A1
VEGF signaling pathway	9/59	0.0849412	0.527697	1.7998	4.43794	PPP3CA;PPP3CB;MAP2K1;PPP3R1;NFATC2;KRAS;PLCG1;RAF1;MAPK14
cAMP signaling pathway	26/216	0.0868692	0.527697	1.37055	3.34875	GLP1R;ADCYAP1R1;SUCNR1;ROCK1;ADCY3;ATP2A2;HTR6;CREB3L3;CREB3L2;CNGA3;PRKACA;CAMK2G;MAP2K1;PPP1R12A;HTR1F;HTR1B;BRAF;SSTR1;ATP2B1;SSTR5;ADCY10;CREB1;ACOX1;CAMK4;PDE3A;RAF1
Mitophagy	10/68	0.0874673	0.527697	1.72414	4.20084	USP8;BECN1;BCL2L13;USP15;CSNK2A1;TFE3;PGAM5;KRAS;AMBRA1;FOXO3
Serotonergic synapse	15/113	0.088786	0.527697	1.53146	3.70847	GABRB3;GABRB2;MAP2K1;TPH1;KCNJ6;HTR1F;HTR1B;BRAF;HTR2A;HTR6;GNAQ;GNB1;KRAS;PRKACA;RAF1
T cell receptor signaling pathway	14/104	0.0894402	0.527697	1.55624	3.75706	MAP2K1;PDPK1;NFATC2;MAPK14;PPP3CA;PPP3R1;PPP3CB;NCK2;KRAS;PLCG1;RAF1;SOS1;PAK3;PAK4
Phosphatidylinositol signaling system	13/97	0.101693	0.580032	1.54796	3.53832	MTMR1;MTMR3;IPMK;PTEN;MTMR4;PI4KA;PIP5K1A;PIP4K2B;PIP4K2C;PIP5K1C;PLCG1;IP6K1;PI4K2A
Gap junction	12/88	0.102243	0.580032	1.57912	3.60103	TUBA3E;GRM5;MAP2K1;TUBA3D;GNAQ;ADCY3;KRAS;HTR2A;PRKACA;RAF1;SOS1;PRKG1
Ribosome biogenesis in eukaryotes	14/108	0.112917	0.627239	1.48969	3.24916	CSNK2A1;WDR3;HEATR1;FCF1;WDR75;NAT10;GNL2;GTPBP4;WDR43;NXF1;LSG1;XRN1;MPHOSPH10;MDN1
Osteoclast differentiation	16/127	0.114817	0.627239	1.442	3.12109	MAP2K1;SYK;NFATC2;TYK2;LILRA1;MAPK14;TGFBR1;CYLD;PPP3CA;PPP3R1;PPP3CB;CALCR;CREB1;CAMK4;TAB2;IFNAR1
MAPK signaling pathway	33/294	0.12313	0.660422	1.26628	2.65224	SRF;STK4;ELK1;DUSP16;RPS6KA3;PPP3CA;RPS6KA6;PPP3R1;PPP3CB;PRKACA;MAP3K6;MAP3K4;CACNG5;DAXX;MAP2K1;DUSP3;CACNA2D1;BRAF;MAPK14;TGFBR1;PPM1A;EFNA2;TAOK2;FGF18;RASA2;NF1;TAB2;KRAS;RAF1;SOS1;CRK;MYD88;FGF10
Relaxin signaling pathway	16/129	0.126837	0.668159	1.41632	2.9245	MAP2K1;SHC3;ADCY3;MAPK14;RXFP1;TGFBR1;RXFP3;CREB1;CREB3L3;CREB3L2;GNB1;KRAS;NOS1;PRKACA;RAF1;SOS1
Terpenoid backbone biosynthesis	4/22	0.134583	0.687396	2.21978	4.45192	NUS1;FNTA;HMGCR;ZMPSTE24
Natural killer cell mediated cytotoxicity	16/131	0.139558	0.687396	1.39154	2.74032	MAP2K1;SHC3;SYK;NFATC2;BRAF;KIR3DL2;NCR1;PPP3CA;PPP3R1;PPP3CB;SH3BP2;KRAS;PLCG1;RAF1;SOS1;IFNAR1
Glioma	10/75	0.142353	0.687396	1.53787	2.99799	MAP2K1;SHC3;CAMK4;PTEN;BRAF;KRAS;PLCG1;RAF1;SOS1;CAMK2G
Thyroid hormone synthesis	10/75	0.142353	0.687396	1.53787	2.99799	TPO;CREB1;CREB3L3;GNAQ;CREB3L2;CANX;ADCY3;LRP2;PRKACA;HSP90B1
Salmonella infection	28/249	0.143457	0.687396	1.26817	2.46242	DYNC1I2;DCTN5;ARF1;DCTN4;WASL;HSP90B1;TUBA3E;TUBA3D;KIF5A;SNX9;RIPK1;PAK3;KPNA3;VPS39;DYNC1H1;MAP2K1;MAPK14;TIRAP;VPS41;EXOC4;PLEKHM1;TAB2;EXOC5;RAF1;ACBD3;RAB5A;RAB9B;MYD88
Dopaminergic synapse	16/132	0.146177	0.687396	1.37946	2.65262	GSK3A;KCNJ6;PPP2R5A;PPP2R2A;PPP2R5D;MAPK14;PPP3CA;PPP3CB;CREB1;CREB3L3;GNAQ;CREB3L2;KIF5A;GNB1;PRKACA;CAMK2G
Circadian rhythm	5/31	0.1468	0.687396	1.92117	3.68613	PRKAA1;CREB1;FBXW11;CUL1;PRKAG1
Protein export	4/23	0.151857	0.691849	2.10283	3.96345	OXA1L;SEC61A1;SRP54;SEC63
Nicotine addiction	6/40	0.152441	0.691849	1.76315	3.31644	GABRB3;GABRA2;GABRB2;GABRR2;CHRNA7;CHRNA6
Insulin secretion	11/86	0.157546	0.704181	1.4661	2.70941	GLP1R;CHRM3;ADCYAP1R1;CCKAR;CREB1;CREB3L3;GNAQ;CREB3L2;ADCY3;PRKACA;CAMK2G
Notch signaling pathway	8/59	0.165543	0.720143	1.5675	2.8192	TLE3;ATXN1;SNW1;CTBP2;MAML1;ATXN1L;NUMB;PSEN1
Parathyroid hormone synthesis, secretion and action	13/106	0.166457	0.720143	1.39746	2.50567	MEF2A;ARHGEF11;MAP2K1;ADCY3;BRAF;CREB1;CREB3L3;GNAQ;CREB3L2;SOST;PRKACA;RAF1;MEF2D
Circadian entrainment	12/97	0.171063	0.720143	1.41122	2.49182	ADCY10;MTNR1A;ADCYAP1R1;KCNJ6;CREB1;GNAQ;GNB1;ADCY3;NOS1;PRKACA;CAMK2G;PRKG1
Amphetamine addiction	9/69	0.173826	0.720143	1.49901	2.62281	PPP3CA;PPP3CB;PPP3R1;CREB1;CREB3L3;CAMK4;CREB3L2;PRKACA;CAMK2G
Renin secretion	9/69	0.173826	0.720143	1.49901	2.62281	PPP3CA;PPP3CB;ADCYAP1R1;PPP3R1;CREB1;PDE1C;GNAQ;PDE3A;PRKACA
Cellular senescence	18/156	0.177269	0.720143	1.30435	2.25663	MAP2K1;FBXW11;PTEN;TSC2;NFATC2;FOXO3;MAPK14;TGFBR1;HIPK3;RBL2;PPP3CA;PPP3R1;PPP3CB;RAD50;KRAS;NBN;RAF1;LIN52
Estrogen signaling pathway	16/137	0.181768	0.720143	1.32209	2.2542	NCOA1;MAP2K1;KCNJ6;SHC3;ADCY3;ESR2;HSP90B1;CREB1;CREB3L3;KRT38;GNAQ;CREB3L2;KRAS;PRKACA;RAF1;SOS1
Insulin resistance	13/108	0.183174	0.720143	1.36789	2.32175	MLXIP;PRKAA1;PDPK1;GFPT1;PRKAG1;PTEN;PTPRF;RPS6KA3;RPS6KA6;CREB1;CREB3L3;CREB3L2;OGT
Prolactin signaling pathway	9/70	0.184481	0.720143	1.47435	2.49196	STAT5B;MAP2K1;SHC3;KRAS;RAF1;SOS1;FOXO3;MAPK14;ESR2
Pathogenic Escherichia coli infection	22/197	0.186106	0.720143	1.25735	2.11416	ARHGEF11;ARF1;SEC24B;ROCK1;WIPF2;LPAR4;WASL;MAPK14;TIRAP;TUBA3E;CLDN20;TUBA3D;NCL;NLRP4;NCK2;RIPK1;TAB2;TMBIM6;ARHGEF2;CLDN16;PAK3;MYD88
Propanoate metabolism	5/34	0.193422	0.720143	1.72215	2.82928	ACOX1;PCCB;MLYCD;LDHAL6A;LDHAL6B
Porphyrin and chlorophyll metabolism	6/43	0.193677	0.720143	1.61992	2.65921	ALAS2;ALAS1;UGT1A1;COX15;UGT1A3;UGT1A7
Chemical carcinogenesis	26/239	0.197058	0.720143	1.221	1.98321	GSTP1;CHRNA7;ADCY3;XIAP;HSP90B1;RPS6KA3;RPS6KA6;CREB3L3;CREB3L2;UGT1A3;PRKACA;KPNA3;UGT1A7;STAT5B;CHRNB4;MAP2K1;UGT1A1;ARNT;ESR2;AR;CREB1;FGF18;KRAS;RAF1;SOS1;FGF10
Pathways of neurodegeneration	49/475	0.197679	0.720143	1.15166	1.86697	CHRM3;CHRM5;ATP2A2;PPP3CA;PPP3CB;GRM5;RB1CC1;KIF5A;NOS1;SPG11;COX8A;DAXX;MAP2K1;CSNK2A1;WNT9B;SDHD;ERN1;NDUFS5;CAT;SMCR8;NDUFS1;RAF1;ATF6;BECN1;DCTN5;PSMD12;CHRNA7;DCTN4;PIK3R4;WNT8B;AMBRA1;PSEN1;UBE2J1;TUBA3E;PPP3R1;TUBA3D;ATXN1;ATXN1L;PLCG1;CAMK2G;DNAH11;BRAF;MAPK14;VAPB;GNAQ;ATG2A;UBA1;KRAS;RAB5A
Progesterone-mediated oocyte maturation	12/100	0.198087	0.720143	1.36288	2.20657	RPS6KA3;RPS6KA6;MAP2K1;CPEB1;SPDYE2;CDC27;ADCY3;BRAF;KRAS;PRKACA;RAF1;MAPK14
B cell receptor signaling pathway	10/81	0.200643	0.720143	1.40744	2.26067	PPP3CA;PPP3CB;MAP2K1;PPP3R1;SYK;NFATC2;KRAS;LILRA1;RAF1;SOS1
Endocrine and other factor-regulated calcium reabsorption	7/53	0.204762	0.720143	1.52023	2.41094	CALB1;GNAQ;CLTC;ATP2B1;PRKACA;AP2A2;AP2M1
Adrenergic signaling in cardiomyocytes	17/150	0.20567	0.720143	1.27784	2.02088	CACNA2D1;ATP2A2;PPP2R5A;ADCY3;PPP2R2A;PPP2R5D;ATP2B1;MAPK14;ADRA1A;CREB1;CREB3L3;GNAQ;CREB3L2;SCN7A;PRKACA;CAMK2G;CACNG5
Melanogenesis	12/101	0.207499	0.720143	1.3475	2.11911	MAP2K1;CREB1;CREB3L3;GNAQ;CREB3L2;WNT9B;ADCY3;WNT8B;KRAS;PRKACA;RAF1;CAMK2G
Apoptosis	16/142	0.221226	0.753034	1.26928	1.9148	BECN1;DAXX;MAP2K1;PARP4;PDPK1;XIAP;CFLAR;ERN1;SPTA1;TUBA3E;TUBA3D;CASP2;RIPK1;KRAS;RAF1;MCL1
Other glycan degradation	3/18	0.222081	0.753034	1.99703	3.00496	MAN2B2;GBA;NEU1
GnRH signaling pathway	11/93	0.224898	0.753919	1.34043	2.00006	MAP2K1;GNAQ;ADCY3;KRAS;PRKACA;RAF1;SOS1;MAPK14;ELK1;CAMK2G;MAP3K4
Signaling pathways regulating pluripotency of stem cells	16/143	0.229538	0.760829	1.25921	1.85317	MAP2K1;SMAD4;PCGF6;RIF1;SETDB1;ONECUT1;PCGF3;WNT9B;SMAD9;WNT8B;ACVR1B;MAPK14;INHBC;KRAS;RAF1;JARID2
NF-kappa B signaling pathway	12/104	0.23684	0.776309	1.30334	1.87729	CYLD;CSNK2A1;TNFSF14;SYK;TRIM25;XIAP;RIPK1;TAB2;PLCG1;CFLAR;MYD88;TIRAP
Cushing syndrome	17/155	0.245778	0.796752	1.2312	1.72778	USP8;MAP2K1;CDKN1B;WNT9B;ARNT;ADCY3;WNT8B;BRAF;ASH2L;CRHR2;CREB1;CREB3L3;GNAQ;CREB3L2;PRKACA;CAMK2G;MEN1
Th17 cell differentiation	12/107	0.267662	0.849367	1.26197	1.66332	IL21;STAT5B;PPP3CA;PPP3R1;SMAD4;PPP3CB;IL23R;NFATC2;PLCG1;TYK2;MAPK14;TGFBR1
Fc gamma R-mediated phagocytosis	11/97	0.267767	0.849367	1.2778	1.68368	MAP2K1;SYK;LIMK1;PIP5K1A;ASAP1;PIP5K1C;PLCG1;ASAP2;RAF1;CRK;DOCK1
Phospholipase D signaling pathway	16/148	0.272939	0.856564	1.21118	1.57273	MAP2K1;ARF1;SHC3;SYK;TSC2;ADCY3;LPAR4;AVPR1A;GRM5;PIP5K1A;KRAS;PIP5K1C;PLCG1;RAF1;SOS1;RALGDS
Fc epsilon RI signaling pathway	8/68	0.277326	0.861169	1.33172	1.70801	MAP2K1;SYK;PDPK1;KRAS;PLCG1;RAF1;SOS1;MAPK14
Thermogenesis	24/232	0.286324	0.879851	1.1532	1.44223	COX8A;PRKAA1;KDM3B;COX15;ACTL6A;PRKAG1;ADCY3;TSC2;SDHD;MAPK14;ARID1B;RPTOR;RPS6KA3;ADCY10;RPS6KA6;CREB1;CREB3L3;NDUFS5;CREB3L2;NDUFS1;KRAS;PRKACA;SOS1;PRKG1
GABAergic synapse	10/89	0.290981	0.884943	1.26436	1.56084	GABRB3;NSF;GABRA2;GABRB2;GABRR2;KCNJ6;SLC12A5;GNB1;ADCY3;PRKACA
Viral carcinogenesis	21/203	0.302711	0.898661	1.15295	1.37775	STAT5B;HDAC5;VAC14;CDKN1B;SYK;YWHAB;SRF;UBE3A;ACTN4;HDAC7;RBL2;HNRNPK;SNW1;CREB1;CREB3L3;DNAJA3;CREB3L2;RASA2;CCR8;KRAS;PRKACA
Long-term depression	7/60	0.304256	0.898661	1.31894	1.56938	MAP2K1;GNAQ;BRAF;KRAS;NOS1;RAF1;PRKG1
Central carbon metabolism in cancer	8/70	0.304631	0.898661	1.28862	1.53172	MAP2K1;PTEN;KRAS;RAF1;PFKM;LDHAL6A;SIRT3;LDHAL6B
Human cytomegalovirus infection	23/225	0.311821	0.910764	1.13773	1.32582	ARHGEF11;MAP2K1;ROCK1;IL10RB;NFATC2;ADCY3;TSC2;MAPK14;ELK1;PPP3CA;PPP3R1;PPP3CB;CREB1;CREB3L3;GNAQ;CREB3L2;GNB1;RIPK1;KRAS;PRKACA;RAF1;SOS1;CRK
Morphine addiction	10/91	0.31517	0.911521	1.233	1.42368	GABRB3;GABRA2;GABRB2;GABRR2;KCNJ6;PDE1C;GNB1;PDE3A;ADCY3;PRKACA
Adherens junction	8/71	0.318499	0.912206	1.26809	1.45087	SMAD4;FER;CSNK2A1;CTNND1;WASL;ACTN4;PTPRF;TGFBR1
mTOR signaling pathway	16/154	0.328343	0.931357	1.15814	1.28981	MAP2K1;PRKAA1;CAB39L;PDPK1;PTEN;WNT9B;TSC2;WNT8B;BRAF;RPTOR;RPS6KA3;RPS6KA6;KRAS;RAF1;SOS1;ATP6V1C1
Human T-cell leukemia virus 1 infection	22/219	0.347202	0.975473	1.11557	1.18011	STAT5B;VAC14;MAP2K1;SMAD4;TRRAP;SRF;PTEN;NFATC2;ADCY3;XIAP;ELK1;TGFBR1;PPP3CA;PPP3R1;PPP3CB;CREB1;CREB3L3;CDC27;CREB3L2;CANX;KRAS;PRKACA
TGF-beta signaling pathway	10/94	0.352216	0.980224	1.18877	1.24049	GREM2;SMAD4;ROCK1;SMURF1;CUL1;SMAD9;ACVR1B;INHBC;TGFBR1;GDF7
Hepatocellular carcinoma	17/168	0.361675	0.997141	1.12439	1.14352	MAP2K1;SMAD4;PBRM1;SHC3;GSTP1;ACTL6A;PTEN;WNT9B;WNT8B;BRAF;ELK1;ARID1B;TGFBR1;KRAS;PLCG1;RAF1;SOS1
Focal adhesion	20/201	0.373407	0.999995	1.10356	1.0871	MAP2K1;SHC3;PPP1R12A;ROCK1;PDPK1;PTEN;XIAP;BRAF;ACTN4;ELK1;ITGA8;PIP5K1A;TNR;PIP5K1C;PAK3;RAF1;SOS1;CRK;DOCK1;PAK4
Human immunodeficiency virus 1 infection	21/212	0.376737	0.999995	1.09807	1.07195	MAP2K1;FBXW11;LIMK1;CUL1;NFATC2;MAPK14;PPP3CA;PPP3R1;PPP3CB;GNAQ;GNB1;RIPK1;TAB2;KRAS;PLCG1;PAK3;RAF1;CRK;MYD88;PAK4;CUL4B
Colorectal cancer	9/86	0.38306	0.999995	1.16696	1.11977	MAP2K1;SMAD4;DCC;BRAF;KRAS;RAF1;SOS1;RALGDS;TGFBR1
Basal transcription factors	5/45	0.3914	0.999995	1.2478	1.17047	ERCC3;TAF6;TAF5;TAF3;TAF2
Sphingolipid signaling pathway	12/119	0.400632	0.999995	1.1197	1.0242	MAP2K1;SPTLC2;ROCK1;PDPK1;GNAQ;PTEN;PPP2R5A;PPP2R2A;PPP2R5D;KRAS;RAF1;MAPK14
Aldosterone synthesis and secretion	10/98	0.402456	0.999995	1.13448	1.03257	CREB1;CREB3L3;GNAQ;CAMK4;CREB3L2;ADCY3;PRKD2;ATP2B1;PRKACA;CAMK2G
Choline metabolism in cancer	10/98	0.402456	0.999995	1.13448	1.03257	MAP2K1;PDPK1;TSC2;PIP5K1A;KRAS;PIP5K1C;PLCG1;RAF1;SOS1;RALGDS
Acute myeloid leukemia	7/67	0.411045	0.999995	1.16461	1.0354	STAT5B;MAP2K1;BRAF;KRAS;RAF1;SOS1;RUNX1T1
Maturity onset diabetes of the young	3/26	0.426671	0.999995	1.30184	1.10883	ONECUT1;BHLHA15;HNF1A
Vitamin B6 metabolism	1/6	0.436279	0.999995	1.99594	1.65558	PNPO
Vascular smooth muscle contraction	13/133	0.437905	0.999995	1.08142	0.892982	ARHGEF11;MAP2K1;PRKCH;PPP1R12A;ROCK1;ADCY3;BRAF;AVPR1A;ADRA1A;GNAQ;PRKACA;RAF1;PRKG1
Thyroid cancer	4/37	0.439108	0.999995	1.20979	0.995668	MAP2K1;CCDC6;BRAF;KRAS
Biosynthesis of unsaturated fatty acids	3/27	0.45151	0.999995	1.24753	0.991981	ELOVL5;ACOX1;HSD17B12
Fatty acid elongation	3/27	0.45151	0.999995	1.24753	0.991981	HADHB;ELOVL5;HSD17B12
Th1 and Th2 cell differentiation	9/92	0.46308	0.999995	1.08224	0.833172	PPP3CA;STAT5B;PPP3CB;PPP3R1;MAML1;NFATC2;TYK2;PLCG1;MAPK14
Nitrogen metabolism	2/17	0.467016	0.999995	1.33062	1.01313	CA4;CA8
Peroxisome	8/82	0.474378	0.999995	1.07894	0.804617	GNPAT;PEX19;ACOX1;AGPS;CAT;PEX5;MLYCD;PEX13
C-type lectin receptor signaling pathway	10/104	0.477903	0.999995	1.06172	0.783916	CYLD;PPP3CA;PPP3R1;PPP3CB;SYK;CLEC6A;NFATC2;KRAS;RAF1;MAPK14
Herpes simplex virus 1 infection	46/498	0.483522	0.999995	1.01575	0.738104	ZNF595;ZNF573;ZNF430;ZNF551;ZNF324B;ZNF490;ZNF2;ZNF8;ZNF25;NXF1;ZNF829;ZNF81;ZNF727;ZNF41;ZNF689;ZNF248;ZNF786;ZNF764;ZNF543;ZNF101;DAXX;POU2F1;ZFP1;TNFSF14;SYK;ZNF182;ZFP92;ZNF180;TSC2;ZNF98;EIF2AK4;TYK2;ZNF79;SRPK1;ZNF616;ZNF836;ZNF417;ZNF813;ZNF780B;TAB2;ZNF611;ZNF157;ZNF234;MYD88;IFNAR1;ZNF552
Chemokine signaling pathway	18/192	0.485579	0.999995	1.03242	0.745832	STAT5B;MAP2K1;GSK3A;SHC3;XCR1;ROCK1;ADCY3;BRAF;FOXO3;GNAQ;GNB1;CCR8;KRAS;PLCG1;PRKACA;RAF1;SOS1;CRK
Melanoma	7/72	0.487086	0.999995	1.07473	0.773068	MAP2K1;FGF18;PTEN;BRAF;KRAS;RAF1;FGF10
Gastric cancer	14/149	0.492961	0.999995	1.03491	0.732021	MAP2K1;SMAD4;SHC3;CDKN1B;WNT9B;WNT8B;BRAF;TGFBR1;SHH;FGF18;KRAS;RAF1;SOS1;FGF10
Alzheimer disease	34/369	0.498838	0.999995	1.01283	0.704393	CHRM3;BECN1;PSMD12;CHRNA7;CHRM5;PIK3R4;IRS4;WNT8B;ATP2A2;PSEN1;AMBRA1;PPP3CA;TUBA3E;PPP3R1;PPP3CB;TUBA3D;GRM5;RB1CC1;KIF5A;NOS1;COX8A;MAP2K1;CSNK2A1;WNT9B;BRAF;SDHD;ERN1;GNAQ;NDUFS5;ATG2A;NDUFS1;KRAS;RAF1;ATF6
Bladder cancer	4/41	0.520583	0.999995	1.07876	0.704223	MAP2K1;BRAF;KRAS;RAF1
Ascorbate and aldarate metabolism	3/30	0.52306	0.999995	1.10873	0.718521	UGT1A1;UGT1A3;UGT1A7
GnRH secretion	6/64	0.533477	0.999995	1.0322	0.648575	MAP2K1;KCNJ6;GNAQ;KRAS;RAF1;ESR2
HIF-1 signaling pathway	10/109	0.539198	0.999995	1.00782	0.6225	EGLN1;MAP2K1;CDKN1B;PGK1;ARNT;PLCG1;CAMK2G;PFKM;LDHAL6A;LDHAL6B
Gastric acid secretion	7/76	0.54577	0.999995	1.0122	0.612946	CHRM3;SLC9A4;HRH2;GNAQ;ADCY3;PRKACA;CAMK2G
Pancreatic cancer	7/76	0.54577	0.999995	1.0122	0.612946	MAP2K1;SMAD4;BRAF;KRAS;RAF1;RALGDS;TGFBR1
PI3K-Akt signaling pathway	32/354	0.545941	0.999995	0.991346	0.600007	PHLPP2;PRKAA1;CDKN1B;YWHAB;PTEN;PPP2R2A;LPAR4;FOXO3;HSP90B1;RPTOR;CREB3L3;CREB3L2;TNR;MCL1;MAP2K1;SYK;PDPK1;TSC2;PPP2R5A;PPP2R5D;RBL2;EFNA2;CREB1;FGF18;GNB1;ITGA8;PKN2;KRAS;RAF1;SOS1;IFNAR1;FGF10
Cortisol synthesis and secretion	6/65	0.549054	0.999995	1.01465	0.608344	CREB1;CREB3L3;GNAQ;CREB3L2;ADCY3;PRKACA
Steroid biosynthesis	2/20	0.555367	0.999995	1.10867	0.652038	CYP51A1;LBR
Shigellosis	22/246	0.569137	0.999995	0.979633	0.552155	RNF31;BECN1;ARF1;GSK3A;UBE2D4;ROCK1;FBXW11;PIK3R4;CUL1;ACTN4;WASL;FOXO3;MAPK14;RPTOR;UBE2NL;RIPK1;TAB2;PLCG1;ARHGEF2;CRK;DOCK1;MYD88
Synaptic vesicle cycle	7/78	0.574032	0.999995	0.98358	0.545956	NSF;ATP6V0B;CLTC;AP2A2;AP2M1;ATP6V1C1;ATP6V0A1
Hepatitis C	14/157	0.57427	0.999995	0.976584	0.541668	MAP2K1;YWHAB;PPP2R2A;BRAF;EIF2AK4;TYK2;CFLAR;CLDN20;RIPK1;KRAS;CLDN16;RAF1;SOS1;IFNAR1
TNF signaling pathway	10/112	0.574708	0.999995	0.978012	0.541713	MAP2K1;ITCH;CREB1;CREB3L3;CREB3L2;RIPK1;TAB2;PGAM5;CFLAR;MAPK14
Glycolysis / Gluconeogenesis	6/67	0.579475	0.999995	0.981278	0.535417	ADPGK;GAPDHS;PGK1;PFKM;LDHAL6A;LDHAL6B
Tight junction	15/169	0.581566	0.999995	0.971546	0.526608	PRKAA1;ROCK1;RDX;PRKAG1;PPP2R2A;ARHGAP17;ACTN4;TUBA3E;CLDN20;TUBA3D;NF2;ARHGEF2;CLDN16;PRKACA;LLGL1
Platelet activation	11/124	0.582666	0.999995	0.971032	0.524495	P2RY12;PPP1R12A;SYK;ROCK1;GNAQ;SNAP23;ADCY3;PRKACA;MAPK14;GP5;PRKG1
Breast cancer	13/147	0.586893	0.999995	0.967682	0.515691	NCOA1;MAP2K1;SHC3;PTEN;WNT9B;WNT8B;BRAF;ESR2;FGF18;KRAS;RAF1;SOS1;FGF10
Base excision repair	3/33	0.589171	0.999995	0.997691	0.527818	PARP4;APEX2;POLE
Glycosphingolipid biosynthesis	4/45	0.595989	0.999995	0.973302	0.503717	B3GALT2;NAGA;ABO;FUT4
Retrograde endocannabinoid signaling	13/148	0.596942	0.999995	0.960461	0.495536	GABRB3;GABRA2;GABRB2;KCNJ6;ADCY3;MAPK14;GABRR2;GRM5;GNAQ;NDUFS5;GNB1;NDUFS1;PRKACA
Huntington disease	27/306	0.599008	0.999995	0.964992	0.494539	BECN1;DCTN5;PSMD12;DCTN4;CLTC;PIK3R4;AMBRA1;AP2A2;TUBA3E;TUBA3D;GRM5;CREB3L3;SIN3A;RB1CC1;POLR2C;CREB3L2;KIF5A;AP2M1;COX8A;DNAH11;SDHD;ERN1;CREB1;GNAQ;NDUFS5;ATG2A;NDUFS1
Proteoglycans in cancer	18/205	0.601134	0.999995	0.959952	0.488555	MAP2K1;PPP1R12A;HPSE2;ROCK1;PDPK1;RDX;WNT9B;WNT8B;BRAF;MAPK14;ELK1;SHH;KRAS;PLCG1;PRKACA;RAF1;SOS1;CAMK2G
Pentose and glucuronate interconversions	3/34	0.60985	0.999995	0.965454	0.477457	UGT1A1;UGT1A3;UGT1A7
Human papillomavirus infection	29/331	0.61617	0.999995	0.957373	0.463591	CDKN1B;MAML1;PTEN;WNT8B;PPP2R2A;UBE3A;PSEN1;CREB3L3;CREB3L2;TNR;PRKACA;ATP6V1C1;ATP6V0A1;ATP6V0B;MAP2K1;WNT9B;TSC2;PPP2R5A;PPP2R5D;TYK2;TUBG1;RBL2;CREB1;ITGA8;KRAS;RAF1;SOS1;LLGL1;IFNAR1
Salivary secretion	8/93	0.620459	0.999995	0.938738	0.448056	CHRM3;GNAQ;ADCY3;NOS1;ATP2B1;PRKACA;ADRA1A;PRKG1
Nucleotide excision repair	4/47	0.630917	0.999995	0.92793	0.427387	RFC1;ERCC3;POLE;CUL4B
Mannose type O-glycan biosynthesis	2/23	0.632802	0.999995	0.950131	0.434778	B3GALNT2;FUT4
Alcoholism	16/186	0.632892	0.999995	0.938467	0.429307	HDAC5;MAP2K1;SHC3;BRAF;CAMKK2;HDAC7;CREB1;CREB3L3;CAMK4;CREB3L2;HAT1;GNB1;KRAS;PRKACA;RAF1;SOS1
Ras signaling pathway	20/232	0.636247	0.999995	0.940569	0.425296	MAP2K1;SHC3;STK4;ELK1;EFNA2;FGF18;GNB1;RASA2;NF1;SHOC2;KRAS;PLCG1;PRKACA;PAK3;RAF1;SOS1;RALGDS;RAB5A;PAK4;FGF10
DNA replication	3/36	0.649072	0.999995	0.906842	0.391948	RFC1;DNA2;POLE
Ubiquinone and other terpenoid-quinone biosynthesis	1/11	0.650411	0.999995	0.997694	0.429159	VKORC1L1
Spinocerebellar ataxia	12/143	0.660196	0.999995	0.913348	0.379239	ERN1;BECN1;PSMD12;ATXN1;DAB1;GNAQ;RB1CC1;ATXN1L;PIK3R4;ATG2A;ATP2A2;AMBRA1
Cocaine addiction	4/49	0.663841	0.999995	0.886591	0.363247	CREB1;CREB3L3;CREB3L2;PRKACA
Sphingolipid metabolism	4/49	0.663841	0.999995	0.886591	0.363247	UGT8;SPTLC2;GBA;NEU1
Inflammatory mediator regulation of TRP channels	8/98	0.679152	0.999995	0.886341	0.342934	PRKCH;GNAQ;ADCY3;PLCG1;HTR2A;PRKACA;MAPK14;CAMK2G
N-Glycan biosynthesis	4/50	0.679532	0.999995	0.867269	0.335071	GANAB;MGAT2;STT3B;ALG10
Tuberculosis	15/180	0.679669	0.999995	0.906223	0.349937	ATP6V0B;SYK;IL10RB;NFYC;MAPK14;TIRAP;PPP3CA;PPP3R1;PPP3CB;CREB1;RAF1;RAB5A;CAMK2G;MYD88;ATP6V0A1
Kaposi sarcoma-associated herpesvirus infection	16/193	0.690886	0.999995	0.901002	0.333173	BECN1;MAP2K1;SYK;NFATC2;TYK2;MAPK14;PPP3CA;PPP3R1;PPP3CB;CREB1;GNB1;CCR8;KRAS;PLCG1;RAF1;IFNAR1
Non-homologous end-joining	1/13	0.711237	0.999995	0.83132	0.283271	RAD50
Bacterial invasion of epithelial cells	6/77	0.713912	0.999995	0.842604	0.283953	SHC3;CLTC;WASL;CRK;DOCK1;CD2AP
Glycine, serine and threonine metabolism	3/40	0.718835	0.999995	0.808627	0.266946	DMGDH;ALAS2;ALAS1
Collecting duct acid secretion	2/27	0.719095	0.999995	0.797934	0.263128	ATP6V1C1;ATP6V0A1
Glutamatergic synapse	9/114	0.721416	0.999995	0.854448	0.279011	PPP3CA;PPP3R1;GRM5;PPP3CB;GNAQ;GNB1;ADCY3;PRKACA;SHANK1
Bile secretion	7/90	0.723098	0.999995	0.840818	0.272602	UGT1A1;SLC10A1;ADCY3;UGT1A3;HMGCR;PRKACA;UGT1A7
Rap1 signaling pathway	17/210	0.730604	0.999995	0.877657	0.275482	MAP2K1;CTNND1;ADCY3;BRAF;LPAR4;MAPK14;SIPA1L1;EFNA2;GNAQ;FGF18;PRKD2;KRAS;PLCG1;RAF1;RALGDS;CRK;FGF10
Homologous recombination	3/41	0.734487	0.999995	0.787304	0.242949	RAD50;NBN;TOPBP1
Phototransduction	2/28	0.737803	0.999995	0.767202	0.23329	GNAT2;GNB1
Phagosome	12/152	0.739687	0.999995	0.854207	0.257567	SEC61A1;DYNC1I2;TUBA3E;DYNC1H1;ATP6V0B;TUBA3D;CANX;NOS1;RAB5A;ATP6V1C1;FCAR;ATP6V0A1
Regulation of lipolysis in adipocytes	4/55	0.750196	0.999995	0.782027	0.224771	IRS4;ADCY3;PRKACA;PRKG1
Fatty acid degradation	3/43	0.763712	0.999995	0.747856	0.201595	HADHB;ACOX1;ACSBG2
Lipid and atherosclerosis	17/215	0.764481	0.999995	0.855256	0.229686	POU2F1;PDPK1;NFATC2;MAPK14;TIRAP;MIB1;HSP90B1;ERN1;PPP3CA;PPP3R1;PPP3CB;TAB2;KRAS;PLCG1;ATF6;CAMK2G;MYD88
Adipocytokine signaling pathway	5/69	0.765039	0.999995	0.778842	0.208596	PRKAA1;IRS4;PRKAG1;ACSBG2;CAMKK2
Pathways in cancer	44/531	0.769207	0.999995	0.898968	0.235884	CDKN1B;CTBP2;ROCK1;GSTP1;IL23R;CUL1;PTEN;ADCY3;WNT8B;XIAP;LPAR4;STK4;ELK1;HSP90B1;SHH;PLCG1;PRKACA;RALGDS;CAMK2G;RUNX1T1;EGLN1;NCOA1;ARHGEF11;STAT5B;MAP2K1;SMAD4;DCC;WNT9B;ARNT;BRAF;ESR2;TGFBR1;EML4;AR;GNAQ;FGF18;GNB1;CCDC6;KRAS;SOS1;RAF1;CRK;IFNAR1;FGF10
Glyoxylate and dicarboxylate metabolism	2/30	0.772034	0.999995	0.712323	0.184297	CAT;PCCB
beta-Alanine metabolism	2/30	0.772034	0.999995	0.712323	0.184297	ACOX1;MLYCD
Legionellosis	4/57	0.774882	0.999995	0.752434	0.191904	HBS1L;BCL2L13;ARF1;MYD88
Epithelial cell signaling in Helicobacter pylori infection	5/70	0.77596	0.999995	0.766818	0.194506	ATP6V0B;PLCG1;MAPK14;ATP6V1C1;ATP6V0A1
RNA polymerase	2/31	0.78764	0.999995	0.687723	0.164169	POLR1A;POLR2C
Selenocompound metabolism	1/17	0.802994	0.999995	0.623353	0.136769	SEPHS2
AGE-RAGE signaling pathway in diabetic complications	7/100	0.816657	0.999995	0.749993	0.1519	STAT5B;SMAD4;CDKN1B;KRAS;PLCG1;MAPK14;TGFBR1
Steroid hormone biosynthesis	4/61	0.818432	0.999995	0.699477	0.140151	UGT1A1;UGT1A3;HSD17B12;UGT1A7
Hippo signaling pathway	12/163	0.818734	0.999995	0.791497	0.158296	SMAD4;FBXW11;YWHAB;TP53BP2;WNT9B;WNT8B;PPP2R2A;NF2;LLGL1;TGFBR1;GDF7;TEAD3
Fatty acid biosynthesis	1/18	0.820956	0.999995	0.586652	0.115738	ACSBG2
Amino sugar and nucleotide sugar metabolism	3/48	0.825401	0.999995	0.664578	0.127523	GNPDA1;UXS1;GFPT1
Valine, leucine and isoleucine degradation	3/48	0.825401	0.999995	0.664578	0.127523	MCCC2;HADHB;PCCB
Chagas disease	7/102	0.832049	0.999995	0.734122	0.134979	GNA14;GNAQ;PPP2R2A;CFLAR;MAPK14;MYD88;TGFBR1
Lysosome	9/128	0.83497	0.999995	0.753341	0.135872	AP3M1;ATP6V0B;NEU1;CLTC;GBA;NAGA;AP3B1;ABCB9;ATP6V0A1
Glycosaminoglycan degradation	1/19	0.837282	0.999995	0.55403	0.0983929	HPSE2
Hypertrophic cardiomyopathy	6/90	0.839722	0.999995	0.71169	0.124321	PRKAA1;CACNA2D1;PRKAG1;ITGA8;ATP2A2;CACNG5
Purine metabolism	9/129	0.841471	0.999995	0.747022	0.128939	PRPS2;ADCY10;PRPS1;CANT1;PDE1C;ENTPD5;PDE3A;ADCY3;PRPS1L1
Non-alcoholic fatty liver disease	11/155	0.845636	0.999995	0.760683	0.127541	ERN1;COX8A;MLXIP;GSK3A;PRKAA1;ITCH;NDUFS5;PRKAG1;NDUFS1;SDHD;MAPK14
Arginine and proline metabolism	3/50	0.845921	0.999995	0.636228	0.106459	P4HA1;NOS1;ALDH18A1
Toll-like receptor signaling pathway	7/104	0.8464	0.999995	0.718906	0.119887	MAP2K1;RIPK1;TAB2;MAPK14;MYD88;TIRAP;IFNAR1
One carbon pool by folate	1/20	0.852119	0.999995	0.524842	0.0839898	MTHFD2
African trypanosomiasis	2/37	0.862844	0.999995	0.569639	0.0840339	GNAQ;MYD88
Aldosterone-regulated sodium reabsorption	2/37	0.862844	0.999995	0.569639	0.0840339	PDPK1;KRAS
Necroptosis	11/159	0.867377	0.999995	0.73996	0.105283	RNF31;STAT5B;CYLD;XIAP;RIPK1;PGAM5;TYK2;CFLAR;CHMP7;CAMK2G;IFNAR1
Retinol metabolism	4/68	0.877828	0.999995	0.622731	0.0811445	UGT1A1;RETSAT;UGT1A3;UGT1A7
Arginine biosynthesis	1/22	0.877861	0.999995	0.474805	0.0618516	NOS1
Dilated cardiomyopathy	6/96	0.880438	0.999995	0.664023	0.0845538	CACNA2D1;ITGA8;ATP2A2;ADCY3;PRKACA;CACNG5
Fanconi anemia pathway	3/54	0.880742	0.999995	0.586198	0.0744413	FANCI;FANCM;USP1
Various types of N-glycan biosynthesis	2/39	0.881903	0.999995	0.538788	0.0677109	MGAT2;STT3B
Cell cycle	8/124	0.887298	0.999995	0.68669	0.0821107	RBL2;SMAD4;STAG1;CDKN1B;YWHAB;CDC27;CUL1;SMC3
Mismatch repair	1/23	0.889	0.999995	0.453198	0.0533225	RFC1
Proximal tubule bicarbonate reclamation	1/23	0.889	0.999995	0.453198	0.0533225	CA4
Renin-angiotensin system	1/23	0.889	0.999995	0.453198	0.0533225	PREP
RIG-I-like receptor signaling pathway	4/70	0.891364	0.999995	0.603794	0.069438	CYLD;TRIM25;RIPK1;MAPK14
Toxoplasmosis	7/112	0.894196	0.999995	0.663838	0.0742373	PDPK1;IL10RB;XIAP;TAB2;TYK2;MAPK14;MYD88
Pyrimidine metabolism	3/56	0.895377	0.999995	0.564015	0.0623297	DCTD;CANT1;ENTPD5
Measles	9/139	0.895904	0.999995	0.689176	0.0757558	STAT5B;CDKN1B;CSNK2A1;TAB2;EIF2AK4;TYK2;MYD88;RAB9B;IFNAR1
Ferroptosis	2/41	0.898486	0.999995	0.511102	0.0547105	PCBP1;LPCAT3
Leukocyte transendothelial migration	7/114	0.903964	0.999995	0.651358	0.065765	CLDN20;ROCK1;CTNND1;ACTN4;PLCG1;CLDN16;MAPK14
Tryptophan metabolism	2/42	0.905938	0.999995	0.498297	0.0492239	TPH1;CAT
alpha-Linolenic acid metabolism	1/25	0.908324	0.999995	0.415385	0.039941	ACOX1
Pancreatic secretion	6/102	0.91207	0.999995	0.622316	0.0572769	CHRM3;CCKAR;GNAQ;ATP2A2;ADCY3;ATP2B1
Folate biosynthesis	1/26	0.916686	0.999995	0.398748	0.0346872	TPH1
Glycosylphosphatidylinositol (GPI)-anchor biosynthesis	1/26	0.916686	0.999995	0.398748	0.0346872	PIGS
Metabolism of xenobiotics by cytochrome P450	4/76	0.924383	0.999995	0.553294	0.0435046	UGT1A1;GSTP1;UGT1A3;UGT1A7
Oxidative phosphorylation	8/133	0.925948	0.999995	0.636931	0.0490038	COX8A;ATP6V0B;COX15;NDUFS5;NDUFS1;SDHD;ATP6V1C1;ATP6V0A1
Arrhythmogenic right ventricular cardiomyopathy	4/77	0.928913	0.999995	0.545685	0.0402391	CACNA2D1;ITGA8;ATP2A2;CACNG5
Leishmaniasis	4/77	0.928913	0.999995	0.545685	0.0402391	TAB2;MAPK14;ELK1;MYD88
JAK-STAT signaling pathway	10/162	0.932165	0.999995	0.654482	0.0459743	IL21;STAT5B;IL10RB;IL23R;TYK2;RAF1;SOS1;IFNAR1;MCL1;CRLF2
Antigen processing and presentation	4/78	0.933195	0.999995	0.538281	0.0372171	CREB1;NFYC;CANX;KIR3DL2
Basal cell carcinoma	3/63	0.934701	0.999995	0.498021	0.0336304	SHH;WNT9B;WNT8B
Pyruvate metabolism	2/47	0.936097	0.999995	0.442808	0.0292415	LDHAL6A;LDHAL6B
IL-17 signaling pathway	5/94	0.937773	0.999995	0.559293	0.0359329	TAB2;MAPK14;IL17C;MAPK4;HSP90B1
Citrate cycle (TCA cycle)	1/30	0.943174	0.999995	0.343672	0.0201064	SDHD
Ether lipid metabolism	2/49	0.945376	0.999995	0.423919	0.0238124	UGT8;AGPS
Prion disease	18/273	0.946244	0.999995	0.701304	0.0387506	COX8A;PSMD12;CSNK2A1;SDHD;MAPK14;PPP3CA;TUBA3E;PPP3R1;PPP3CB;TUBA3D;CREB1;CREB3L3;NDUFS5;CREB3L2;KIF5A;NDUFS1;NCAM2;PRKACA
Asthma	1/31	0.948358	0.999995	0.332198	0.0176141	EPX
Galactose metabolism	1/31	0.948358	0.999995	0.332198	0.0176141	PFKM
Cholesterol metabolism	2/50	0.94952	0.999995	0.415064	0.0214996	VAPB;LRP2
Cysteine and methionine metabolism	2/50	0.94952	0.999995	0.415064	0.0214996	LDHAL6A;LDHAL6B
Parkinson disease	16/249	0.950237	0.999995	0.682323	0.0348281	COX8A;DAXX;PSMD12;SDHD;UBE2J1;ERN1;TUBA3E;TUBA3D;NDUFS5;KIF5A;UBA1;NDUFS1;PLCG1;PRKACA;ATF6;CAMK2G
Ovarian steroidogenesis	2/51	0.953363	0.999995	0.406571	0.0194176	ADCY3;PRKACA
Fructose and mannose metabolism	1/33	0.957352	0.999995	0.311402	0.0135722	PFKM
Glycosaminoglycan biosynthesis	2/53	0.960226	0.999995	0.390584	0.0158526	CHST4;CHST3
Amoebiasis	5/102	0.961328	0.999995	0.512939	0.0202302	GNA14;GNAQ;ACTN4;PRKACA;RAB5A
Cardiac muscle contraction	4/87	0.962401	0.999995	0.479674	0.0183831	COX8A;CACNA2D1;ATP2A2;CACNG5
Nicotinate and nicotinamide metabolism	1/35	0.96478	0.999995	0.293052	0.0105074	SIRT3
ECM-receptor interaction	4/88	0.964784	0.999995	0.473938	0.0169912	ITGA8;TNR;DMP1;GP5
Tyrosine metabolism	1/36	0.967994	0.999995	0.284663	0.00925992	TPO
PPAR signaling pathway	3/74	0.969937	0.999995	0.420607	0.0128387	PDPK1;ACOX1;ACSBG2
Alanine, aspartate and glutamate metabolism	1/37	0.970915	0.999995	0.27674	0.00816843	GFPT1
NOD-like receptor signaling pathway	10/181	0.972341	0.999995	0.581148	0.0163002	RNF31;XIAP;RIPK1;TAB2;PKN2;TP53BP1;TYK2;MAPK14;MYD88;IFNAR1
Primary immunodeficiency	1/38	0.973569	0.999995	0.269246	0.00721214	AICDA
Pertussis	3/76	0.973993	0.999995	0.409039	0.0107787	MAPK14;TIRAP;MYD88
Fluid shear stress and atherosclerosis	7/139	0.974287	0.999995	0.527264	0.0137347	MEF2A;PRKAA1;GSTP1;SUMO4;ARHGEF2;MAPK14;HSP90B1
Mineral absorption	2/60	0.977389	0.999995	0.343312	0.00785172	SLC31A1;ATP2B1
Viral myocarditis	2/60	0.977389	0.999995	0.343312	0.00785172	EIF4G3;EIF4G1
MicroRNAs in cancer	19/310	0.978613	0.999995	0.647742	0.0140036	TRIM71;HDAC5;MAP2K1;CDKN1B;ROCK1;RDX;PTEN;RPTOR;HNRNPK;EFNA2;TNR;KRAS;PLCG1;RAF1;SOS1;CRK;BCL2L2;PAK4;MCL1
Epstein-Barr virus infection	11/202	0.98027	0.999995	0.572005	0.0113986	PSMD12;SNW1;CDKN1B;SYK;SIN3A;RIPK1;TAB2;TYK2;MAPK14;MYD88;IFNAR1
Graft-versus-host disease	1/42	0.981976	0.999995	0.242925	0.00441839	KIR3DL2
Glycerophospholipid metabolism	4/98	0.981986	0.999995	0.423285	0.00769459	GNPAT;LPGAT1;LPCAT3;CHAT
Fat digestion and absorption	1/43	0.983621	0.999995	0.237128	0.00391599	NPC1L1
Transcriptional misregulation in cancer	10/192	0.984178	0.999995	0.545691	0.00870319	SS18;CDKN1B;LDB1;SIN3A;TFE3;DOT1L;JMJD1C;MEN1;ETV6;RUNX1T1
Viral protein interaction with cytokine and cytokine receptor	4/100	0.984296	0.999995	0.414421	0.00655981	XCR1;TNFSF14;IL10RB;CCR8
Inflammatory bowel disease	2/65	0.984991	0.999995	0.315978	0.00477832	IL21;IL23R
ABC transporters	1/45	0.986475	0.999995	0.226324	0.0030819	ABCB9
Proteasome	1/46	0.98771	0.999995	0.221283	0.00273647	PSMD12
Type II diabetes mellitus	1/46	0.98771	0.999995	0.221283	0.00273647	IRS4
Other types of O-glycan biosynthesis	1/47	0.988832	0.999995	0.21646	0.00243108	OGT
Intestinal immune network for IgA production	1/48	0.989851	0.999995	0.211843	0.0021609	AICDA
Influenza A	8/172	0.990753	0.999995	0.484417	0.00450005	DNAJC3;NXF1;MAP2K1;TRIM25;TYK2;RAF1;MYD88;IFNAR1
Drug metabolism	4/108	0.991014	0.999995	0.382373	0.00345167	UGT1A1;GSTP1;UGT1A3;UGT1A7
Diabetic cardiomyopathy	10/203	0.991176	0.999995	0.514274	0.00455833	COX8A;NDUFS5;GFPT1;PTEN;ATP2A2;NDUFS1;SDHD;MAPK14;CAMK2G;TGFBR1
Malaria	1/50	0.99162	0.999995	0.203174	0.0017098	MYD88
Small cell lung cancer	3/92	0.992121	0.999995	0.335207	0.00265159	CDKN1B;PTEN;XIAP
p53 signaling pathway	2/73	0.992281	0.999995	0.280251	0.00217168	PTEN;TSC2
Rheumatoid arthritis	3/93	0.992701	0.999995	0.331464	0.00242833	ATP6V0B;ATP6V1C1;ATP6V0A1
Autoimmune thyroid disease	1/53	0.993712	0.999995	0.191421	0.00120745	TPO
Staphylococcus aureus infection	3/95	0.993739	0.999995	0.324223	0.00203637	KRT38;MASP2;FCAR
Cell adhesion molecules	6/148	0.994194	0.999995	0.41965	0.00244358	CLDN20;NRXN1;ITGA8;CLDN16;NCAM2;PTPRF
Glutathione metabolism	1/57	0.995713	0.999995	0.177708	0.000763527	GSTP1
Cytokine-cytokine receptor interaction	15/295	0.996633	0.999995	0.530615	0.00178979	TNFSF18;IL21;XCR1;TNFSF14;TNFSF15;IL10RB;IL23R;ACVR1B;INHBC;TGFBR1;GDF7;CCR8;IL17C;CRLF2;IFNAR1
Neutrophil extracellular trap formation	8/189	0.996639	0.999995	0.438505	0.00147608	HDAC5;MAP2K1;SYK;HAT1;PLCG1;RAF1;MAPK14;HDAC7
Complement and coagulation cascades	2/85	0.997201	0.999995	0.239574	0.000671418	F7;MASP2
Cytosolic DNA-sensing pathway	1/63	0.997586	0.999995	0.160458	0.000387793	RIPK1
Aminoacyl-tRNA biosynthesis	1/66	0.998189	0.999995	0.153027	0.000277442	PARS2
Coronavirus disease	9/232	0.999362	0.999995	0.399692	0.000255118	RPL3;SYK;MASP2;TAB2;PLCG1;TYK2;MAPK14;MYD88;IFNAR1
Protein digestion and absorption	2/103	0.999405	0.999995	0.196682	0.000116978	COL25A1;COL19A1
Hematopoietic cell lineage	1/99	0.999921	0.999995	0.101312	8.04581e-06	GP5
Ribosome	3/158	0.999959	0.999995	0.191771	7.9304e-06	MRPL30;RPL3;MRPL19
Systemic lupus erythematosus	1/135	0.999994	0.999995	0.0739466	4.36192e-07	ACTN4
Olfactory transduction	14/440	0.999995	0.999995	0.322676	1.72138e-06	OR2C1;PDE1C;OR1J4;OR51E2;ADCY3;OR1Q1;OR51Q1;OR2AG2;GNB1;CNGA3;PRKACA;OR56B4;CAMK2G;PRKG1

## Sheet: GO_Cellular_Component_2021
Term	Overlap	P.value	Adjusted.P.value	Odds.Ratio	Combined.Score	Genes
nucleus (GO:0005634)	512/4484	1.52473e-09	5.74823e-07	1.39785	28.3784	MDC1;RPL3;MAML1;TRRAP;EHMT2;HNRNPU;EHMT1;DCAF8;ELK1;GPATCH8;SMC2;DCAF6;KIAA1109;LSM11;RAVER1;CREB3L3;ZC3H12B;GPBP1;ZXDC;CREB3L2;NKX1-2;BBX;PIP4K2B;PRKACA;HOXA6;MEF2A;MED1;DAXX;TSPYL1;CSNK2A1;BHLHA15;GTPBP4;AR;FLG2;ATF7;PRKD2;ATF6;CGGBP1;ZNF157;RD3;CTBP2;MRPL19;ZNF24;OAZ2;RNF216;PIP5K1A;ALX4;ALX1;ZBTB7A;RREB1;HEXIM1;ZNF384;PRPF38A;BTBD18;SETD1A;NFATC2;ZNF35;PHC3;ACR;CPEB1;HNRNPK;TADA2A;MMS19;CDK12…
intracellular membrane-bounded organelle (GO:0043231)	571/5192	3.92659e-08	7.40162e-06	1.33908	22.8352	ITSN2;MDC1;RPL3;MAML1;TRRAP;EHMT2;HNRNPU;EHMT1;DCAF8;ELK1;GPATCH8;SMC2;DCAF6;KIAA1109;LSM11;RAVER1;CREB3L3;ZC3H12B;GPBP1;ZXDC;CREB3L2;NKX1-2;BBX;PIP4K2B;PRKACA;HOXA6;MEF2A;MED1;DAXX;TSPYL1;CSNK2A1;BHLHA15;GTPBP4;AR;FLG2;ATF7;PRKD2;ENTHD1;ATF6;CGGBP1;ZNF157;RD3;CTBP2;PDXDC1;MRPL19;ABCB9;ZNF24;OAZ2;UGT8;RNF216;PIP5K1A;ALX4;ALX1;ZBTB7A;RREB1;HEXIM1;ZNF384;PRPF38A;BTBD18;SETD1A;NFATC2;BRAF;ZNF35;PHC3…
chromocenter (GO:0010369)	5/6	3.4622e-05	0.00435084	50.0193	513.749	MBD5;MBD6;SALL1;FMR1;TINF2
nucleolus (GO:0005730)	92/733	0.000970288	0.0817334	1.45492	10.0941	MAPKBP1;PHF2;USP36;RPL3;DDX47;FMR1;WDR3;SETD7;SRP54;FCF1;NAT10;CTCF;FMN2;CDC14C;WDR43;SMC2;GLE1;RABGEF1;RPS6KA3;RPS6KA6;AKAP11;SENP5;OSBP;SPIN1;NBN;TRIM27;SNRNP35;SPG11;MED1;TSPYL1;PPP1R12A;MRPS27;DIS3;MTUS1;WDR75;CASK;TFIP11;LARP4B;ZBTB33;URB1;GNL2;ZFY;FBXO11;DDX50;GTPBP4;FTSJ3;ETV6;RBL2;RCN2;POLR1A;NCL;AGPS;GEMIN4;ZNF397;RRN3;NRXN1;HEATR1;PARN;SDAD1;RBM15B;EXOSC10;ATXN1;PDCD11;ATXN1L;DNAJC21;KI…
nuclear lumen (GO:0031981)	93/745	0.001084	0.0817334	1.44585	9.87096	MAPKBP1;PHF2;USP36;RPL3;DDX47;FMR1;WDR3;SETD7;SRP54;FCF1;HNRNPU;NAT10;CTCF;FMN2;CDC14C;WDR43;SMC2;GLE1;RABGEF1;RPS6KA3;RPS6KA6;AKAP11;SENP5;OSBP;SPIN1;NBN;TRIM27;SNRNP35;SPG11;MED1;PBRM1;TSPYL1;PPP1R12A;MRPS27;DIS3;MTUS1;WDR75;CASK;TFIP11;LARP4B;ZBTB33;URB1;GNL2;ZFY;FBXO11;DDX50;GTPBP4;FTSJ3;ETV6;RBL2;RCN2;NCL;AGPS;GEMIN4;ZNF397;RRN3;NRXN1;HEATR1;PARN;SDAD1;RBM15B;EXOSC10;ATXN1;PDCD11;ATXN1L;DNAJ…
Sin3 complex (GO:0016580)	5/11	0.00180348	0.0972798	8.33425	52.6561	CSNK2A1;SIN3B;SIN3A;PHF12;SUDS3
cytoplasmic stress granule (GO:0010494)	14/65	0.00185244	0.0972798	2.75223	17.315	YTHDF1;ROCK1;YTHDF3;CELF1;LARP4B;LARP4;GIGYF2;RPTOR;TIAL1;DDX19A;HNRNPK;LIN28A;DHX36;TRIM25
P-body (GO:0000932)	16/80	0.00206429	0.0972798	2.50748	15.5036	TRIM71;NANOS2;YTHDF1;YTHDF3;PATL1;AICDA;EDC3;PNRC2;EDC4;CNOT7;LIN28A;BTBD1;CNOT2;CNOT3;TNRC6A;TNRC6B
U2-type catalytic step 2 spliceosome (GO:0071007)	8/30	0.00440749	0.184625	3.63957	19.7427	SRRM2;AQR;SNRNP40;SNW1;DHX8;SNRPD2;CDC5L;CRNKL1
mRNA cleavage and polyadenylation specificity factor complex (GO:0005847)	5/14	0.00619642	0.224712	5.55525	28.2417	CPSF7;CPSF6;CPSF3;CPSF2;WDR33
ribose phosphate diphosphokinase complex (GO:0002189)	3/5	0.00655658	0.224712	14.9885	75.3513	PRPS2;PRPS1;PRPS1L1
clathrin coat (GO:0030118)	5/15	0.00860634	0.265723	4.99945	23.7737	CLTC;ENTHD1;EPS15L1;EPS15;EPN2
clathrin coat of coated pit (GO:0030132)	4/10	0.0092023	0.265723	6.66373	31.2416	EPS15L1;AP2A2;EPS15;AP2M1
Cul4-RING E3 ubiquitin ligase complex (GO:0080008)	8/34	0.00986769	0.265723	3.07896	14.2201	CDKN1B;DCAF12L2;DCAF8;DCAF5;DCAF11;DCAF12;DCAF6;CUL4B
cyclin/CDK positive transcription elongation factor complex (GO:0008024)	3/6	0.0122273	0.288106	9.99175	44.0045	CCNK;CDK12;CDK13
phosphatidylinositol 3-kinase complex, class III (GO:0035032)	3/6	0.0122273	0.288106	9.99175	44.0045	BECN1;VAC14;PIK3R4
intrinsic component of synaptic vesicle membrane (GO:0098563)	5/17	0.015215	0.337414	4.16575	17.4356	GABRA2;RAB3B;STX6;ATP2B1;RAB5A
Cdc73/Paf1 complex (GO:0016593)	3/7	0.0199595	0.418042	7.4934	29.3295	CTR9;RTF1;CDC73
neuron projection (GO:0043005)	65/556	0.0219885	0.436299	1.33264	5.08701	GABRB3;GABRB2;CHRM3;GSK3A;CHRM4;FMR1;CHRM5;PTEN;ELAVL4;HTR2A;PPP1R9B;RPH3A;GABRR2;HTR6;CALB1;KIF1B;ANKS1A;SPG11;CHRNB4;FBXW11;ACAD9;INSRR;DYRK1A;SSTR1;SSTR3;CD2AP;SSTR5;VAMP7;CDH13;SCN4A;ARHGEF7;PI4K2A;LLGL1;SHANK1;TPH1;PRKAA1;ADCYAP1R1;CHRNA7;CHAT;CHRNA6;LRP2;PSEN1;TRAK1;CRHR2;CALCR;KIF3B;HRH2;NPBWR1;DHX36;HRH4;SCN7A;NCAM2;CAMK2G;GABRA2;SLC12A5;KCNB1;HTR1F;LIMK1;HTR1B;CPEB1;TAOK2;NF1;CNTN3;ATP13…
clathrin adaptor complex (GO:0030131)	4/13	0.0251202	0.473516	4.44176	16.3638	AFTPH;SYNRG;AP2A2;AP2M1
U2-type spliceosomal complex (GO:0005684)	14/89	0.0300704	0.483214	1.86904	6.54952	SRRM2;AQR;PRPF38A;DHX8;CDC5L;TFIP11;CASC3;CRNKL1;PRPF4;SNRNP40;SNW1;SNRPD2;MFAP1;DHX16
intracellular non-membrane-bounded organelle (GO:0043232)	124/1158	0.0311349	0.483214	1.21081	4.20081	MAPKBP1;MDC1;RPL3;FMR1;FCF1;SMC3;CDC14C;HOXA13;SMC2;GLE1;RABGEF1;RPS6KA3;RPS6KA6;SALL1;OSBP;CDC27;RCC1;TRIM27;NBN;SNRNP35;MED1;TSPYL1;DYRK1A;MTUS1;RECQL;CASK;WDR75;ZBTB33;LARP4B;FBXO11;GTPBP4;FTSJ3;PREPL;NCL;AKAP9;GEMIN4;PKP4;LLGL1;ZNF397;ATXN1;RACGAP1;PDCD11;DNAJC21;KIAA0319L;ZC3H14;MDN1;SRPK2;NOP14;OSBPL2;CBX1;NUP153;CYLD;STAG1;LIN28A;FGF18;PLEKHM1;MPHOSPH10;NOL10;MMS19;ZNF655;NOL11;NF2;BRWD1;Z…
nuclear membrane (GO:0031965)	27/204	0.0312936	0.483214	1.52976	5.2996	DCTN5;AHCTF1;NUP107;RETSAT;RIF1;PHF20;TNKS;WDR3;NRXN1;CASC3;PSEN1;ADRA1A;TOR1AIP1;GLE1;PCM1;RB1CC1;SPIN1;RCC1;TRIM27;LBR;AKIRIN1;NUP133;DNAJB12;NUP153;GTPBP4;NUP93;TAF3
SAGA-type complex (GO:0070461)	6/27	0.0316658	0.483214	2.85667	9.86271	TADA2A;TRRAP;TAF6;TAF5;ATXN7L3;TAF2
transcription factor TFTC complex (GO:0033276)	4/14	0.0326897	0.483214	3.99736	13.6737	TRRAP;TAF6;TAF5;TAF2
dendrite (GO:0030425)	34/270	0.0333251	0.483214	1.44567	4.91738	CHRM3;GSK3A;PRKAA1;CHRM4;FMR1;CHRM5;ELAVL4;HTR2A;LRP2;TRAK1;GIGYF2;CRHR2;PPP1R9B;HTR6;CALB1;KIF3B;HRH2;DHX36;HRH4;KIF1B;ZC3H14;SPG11;GABRA2;KCNB1;HTR1F;ACAD9;DYRK1A;ZNF804A;HTR1B;CD2AP;NF1;RAB5A;PI4K2A;SHANK1
transferase complex, transferring phosphorus-containing groups (GO:0061695)	3/9	0.0417264	0.582624	4.99505	15.8674	PRPS2;PRPS1;PRPS1L1
small-subunit processome (GO:0032040)	7/37	0.0469191	0.60148	2.33308	7.13765	NOP14;PDCD11;WDR3;HEATR1;FCF1;MPHOSPH10;NOL10
spindle microtubule (GO:0005876)	10/61	0.0478367	0.60148	1.96154	5.96301	PARP4;KIF3B;PRC1;CLTC;HNRNPU;XIAP;KIF11;TUBG1;TTL;CLASP1
cullin-RING ubiquitin ligase complex (GO:0031461)	21/157	0.0478631	0.60148	1.54686	4.70155	USP47;CUL7;FEM1A;FBXW11;CUL3;DCAF12L2;CUL1;DCAF8;FBXO45;FBXL15;DCAF5;KCTD5;DCAF6;CDC20B;FBXL20;KCTD10;CDC27;FBXL5;DCAF11;DCAF12;CUL4B
ISWI-type complex (GO:0031010)	3/10	0.0556653	0.660811	4.28124	12.3659	CHRAC1;BAZ1A;BPTF
chromosome (GO:0005694)	21/160	0.0565927	0.660811	1.51322	4.34579	MDC1;SETD2;PBRM1;RIF1;FMR1;SETD7;RECQL;HNRNPU;CTCF;RRP1B;SMC3;HOXA13;SMC2;FTSJ3;RBL2;STAG1;POLR1A;NCL;RCC1;MPHOSPH10;TOPBP1
transcription factor TFIID complex (GO:0005669)	6/31	0.0578429	0.660811	2.39907	6.83742	ERCC3;TCEA1;TAF6;TAF5;TAF3;TAF2
endolysosome membrane (GO:0036020)	4/17	0.0625319	0.67392	3.07438	8.52243	CLTC;CLEC16A;AP2A2;AP2M1
endoplasmic reticulum tubular network membrane (GO:0098826)	2/5	0.0688569	0.67392	6.65751	17.8137	ATL3;ATL2
PCAF complex (GO:0000125)	2/5	0.0688569	0.67392	6.65751	17.8137	TADA2A;TRRAP
spindle (GO:0005819)	24/192	0.0696442	0.67392	1.43096	3.81257	PHLPP2;PARP4;SPAG5;CUL3;CBX1;CLTC;HNRNPU;XIAP;KIF11;CDC14C;TUBG1;TTL;DCDC1;EML4;CYLD;NIN;KIF3B;RACGAP1;PRC1;CDC27;TACC3;PKP4;MMS19;CLASP1
endolysosome (GO:0036019)	5/25	0.0714334	0.67392	2.49835	6.59312	CLTC;CLEC16A;HRG;AP2A2;AP2M1
H4 histone acetyltransferase complex (GO:1902562)	5/25	0.0714334	0.67392	2.49835	6.59312	PHF20L1;DR1;YEATS2;PHF20;MSL2
nuclear inclusion body (GO:0042405)	3/11	0.0715035	0.67392	3.74588	9.88166	ATXN1;NUP153;NBN
mitotic spindle (GO:0072686)	16/120	0.0783451	0.720393	1.53965	3.92093	PHLPP2;SPAG5;CUL3;CLTC;HNRNPU;KIF11;CDC14C;TUBG1;DCDC1;EML4;NIN;RACGAP1;CDC27;TACC3;PKP4;CLASP1
GABA-A receptor complex (GO:1902711)	4/19	0.0882265	0.736237	2.66417	6.46821	GABRA2;GABRB3;GABRB2;GABRR2
SWI/SNF complex (GO:0016514)	4/19	0.0882265	0.736237	2.66417	6.46821	NCR1;SS18;ACTL6A;ARID1B
clathrin vesicle coat (GO:0030125)	3/12	0.0890997	0.736237	3.32949	8.05069	SYNRG;ENTHD1;EPN2
Set1C/COMPASS complex (GO:0048188)	3/12	0.0890997	0.736237	3.32949	8.05069	SETD1B;SETD1A;ASH2L
endosome membrane (GO:0010008)	37/325	0.0930371	0.736237	1.2876	3.05774	VAC14;RNF13;GOSR2;CLTC;CLEC16A;VPS26A;MTMR4;AP2A2;RAB21;RABGEF1;SNX1;SNX2;PACSIN2;RIPK1;PIP5K1C;VPS39;AP2M1;ATP9A;ATP6V0A1;SNX6;USP8;ATP6V0B;OR51E2;VPS37C;DNAJC13;RAP2A;VAMP7;RABEP1;WDR81;RAB35;VPS41;TAB2;UBA1;ATP13A2;RAB5A;LLGL1;MYD88
microbody membrane (GO:0031903)	8/52	0.0969517	0.736237	1.81758	4.2414	ATAD1;GNPAT;PEX19;AGPS;CAT;PEX5;HMGCR;PEX13
asymmetric, glutamatergic, excitatory synapse (GO:0098985)	2/6	0.0971718	0.736237	4.99286	11.6397	SHISA7;SHISA6
sex chromosome (GO:0000803)	2/6	0.0971718	0.736237	4.99286	11.6397	PCGF3;HNRNPU
early endosome membrane (GO:0031901)	13/97	0.101693	0.736237	1.54796	3.53832	VAC14;OR51E2;DNAJC13;MTMR4;RAB21;RABGEF1;SNX1;RABEP1;WDR81;RAB5A;LLGL1;ATP9A;SNX6
peroxisomal membrane (GO:0005778)	8/53	0.105569	0.736237	1.77709	3.9956	ATAD1;GNPAT;PEX19;AGPS;CAT;PEX5;HMGCR;PEX13
beta-catenin-TCF complex (GO:1990907)	3/13	0.108294	0.736237	2.99637	6.66066	TLE3;PYGO2;LDB1
integral component of synaptic vesicle membrane (GO:0030285)	3/13	0.108294	0.736237	2.99637	6.66066	GABRA2;STX6;ATP2B1
mitotic spindle microtubule (GO:1990498)	3/13	0.108294	0.736237	2.99637	6.66066	CLTC;HNRNPU;TUBG1
spanning component of plasma membrane (GO:0044214)	3/13	0.108294	0.736237	2.99637	6.66066	NPC1L1;CDHR2;CDHR5
clathrin-coated vesicle (GO:0030136)	11/80	0.109361	0.736237	1.59411	3.52793	CLTC;RAB35;VPS41;NUMB;STX6;AAK1;SNX9;GOPC;AP2A2;AP2M1;SPG21
voltage-gated potassium channel complex (GO:0008076)	10/73	0.125148	0.759377	1.58686	3.29791	KCNG2;KCNG3;KCNH4;KCNV2;KCNJ6;KCNB1;KCNS2;AKAP9;KCNQ3;KCNQ4
activin receptor complex (GO:0048179)	2/7	0.128057	0.759377	3.99407	8.20893	ACVR1B;TGFBR1
AP-1 adaptor complex (GO:0030121)	2/7	0.128057	0.759377	3.99407	8.20893	AFTPH;SYNRG
AP-2 adaptor complex (GO:0030122)	2/7	0.128057	0.759377	3.99407	8.20893	AP2A2;AP2M1
clathrin coat of endocytic vesicle (GO:0030128)	2/7	0.128057	0.759377	3.99407	8.20893	AP2A2;AP2M1
NSL complex (GO:0044545)	2/7	0.128057	0.759377	3.99407	8.20893	PHF20L1;PHF20
X chromosome (GO:0000805)	2/7	0.128057	0.759377	3.99407	8.20893	SMCHD1;PCGF3
acetylcholine-gated channel complex (GO:0005892)	3/14	0.128913	0.759377	2.72382	5.58008	CHRNB4;CHRNA7;CHRNA6
nuclear chromosome (GO:0000228)	11/83	0.13226	0.76711	1.52744	3.08998	YY1;SMCHD1;PBRM1;RAD50;TRRAP;ACTL6A;EP400;HNRNPU;RCC1;TUBG1;SMC2
lytic vacuole membrane (GO:0098852)	30/267	0.134871	0.770398	1.26731	2.53897	RNF13;GBA;ABCB9;PSEN1;LRP2;RPTOR;AP3M1;ZFYVE26;SPG11;VPS39;ATP6V1C1;AP2M1;ATP6V0A1;NSF;RAB2A;ATP6V0B;HPS4;AP3B1;DNAJC13;WDR11;CLCN7;VAMP7;WDR81;GNAQ;GNB1;VPS41;GOPC;UBA1;ATP13A2;PI4K2A
COPII vesicle coat (GO:0030127)	3/15	0.150779	0.797697	2.4967	4.72361	SEC23A;SEC24B;SEC23B
germ plasm (GO:0060293)	3/15	0.150779	0.797697	2.4967	4.72361	EXD1;PIWIL2;HELZ
PRC1 complex (GO:0035102)	3/15	0.150779	0.797697	2.4967	4.72361	PCGF6;PCGF3;PHC3
preribosome, large subunit precursor (GO:0030687)	4/23	0.151857	0.797697	2.10283	3.96345	LAS1L;RRP1B;MDN1;FTSJ3
SCF ubiquitin ligase complex (GO:0019005)	8/58	0.154614	0.797697	1.59894	2.98495	FBXL20;USP47;FBXW11;CUL1;FBXO45;FBXL15;FBXL5;CUL4B
microtubule (GO:0005874)	21/182	0.154997	0.797697	1.30485	2.4327	DYNC1I2;DYNC1H1;PARP4;ZNF804A;XIAP;TUBE1;KIF11;TUBG1;TTL;CAMSAP1;EML4;TUBA3E;TUBA3D;MTA1;KIF3B;PRC1;DPYSL2;KIF5A;KIF1B;ARHGEF2;CLASP1
death-inducing signaling complex (GO:0031264)	2/8	0.160809	0.797697	3.32821	6.08242	RIPK1;CFLAR
dendritic spine membrane (GO:0032591)	2/8	0.160809	0.797697	3.32821	6.08242	SHISA7;SHISA6
extrinsic component of endosome membrane (GO:0031313)	2/8	0.160809	0.797697	3.32821	6.08242	USP8;WDR81
MOZ/MORF histone acetyltransferase complex (GO:0070776)	2/8	0.160809	0.797697	3.32821	6.08242	BRD1;PHF14
Golgi-associated vesicle membrane (GO:0030660)	4/24	0.169913	0.821248	1.99758	3.54064	PI4KA;GOPC;PKD1;RHOQ
INO80-type complex (GO:0097346)	4/24	0.169913	0.821248	1.99758	3.54064	YY1;TRRAP;ACTL6A;EP400
early endosome (GO:0005769)	29/266	0.178574	0.852181	1.22438	2.1093	VAC14;MGRN1;USP10;HFE;VPS26A;ABCB9;PTPN23;MTMR4;TRAK1;PRDX3;RAB21;RABGEF1;SNX1;RUSC1;STX6;ATP9A;SNX6;USP8;MAP2K1;MMGT1;OR51E2;DNAJC13;ITCH;RABEP1;WDR81;WDFY1;NF2;RAB5A;LLGL1
excitatory synapse (GO:0060076)	4/25	0.188671	0.86595	1.90235	3.17264	NETO1;SHISA7;SHISA6;SHANK1
potassium channel complex (GO:0034705)	10/80	0.190283	0.86595	1.42763	2.36878	KCNG2;KCNG3;KCNH4;KCNV2;KCNJ6;KCNB1;KCNS2;AKAP9;KCNQ3;KCNQ4
clathrin coat of trans-Golgi network vesicle (GO:0030130)	2/9	0.194833	0.86595	2.85259	4.66574	AFTPH;SYNRG
H3 histone acetyltransferase complex (GO:0070775)	2/9	0.194833	0.86595	2.85259	4.66574	BRD1;PHF14
pseudopodium (GO:0031143)	2/9	0.194833	0.86595	2.85259	4.66574	VAMP7;ACTN4
desmosome (GO:0030057)	3/17	0.197538	0.86595	2.13979	3.47037	PKP4;UBA1;DSC1
protein phosphatase type 2A complex (GO:0000159)	3/17	0.197538	0.86595	2.13979	3.47037	PPP2R5A;PPP2R2A;PPP2R5D
MLL1 complex (GO:0071339)	4/26	0.208047	0.879403	1.81578	2.85076	LAS1L;PHF20;CHD8;TAF6
MLL1/2 complex (GO:0044665)	4/26	0.208047	0.879403	1.81578	2.85076	LAS1L;PHF20;CHD8;TAF6
intrinsic component of endoplasmic reticulum membrane (GO:0031227)	14/121	0.211245	0.879403	1.30776	2.03322	MMGT1;ELOVL5;DNAJB12;SYVN1;TEX261;BFAR;ABCB9;MBOAT4;ZMPSTE24;ERN1;SEC61A1;TMEM33;PREB;ATF6
vesicle coat (GO:0030120)	5/36	0.227012	0.879403	1.61086	2.38851	SEC23A;SEC24B;ENTHD1;SEC23B;EPN2
cytoplasmic side of plasma membrane (GO:0009898)	7/55	0.231924	0.879403	1.45673	2.12878	RNF31;RAB21;SPTA1;PPP3CA;PTEN;PKP4;EXOC1
brush border membrane (GO:0031526)	5/37	0.24441	0.879403	1.56044	2.19851	PEX19;CA4;CDHR2;CDHR5;LRP2
serine/threonine protein kinase complex (GO:1902554)	5/37	0.24441	0.879403	1.56044	2.19851	CCNJ;CDK12;ACVR1B;CDK13;TGFBR1
anaphase-promoting complex (GO:0005680)	3/19	0.247179	0.879403	1.87211	2.61655	CDC20B;CUL7;CDC27
H4/H2A histone acetyltransferase complex (GO:0043189)	3/19	0.247179	0.879403	1.87211	2.61655	TRRAP;ACTL6A;EP400
P granule (GO:0043186)	3/19	0.247179	0.879403	1.87211	2.61655	EXD1;PIWIL2;HELZ
smooth endoplasmic reticulum (GO:0005790)	3/19	0.247179	0.879403	1.87211	2.61655	SLMAP;SYVN1;PSEN1
lysosomal membrane (GO:0005765)	34/330	0.249111	0.879403	1.14878	1.59663	RNF13;CLTC;GBA;CLEC16A;ABCB9;PSEN1;LRP2;AP2A2;RPTOR;AP3M1;ZFYVE26;SNAP29;SPG11;VPS39;ATP6V1C1;AP2M1;ATP6V0A1;NSF;RAB2A;ATP6V0B;HPS4;AP3B1;DNAJC13;WDR11;CLCN7;VAMP7;WDR81;GNAQ;GNB1;VPS41;GOPC;UBA1;ATP13A2;PI4K2A
microtubule cytoskeleton (GO:0015630)	34/331	0.254844	0.879403	1.14485	1.56512	ZNF397;DYNC1I2;CLTC;PIK3R4;SLAIN2;KIF11;CAMSAP1;TUBA3E;TUBA3D;MTA1;RACGAP1;KIF3B;RUSC1;DPYSL2;CDC27;KIF5A;KIF1B;CLASP1;DYNC1H1;CBX1;PCIF1;MTUS1;CKAP2;TUBE1;TUBG1;WDR11;EML4;CYLD;ADCY10;THAP6;FER;PRC1;MMS19;ARHGEF2
microfibril (GO:0001527)	2/11	0.264762	0.879403	2.21844	2.94813	MFAP1;LTBP4
microvillus membrane (GO:0031528)	2/11	0.264762	0.879403	2.21844	2.94813	CDHR2;CDHR5
MLL3/4 complex (GO:0044666)	2/11	0.264762	0.879403	2.21844	2.94813	KDM6B;ASH2L
post-mRNA release spliceosomal complex (GO:0071014)	2/11	0.264762	0.879403	2.21844	2.94813	TFIP11;CRNKL1
preribosome, small subunit precursor (GO:0030688)	2/11	0.264762	0.879403	2.21844	2.94813	NOP14;TSR1
SAGA complex (GO:0000124)	2/11	0.264762	0.879403	2.21844	2.94813	TRRAP;ATXN7L3
lytic vacuole (GO:0000323)	23/219	0.266984	0.879403	1.17295	1.54895	USP4;CLTC;GBA;HPS1;HPS4;TSC2;VPS26A;ABCB9;LRP2;TIAL1;RPTOR;AP3M1;SNX1;SNX2;MAN2B2;VMA21;RB1CC1;NEU1;VPS41;PLEKHM1;MFSD1;ATP13A2;RAB9B
dendrite membrane (GO:0032590)	4/29	0.269044	0.879403	1.59762	2.09749	GABRA2;KCNB1;SHISA7;SHISA6
rough endoplasmic reticulum (GO:0005791)	4/29	0.269044	0.879403	1.59762	2.09749	LIN28A;CA4;UBA1;PSEN1
AMPA glutamate receptor complex (GO:0032281)	3/20	0.272676	0.879403	1.76189	2.28953	SHISA7;SHISA6;CACNG5
condensed nuclear chromosome (GO:0000794)	3/20	0.272676	0.879403	1.76189	2.28953	RAD50;RCC1;TUBG1
NuA4 histone acetyltransferase complex (GO:0035267)	3/20	0.272676	0.879403	1.76189	2.28953	TRRAP;ACTL6A;EP400
postsynaptic density membrane (GO:0098839)	3/20	0.272676	0.879403	1.76189	2.28953	GRM5;NETO1;CACNG5
spanning component of membrane (GO:0089717)	3/20	0.272676	0.879403	1.76189	2.28953	NPC1L1;CDHR2;CDHR5
late endosome membrane (GO:0031902)	8/68	0.277326	0.879403	1.33172	1.70801	VAC14;VAMP7;RNF13;WDR81;GOSR2;VPS41;ATP13A2;VPS39
microbody lumen (GO:0031907)	6/49	0.286174	0.879403	1.39343	1.74339	GNPAT;ACOX1;AGPS;CAT;LONP2;MLYCD
peroxisomal matrix (GO:0005782)	6/49	0.286174	0.879403	1.39343	1.74339	GNPAT;ACOX1;AGPS;CAT;LONP2;MLYCD
cyclin-dependent protein kinase holoenzyme complex (GO:0000307)	4/30	0.290058	0.879403	1.53609	1.90118	CCNK;CCNJ;CDK12;CDK13
actin cytoskeleton (GO:0015629)	32/316	0.290138	0.879403	1.12638	1.39379	ONECUT2;WIPF2;IPP;ASAP1;FMN2;WASL;TRIOBP;PPP1R9B;SPTA1;SIPA1L1;OPHN1;TOPBP1;RGS22;PPP1R12A;NCOA5;AUTS2;SWAP70;RDX;CASK;ACTN4;MYRIP;MYO19;CD2AP;CTTNBP2NL;VIL1;FER;DNAJA3;TAOK2;FSCN2;TAF5;LLGL1;RHOQ
autophagosome (GO:0005776)	8/69	0.290899	0.879403	1.30981	1.61733	WDR81;PLEKHM1;PIP4K2B;ATP13A2;PIP4K2C;TBC1D12;SNAP29;UBQLN4
clathrin-coated endocytic vesicle membrane (GO:0030669)	8/69	0.290899	0.879403	1.30981	1.61733	BTC;VAMP7;CLTC;RAB35;LRP2;AP2A2;RAB5A;AP2M1
postsynaptic specialization membrane (GO:0099634)	3/21	0.298426	0.879403	1.66392	2.01206	GRM5;NETO1;CACNG5
early phagosome (GO:0032009)	2/12	0.299895	0.879403	1.99648	2.40441	SYK;RAB5A
integral component of nuclear inner membrane (GO:0005639)	2/12	0.299895	0.879403	1.99648	2.40441	P2RX3;LBR
intrinsic component of nuclear inner membrane (GO:0031229)	2/12	0.299895	0.879403	1.99648	2.40441	P2RX3;LBR
neuron projection cytoplasm (GO:0120111)	2/12	0.299895	0.879403	1.99648	2.40441	FMR1;ZC3H14
Swr1 complex (GO:0000812)	2/12	0.299895	0.879403	1.99648	2.40441	TRRAP;EP400
transcription factor TFIIH holo complex (GO:0005675)	2/12	0.299895	0.879403	1.99648	2.40441	ERCC3;MMS19
U2-type precatalytic spliceosome (GO:0071005)	6/50	0.302488	0.879403	1.36168	1.62818	SRRM2;PRPF4;PRPF38A;SNRPD2;MFAP1;DHX16
clathrin-coated vesicle membrane (GO:0030665)	10/90	0.303016	0.879403	1.24848	1.49065	BTC;VAMP7;CLTC;RAB35;ENTHD1;LRP2;AP2A2;RAB5A;AP2M1;EPN2
lysosome (GO:0005764)	47/477	0.306347	0.879403	1.0929	1.29294	RNF13;CLTC;GBA;VPS26A;ABCB9;LRP2;PSEN1;TIAL1;RPTOR;AP3M1;ZFYVE26;SNX1;SNX2;RB1CC1;NEU1;MFSD1;GPC5;SPG11;VPS39;AP2M1;ATP6V1C1;ATP6V0A1;RAB2A;NSF;ATP6V0B;USP4;HPS1;HPS4;TSC2;AP3B1;DNAJC13;WDR11;CLCN7;VAMP7;WDR81;MAN2B2;VMA21;GNAQ;VPS41;GNB1;PLEKHM1;GOPC;UBA1;ATP13A2;HRG;PI4K2A;RAB9B
integral component of organelle membrane (GO:0031301)	22/214	0.30742	0.879403	1.14494	1.35051	GABRA2;ELOVL5;MMGT1;SYVN1;DNAJB12;TEX261;BFAR;ABCB9;ATP2B1;MBOAT4;PEX13;ZMPSTE24;ZDHHC15;ERN1;OXA1L;SEC61A1;P2RX3;TMEM33;STX6;PREB;ATF6;LBR
axon (GO:0030424)	21/204	0.310722	0.879403	1.14659	1.34019	GSK3A;PRKAA1;KCNB1;FMR1;INSRR;DYRK1A;ELAVL4;LRP2;CD2AP;CALCR;CALB1;DHX36;TAOK2;NF1;SCN7A;KIF1B;SCN4A;ZC3H14;RAB5A;SPG11;LLGL1
Golgi stack (GO:0005795)	4/31	0.311281	0.879403	1.47912	1.72622	NSF;GOLGA5;AKAP9;GOLGA7
integral component of endoplasmic reticulum membrane (GO:0030176)	15/142	0.312573	0.879403	1.17986	1.37208	MMGT1;ELOVL5;DNAJB12;SYVN1;TEX261;BFAR;ABCB9;MBOAT4;ZMPSTE24;ERN1;SEC61A1;TMEM33;CANX;PREB;ATF6
cell projection membrane (GO:0031253)	10/92	0.327431	0.897234	1.2179	1.35976	PEX19;CA4;CDHR2;RAB35;CASK;CDHR5;ASAP1;LRP2;PKD1;SSTR3
90S preribosome (GO:0030686)	2/13	0.334732	0.897234	1.81489	1.98626	NOP14;HEATR1
Ada2/Gcn5/Ada3 transcription activator complex (GO:0005671)	2/13	0.334732	0.897234	1.81489	1.98626	DR1;YEATS2
MIB complex (GO:0140275)	2/13	0.334732	0.897234	1.81489	1.98626	APOOL;DNAJC11
RISC complex (GO:0016442)	2/13	0.334732	0.897234	1.81489	1.98626	XPO5;TNRC6A
SAM complex (GO:0001401)	2/13	0.334732	0.897234	1.81489	1.98626	APOOL;DNAJC11
precatalytic spliceosome (GO:0071011)	6/52	0.33557	0.897234	1.30234	1.42205	SRRM2;PRPF4;PRPF38A;SNRPD2;MFAP1;DHX16
trans-Golgi network (GO:0005802)	24/239	0.338738	0.899325	1.11522	1.20726	ARFGEF1;CLTC;GBA;ARL1;FAM91A1;FUT4;PLEKHA8;WDR11;RAB21;AFTPH;PREPL;VAMP7;MLANA;VPS53;OSBP;CA4;VPS52;STX6;SNX9;CHST4;LLGL1;PI4K2A;ATP9A;CHST3
endoplasmic reticulum tubular network (GO:0071782)	3/23	0.350162	0.900439	1.49736	1.57127	ATL3;ATL2;RAB3GAP1
Golgi cisterna (GO:0031985)	6/53	0.352269	0.900439	1.27456	1.32982	RAB21;GOLGA5;GOSR1;GPR89B;BET1L;LLGL1
heterotrimeric G-protein complex (GO:0005834)	4/33	0.354061	0.900439	1.37696	1.42968	GNA14;GNAT2;GNAQ;GNB1
coated vesicle (GO:0030135)	9/84	0.356456	0.900439	1.19821	1.23601	SEC23IP;CLTC;VPS41;NUMB;STX6;AAK1;TEX261;SNX9;TMED5
condensed chromosome (GO:0000793)	6/54	0.369029	0.900439	1.24794	1.24404	RAD50;RIF1;RCC1;CTCF;TUBG1;SMC2
Ino80 complex (GO:0031011)	2/14	0.369035	0.900439	1.66355	1.65834	YY1;ACTL6A
nBAF complex (GO:0071565)	2/14	0.369035	0.900439	1.66355	1.65834	DPF2;ARID1B
pigment granule (GO:0048770)	3/24	0.375912	0.900439	1.42598	1.39518	MLANA;TMEM33;HPS4
postsynaptic density (GO:0014069)	14/138	0.377412	0.900439	1.12741	1.09857	NSF;USP8;FMR1;TSC2;SHISA7;SHISA6;PPP1R9B;GRM5;SIPA1L1;NETO1;NOS1;SRGAP2;SHANK1;CACNG5
Barr body (GO:0001740)	1/5	0.379761	0.900439	2.49506	2.41575	SMCHD1
Cul4B-RING E3 ubiquitin ligase complex (GO:0031465)	1/5	0.379761	0.900439	2.49506	2.41575	CUL4B
HULC complex (GO:0033503)	1/5	0.379761	0.900439	2.49506	2.41575	RNF20
intrinsic component of presynaptic membrane (GO:0098889)	1/5	0.379761	0.900439	2.49506	2.41575	ATP2B1
Lewy body (GO:0097413)	1/5	0.379761	0.900439	2.49506	2.41575	ARIH1
NatA complex (GO:0031415)	1/5	0.379761	0.900439	2.49506	2.41575	NAA15
NURF complex (GO:0016589)	1/5	0.379761	0.900439	2.49506	2.41575	BPTF
Sec61 translocon complex (GO:0005784)	1/5	0.379761	0.900439	2.49506	2.41575	SEC61A1
ion channel complex (GO:0034702)	4/35	0.396832	0.935035	1.28798	1.19041	CHRNB4;CHRNA7;CHRNA6;PKD1
trans-Golgi network transport vesicle (GO:0030140)	2/15	0.402613	0.942764	1.5355	1.39697	GOPC;SPG21
synaptic membrane (GO:0097060)	3/26	0.426671	0.95428	1.30184	1.10883	AKAP9;SHISA7;SHISA6
Golgi-associated vesicle (GO:0005798)	5/47	0.428594	0.95428	1.18825	1.00674	PI4KA;GOPC;PKD1;RHOQ;SPG21
nuclear outer membrane (GO:0005640)	2/16	0.435312	0.95428	1.42575	1.18578	RETSAT;PSEN1
MHC class I protein complex (GO:0042612)	1/6	0.436279	0.95428	1.99594	1.65558	HFE
nuclear envelope lumen (GO:0005641)	1/6	0.436279	0.95428	1.99594	1.65558	CCAR1
rough endoplasmic reticulum membrane (GO:0030867)	1/6	0.436279	0.95428	1.99594	1.65558	UBA1
shelterin complex (GO:0070187)	1/6	0.436279	0.95428	1.99594	1.65558	TINF2
signal recognition particle, endoplasmic reticulum targeting (GO:0005786)	1/6	0.436279	0.95428	1.99594	1.65558	SRP54
THO complex part of transcription export complex (GO:0000445)	1/6	0.436279	0.95428	1.99594	1.65558	THOC2
TORC1 complex (GO:0031931)	1/6	0.436279	0.95428	1.99594	1.65558	RPTOR
transcription factor TFIIIC complex (GO:0000127)	1/6	0.436279	0.95428	1.99594	1.65558	GTF3C2
asymmetric synapse (GO:0032279)	13/133	0.437905	0.95428	1.08142	0.892982	NSF;USP8;FMR1;TSC2;SHISA7;SHISA6;PPP1R9B;SIPA1L1;NETO1;NOS1;SRGAP2;SHANK1;CACNG5
glutamatergic synapse (GO:0098978)	7/69	0.441687	0.956989	1.12692	0.920864	OPHN1;IL1RAPL2;AKAP9;ATP2B1;SHISA7;SHISA6;CACNG5
U5 snRNP (GO:0005682)	2/17	0.467016	0.987482	1.33062	1.01313	SNRNP40;SNRPD2
voltage-gated sodium channel complex (GO:0001518)	2/17	0.467016	0.987482	1.33062	1.01313	SCN7A;SCN4A
melanosome (GO:0042470)	3/28	0.475893	0.987482	1.19756	0.889262	MLANA;TMEM33;HPS4
U12-type spliceosomal complex (GO:0005689)	3/28	0.475893	0.987482	1.19756	0.889262	SNRPD2;RBM41;SNRNP35
gamma-secretase complex (GO:0070765)	1/7	0.487649	0.987482	1.66319	1.19443	PSEN1
integral component of presynaptic membrane (GO:0099056)	1/7	0.487649	0.987482	1.66319	1.19443	ATP2B1
kinetochore microtubule (GO:0005828)	1/7	0.487649	0.987482	1.66319	1.19443	CLASP1
pi-body (GO:0071546)	1/7	0.487649	0.987482	1.66319	1.19443	PIWIL2
protein kinase complex (GO:1902911)	1/7	0.487649	0.987482	1.66319	1.19443	INSRR
PTW/PP1 phosphatase complex (GO:0072357)	1/7	0.487649	0.987482	1.66319	1.19443	PPP1R12A
U7 snRNP (GO:0005683)	1/7	0.487649	0.987482	1.66319	1.19443	LSM11
GABA-ergic synapse (GO:0098982)	2/18	0.497633	0.987482	1.24739	0.870545	ATP2B1;CBLN4
peroxisome (GO:0005777)	12/128	0.503035	0.987482	1.03231	0.709297	ATAD1;GNPAT;AKAP11;PEX19;ACOX1;AGPS;CAT;PEX5;LONP2;MLYCD;HMGCR;PEX13
clathrin-coated endocytic vesicle (GO:0045334)	8/85	0.516019	0.987482	1.03673	0.68591	BTC;VAMP7;CLTC;RAB35;LRP2;AP2A2;RAB5A;AP2M1
cytoplasmic dynein complex (GO:0005868)	2/19	0.527098	0.987482	1.17395	0.751761	DYNC1H1;DYNC1I2
supramolecular fiber (GO:0099512)	2/19	0.527098	0.987482	1.17395	0.751761	MFAP1;LTBP4
vacuolar proton-transporting V-type ATPase complex (GO:0016471)	2/19	0.527098	0.987482	1.17395	0.751761	ATP6V1C1;ATP6V0A1
chromatoid body (GO:0033391)	1/8	0.53434	0.987482	1.42551	0.8934	PIWIL2
core mediator complex (GO:0070847)	1/8	0.53434	0.987482	1.42551	0.8934	MED14
ESC/E(Z) complex (GO:0035098)	1/8	0.53434	0.987482	1.42551	0.8934	SUZ12
HFE-transferrin receptor complex (GO:1990712)	1/8	0.53434	0.987482	1.42551	0.8934	HFE
integral component of synaptic membrane (GO:0099699)	1/8	0.53434	0.987482	1.42551	0.8934	ATP2B1
intrinsic component of the cytoplasmic side of the plasma membrane (GO:0031235)	1/8	0.53434	0.987482	1.42551	0.8934	SPTA1
MICOS complex (GO:0061617)	1/8	0.53434	0.987482	1.42551	0.8934	APOOL
protein serine/threonine phosphatase complex (GO:0008287)	1/8	0.53434	0.987482	1.42551	0.8934	PPP1R12A
proton-transporting V-type ATPase, V1 domain (GO:0033180)	1/8	0.53434	0.987482	1.42551	0.8934	ATP6V1C1
serine C-palmitoyltransferase complex (GO:0017059)	1/8	0.53434	0.987482	1.42551	0.8934	SPTLC2
spectrin-associated cytoskeleton (GO:0014731)	1/8	0.53434	0.987482	1.42551	0.8934	SPTA1
SUMO ligase complex (GO:0106068)	1/8	0.53434	0.987482	1.42551	0.8934	SUMO4
vacuolar proton-transporting V-type ATPase, V1 domain (GO:0000221)	1/8	0.53434	0.987482	1.42551	0.8934	ATP6V1C1
focal adhesion (GO:0005925)	35/387	0.544454	0.993952	0.99187	0.603028	MDC1;ARF1;RPL3;YWHAB;USP33;CLTC;SNAP23;TRIOBP;DCAF6;HSP90B1;RAB21;PPFIA1;PACSIN2;PIP5K1A;PIP5K1C;RSU1;CLASP1;PAK4;GIT2;MAP2K1;PPP1R12A;RDX;CASK;ACTN4;HNRNPK;PTPRA;CAT;ITGA8;NUMB;PI4KA;CDH13;KRAS;ARHGEF2;ARHGEF7;SNTB2
catenin complex (GO:0016342)	3/31	0.545751	0.993952	1.06907	0.647422	CTNND1;CDH13;CDH19
ciliary membrane (GO:0060170)	3/31	0.545751	0.993952	1.06907	0.647422	CASK;PKD1;SSTR3
late endosome (GO:0005770)	17/189	0.559204	0.999892	0.985963	0.573082	VAC14;MAP2K1;RNF13;VTA1;GOSR2;SLC30A4;CLEC16A;PIK3R4;VAMP7;WDR81;TTPA;VPS41;ATP13A2;CHMP7;ANKRD13A;VPS39;RAB9B
phagocytic vesicle (GO:0045335)	9/100	0.566043	0.999892	0.986665	0.561497	ATP6V0B;VAMP7;SYK;SNAP23;PIK3R4;SRGAP2;RAB5A;RAB9B;ATP6V0A1
ionotropic glutamate receptor complex (GO:0008328)	3/32	0.567797	0.999892	1.03215	0.584189	SHISA7;CACNG5;SHISA6
non-motile cilium (GO:0097730)	3/32	0.567797	0.999892	1.03215	0.584189	PCM1;HYLS1;SSTR3
spliceosomal tri-snRNP complex (GO:0097526)	3/32	0.567797	0.999892	1.03215	0.584189	PRPF4;SNRPD2;USP39
U4/U6 x U5 tri-snRNP complex (GO:0046540)	3/32	0.567797	0.999892	1.03215	0.584189	PRPF4;SNRPD2;USP39
Hrd1p ubiquitin ligase ERAD-L complex (GO:0000839)	1/9	0.576779	0.999892	1.24725	0.686359	SYVN1
multivesicular body membrane (GO:0032585)	1/9	0.576779	0.999892	1.24725	0.686359	ATP13A2
platelet dense tubular network membrane (GO:0031095)	1/9	0.576779	0.999892	1.24725	0.686359	ATP2A2
U4 snRNP (GO:0005687)	1/9	0.576779	0.999892	1.24725	0.686359	SNRPD2
mitochondrial outer membrane translocase complex (GO:0005742)	2/21	0.582413	0.999892	1.05026	0.567745	APOOL;DNAJC11
endocytic vesicle membrane (GO:0030666)	14/158	0.584085	0.999892	0.969749	0.521442	ATP6V0B;CLTC;SNAP23;PIK3R4;WASL;LRP2;AP2A2;BTC;VAMP7;RAB35;RAB5A;CAMK2G;AP2M1;ATP6V0A1
cell-substrate junction (GO:0030055)	35/394	0.58877	0.999892	0.972148	0.514965	MDC1;ARF1;RPL3;YWHAB;USP33;CLTC;SNAP23;TRIOBP;DCAF6;HSP90B1;RAB21;PPFIA1;PACSIN2;PIP5K1A;PIP5K1C;RSU1;CLASP1;PAK4;GIT2;MAP2K1;PPP1R12A;RDX;CASK;ACTN4;HNRNPK;PTPRA;CAT;ITGA8;NUMB;PI4KA;CDH13;KRAS;ARHGEF2;ARHGEF7;SNTB2
phagocytic vesicle membrane (GO:0030670)	4/45	0.595989	0.999892	0.973302	0.503717	ATP6V0B;SNAP23;PIK3R4;ATP6V0A1
vacuolar membrane (GO:0005774)	4/45	0.595989	0.999892	0.973302	0.503717	VAC14;WDR81;MAN2B2;ATP6V0A1
cis-Golgi network (GO:0005801)	5/57	0.60256	0.999892	0.95921	0.485904	GOLGA5;AKAP9;GOSR1;HOOK3;TMED5
microvillus (GO:0005902)	5/57	0.60256	0.999892	0.95921	0.485904	VIL1;CDHR2;RDX;USH1C;CDHR5
apical dendrite (GO:0097440)	1/10	0.615352	0.999892	1.10861	0.538298	GSK3A
autolysosome (GO:0044754)	1/10	0.615352	0.999892	1.10861	0.538298	PLEKHM1
Hrd1p ubiquitin ligase complex (GO:0000836)	1/10	0.615352	0.999892	1.10861	0.538298	SYVN1
integral component of lysosomal membrane (GO:1905103)	1/10	0.615352	0.999892	1.10861	0.538298	ATP13A2
transcription factor TFIIH core complex (GO:0000439)	1/10	0.615352	0.999892	1.10861	0.538298	ERCC3
filopodium (GO:0030175)	5/58	0.618269	0.999892	0.94106	0.452491	VIL1;FMR1;RDX;UNC5C;PPP1R9B
aggresome (GO:0016235)	3/35	0.629821	0.999892	0.935232	0.432377	PSEN1;EPS15;CABIN1
intrinsic component of Golgi membrane (GO:0031228)	5/60	0.648556	0.999892	0.906739	0.392625	ZDHHC9;TEX261;CHST4;GOLGA7;ZDHHC15
Cul3-RING ubiquitin ligase complex (GO:0031463)	3/36	0.649072	0.999892	0.906842	0.391948	KCTD10;CUL3;KCTD5
[truncated: 144 more rows]
